# Supplementary material for: 5-(6-Amino-1,3-dimethyl-2,4-dioxo-1,2,3,4-tetra­hydropyrimidin-5-yl)-1,3-dimethyl-1H-chromeno[2,3-d]pyrim­idine-2,4(3H,5H)-dione 3.5-hydrate
Source: Acta Crystallogr Sect E Struct Rep Online. 2013 May 25;69(Pt 6):o974–5. doi: 10.1107/S1600536813013986 (PMC3685110; doi:10.1107/S1600536813013986)
Supplement: Supplementary file 1 [file e-69-0o974-sup1.cif]

##############################################################################
#                                                                            #
# This CIF contains the data in a paper accepted for publication in          #
# Acta Crystallographica Section E. It conforms to the requirements of       #
# Notes for Authors for Acta Crystallographica Section E, and has been       #
# peer reviewed under the auspices of the IUCr Commission on Journals.       #
#                                                                            #
# Full details of the Crystallographic Information File format               #
# are given in the paper "The Crystallographic Information File (CIF):       #
# a New Standard Archive File for Crystallography" by S. R. Hall, F. H.      #
# Allen and I. D. Brown [Acta Cryst. (1991), A47, 655-685].                  #
#                                                                            #
# The current version of the core CIF dictionary is obtainable from          #
# ftp://ftp.iucr.org/pub/cif_core.dic.                                       #
#                                                                            #
# Software is freely available for graphical display of the structure(s)     #
# in this CIF. For information consult the CIF software page                 #
# http://www.iucr.org/resources/cif/software.                                #
#                                                                            #
# This file may be used for bona fide research purposes within the           #
# scientific community so long as proper attribution is given to the journal # 
# article from which it was obtained.                                        #
#                                                                            #
##############################################################################
data_global
_audit_creation_method
;
  Olex2 1.2-beta
  (compiled Apr  9 2013 11:24:08, GUI svn.r3563)
;
_journal_date_recd_electronic     2013-05-10
_journal_date_accepted     2013-05-20
_journal_name_full     'Acta Crystallographica, Section E'
_journal_year     2013
_journal_volume     69
_journal_issue      6
_journal_page_first     o974
_journal_page_last     o975
_journal_paper_category     QO
_journal_paper_doi     10.1107/S1600536813013986
_journal_coeditor_code     GO2089
_publ_contact_author_name     'Dr. Subrata Das'
_publ_contact_author_address
;
Department of Chemistry
National Institute of Technology-Agartala
799055 Tripura, India
;
_publ_contact_author_email     subrataorg@gmail.com
_publ_contact_author_phone      919612176571
_publ_section_title
;\
5-(6-Amino-1,3-dimethyl-2,4-dioxo-1,2,3,4-tetrahydropyrimidin-5-yl)-1,3-\
dimethyl-1<i>H</i>-chromeno[2,3-<i>d</i>]pyrimidine-\
2,4(3<i>H</i>,5<i>H</i>)-dione 3.5-hydrate
;
loop_
    _publ_author_name
    _publ_author_footnote
    _publ_author_address
    'Roy, Subhadip' .
;
Department of Chemistry
National Institute of Technology-Agartala
Pin-799055, Tripura, India
;
    'Das, Subrata' .
;
Department of Chemistry
National Institute of Technology-Agartala
Pin-799055, Tripura, India
;
data_I
_chemical_name_systematic
;\
5-(6-Amino-1,3-dimethyl-2,4-dioxo-1,2,3,4-tetrahydropyrimidin-5-yl)-1,3-\
dimethyl-1<i>H</i>-chromeno[2,3-<i>d</i>]pyrimidine-\
2,4(3<i>H</i>,5<i>H</i>)-dione 3.5-hydrate
;
_chemical_name_common     ?
_chemical_formula_moiety     'C19 H19 N5 O5, 3.5(H2 O)'
_chemical_formula_sum     'C19 H26 N5 O8.50'
_chemical_formula_iupac     'C19 H19 N5 O5, 3.5H2 O'
_chemical_formula_weight     460.45
_chemical_melting_point     ?
_shelx_space_group_comment
;
The symmetry employed for this shelxl refinement is uniquely defined
by the following loop, which should always be used as a source of
symmetry information in preference to the above space-group names.
They are only intended as comments.
;
_space_group_crystal_system     monoclinic
_space_group_name_H-M_alt     'C 2/c'
_space_group_name_Hall     '-C 2yc'
loop_
    _space_group_symop_operation_xyz
    'x, y, z'
    '-x, y, -z+1/2'
    'x+1/2, y+1/2, z'
    '-x+1/2, y+1/2, -z+1/2'
    '-x, -y, -z'
    'x, -y, z-1/2'
    '-x+1/2, -y+1/2, -z'
    'x+1/2, -y+1/2, z-1/2'
_cell_length_a     29.993(4)
_cell_length_b     7.9105(6)
_cell_length_c     21.458(3)
_cell_angle_alpha     90
_cell_angle_beta     119.860(16)
_cell_angle_gamma     90
_cell_volume     4415.3(10)
_cell_formula_units_Z     8
_cell_measurement_reflns_used     ?
_cell_measurement_theta_min     ?
_cell_measurement_theta_max     ?
_cell_measurement_temperature     298(2)
_exptl_crystal_description     block
_exptl_crystal_colour     'clear colourless'
_exptl_crystal_size_max     0.32
_exptl_crystal_size_mid     0.12
_exptl_crystal_size_min     0.06
_exptl_crystal_density_diffrn     1.385
_exptl_crystal_density_meas     ?
_exptl_crystal_density_method     ?
_exptl_crystal_F_000     1944
_exptl_absorpt_coefficient_mu     0.110
_exptl_absorpt_correction_type     multi-scan
_exptl_absorpt_process_details
;
(CrysAlis PRO; Oxford Diffraction, 2007)
;
_shelx_estimated_absorpt_T_min     ?
_shelx_estimated_absorpt_T_max     ?
_exptl_absorpt_correction_T_min     0.93
_exptl_absorpt_correction_T_max     1.00
_exptl_special_details     ?
_diffrn_ambient_temperature     298(2)
_diffrn_radiation_type     MoK\a
_diffrn_radiation_wavelength     0.71073
_diffrn_radiation_monochromator     graphite
_diffrn_measurement_device_type     'Oxford Diffraction Xcalibur (Eos, Gemini)'
_diffrn_measurement_method     '\w scans'
_diffrn_detector_area_resol_mean     16.1511
_diffrn_reflns_number     9327
_diffrn_reflns_av_R_equivalents     0.0690
_diffrn_reflns_theta_min     2.755
_diffrn_reflns_theta_max     26.497
_diffrn_reflns_theta_full     25.242
_diffrn_measured_fraction_theta_max     0.996
_diffrn_measured_fraction_theta_full     0.998
_diffrn_reflns_limit_h_min     -37
_diffrn_reflns_limit_h_max     36
_diffrn_reflns_limit_k_min     -9
_diffrn_reflns_limit_k_max     5
_diffrn_reflns_limit_l_min     -26
_diffrn_reflns_limit_l_max     26
_refine_special_details     ?
_reflns_number_total     4554
_reflns_number_gt     2538
_reflns_threshold_expression     I>2\s(I)
_refine_ls_structure_factor_coef     Fsqd
_refine_ls_matrix_type     full
_refine_ls_R_factor_all     0.1123
_refine_ls_R_factor_gt     0.0603
_refine_ls_wR_factor_gt     0.1094
_refine_ls_wR_factor_ref     0.1368
_refine_ls_goodness_of_fit_ref     0.977
_refine_ls_restrained_S_all     0.977
_refine_ls_number_reflns     4554
_refine_ls_number_parameters     308
_refine_ls_number_restraints     0
_refine_ls_hydrogen_treatment     constr
_refine_ls_weighting_scheme     calc
_refine_ls_weighting_details
;
 w=1/[\s^2^(Fo^2^)+(0.0370P)^2^]
 where P=(Fo^2^+2Fc^2^)/3
;
_atom_sites_solution_hydrogens     ?
_atom_sites_solution_primary     ?
_atom_sites_solution_secondary     ?
_refine_ls_shift/su_max     0.001
_refine_ls_shift/su_mean     0.000
_refine_diff_density_max     0.236
_refine_diff_density_min     -0.246
_refine_ls_extinction_method     'SHELXL2013 (Sheldrick, 2008)'
_refine_ls_extinction_coef     0.0029(2)
_refine_ls_extinction_expression
                                  'Fc^*^=kFc[1+0.001xFc^2^\l^3^/sin(2\q)]^-1/4^'
loop_
    _atom_type_symbol
    _atom_type_description
    _atom_type_scat_dispersion_real
    _atom_type_scat_dispersion_imag
    _atom_type_scat_source
    'C' 'C' 0.0033 0.0016
                         'International Tables Vol C Tables 4.2.6.8 and 6.1.1.4'
    'H' 'H' 0.0000 0.0000
                         'International Tables Vol C Tables 4.2.6.8 and 6.1.1.4'
    'N' 'N' 0.0061 0.0033
                         'International Tables Vol C Tables 4.2.6.8 and 6.1.1.4'
    'O' 'O' 0.0106 0.0060
                         'International Tables Vol C Tables 4.2.6.8 and 6.1.1.4'
_computing_data_collection
;
CrysAlis PRO (Oxford Diffraction, 2007)
;
_computing_cell_refinement
;
CrysAlis PRO (Oxford Diffraction, 2007)
;
_computing_data_reduction
;
CrysAlis PRO (Oxford Diffraction, 2007)
;
_computing_structure_solution
;
OLEX.SOLVE (Bourhis <i>et al.</i>, 2013)
;
_computing_structure_refinement     'SHELXL2013 (Sheldrick, 2008)'
_computing_molecular_graphics     'OLEX2 (Dolomanov <i>et al.</i>, 2009)'
_computing_publication_material     'OLEX2 (Dolomanov <i>et al.</i>, 2009)'
loop_
    _atom_site_type_symbol
    _atom_site_label
    _atom_site_fract_x
    _atom_site_fract_y
    _atom_site_fract_z
    _atom_site_U_iso_or_equiv
    _atom_site_adp_type
    _atom_site_calc_flag
    _atom_site_occupancy
    _atom_site_disorder_assembly
    _atom_site_disorder_group
    O O1 0.20391(8) 1.0426(2) 0.41093(10) 0.0553(6) Uani d 1 . .
    O O2 0.36262(7) 0.8244(2) 0.56168(9) 0.0444(5) Uani d 1 . .
    O O3 0.51160(8) 0.8412(3) 0.44642(10) 0.0579(6) Uani d 1 . .
    O O4 0.34405(7) 0.6704(2) 0.34016(8) 0.0442(5) Uani d 1 . .
    O O5 0.24740(6) 0.5527(2) 0.34356(8) 0.0378(5) Uani d 1 . .
    N N1 0.28226(8) 0.9305(3) 0.48757(10) 0.0350(5) Uani d 1 . .
    N N2 0.22732(8) 0.8001(3) 0.37727(10) 0.0374(6) Uani d 1 . .
    N N3 0.42861(9) 0.7489(3) 0.39256(11) 0.0399(6) Uani d 1 . .
    N N4 0.48358(8) 0.7140(3) 0.51612(10) 0.0359(6) Uani d 1 . .
    N N6 0.45814(8) 0.5830(3) 0.58939(10) 0.0469(7) Uani d 1 . .
    H H6A 0.4358 0.5337 0.5972 0.056 Uiso calc 1 . .
    H H6B 0.4891 0.5975 0.6240 0.056 Uiso calc 1 . .
    C C1 0.23592(11) 0.9317(4) 0.42411(14) 0.0398(7) Uani d 1 . .
    C C2 0.26390(10) 0.6756(3) 0.39378(12) 0.0316(6) Uani d 1 . .
    C C3 0.31020(9) 0.6787(3) 0.45432(12) 0.0289(6) Uani d 1 . .
    C C4 0.32143(10) 0.8121(3) 0.50451(12) 0.0323(6) Uani d 1 . .
    C C5 0.47635(11) 0.7709(3) 0.45087(14) 0.0394(7) Uani d 1 . .
    C C6 0.44477(10) 0.6371(3) 0.52362(12) 0.0307(6) Uani d 1 . .
    C C7 0.39607(9) 0.6201(3) 0.46424(11) 0.0284(6) Uani d 1 . .
    C C8 0.38635(11) 0.6784(3) 0.39612(12) 0.0338(6) Uani d 1 . .
    C C9 0.35107(9) 0.5470(3) 0.46939(11) 0.0297(6) Uani d 1 . .
    H H9 0.3645 0.5081 0.5189 0.036 Uiso calc 1 . .
    C C10 0.32640(10) 0.3965(3) 0.42059(12) 0.0294(6) Uani d 1 . .
    C C11 0.27754(10) 0.4047(3) 0.36074(12) 0.0307(6) Uani d 1 . .
    C C12 0.25456(11) 0.2707(3) 0.31460(13) 0.0418(7) Uani d 1 . .
    H H12 0.2217 0.2811 0.2751 0.050 Uiso calc 1 . .
    C C13 0.28154(13) 0.1200(4) 0.32827(14) 0.0484(8) Uani d 1 . .
    H H13 0.2669 0.0284 0.2975 0.058 Uiso calc 1 . .
    C C14 0.33003(12) 0.1059(4) 0.38743(15) 0.0466(8) Uani d 1 . .
    H H14 0.3480 0.0047 0.3966 0.056 Uiso calc 1 . .
    C C15 0.35207(11) 0.2422(3) 0.43328(13) 0.0384(7) Uani d 1 . .
    H H15 0.3846 0.2306 0.4733 0.046 Uiso calc 1 . .
    C C16 0.17779(11) 0.7988(4) 0.30914(13) 0.0573(9) Uani d 1 . .
    H H16A 0.1795 0.7193 0.2766 0.086 Uiso calc 1 . .
    H H16B 0.1709 0.9096 0.2881 0.086 Uiso calc 1 . .
    H H16C 0.1508 0.7667 0.3184 0.086 Uiso calc 1 . .
    C C17 0.29347(11) 1.0725(3) 0.53773(14) 0.0498(8) Uani d 1 . .
    H H17A 0.3180 1.0370 0.5856 0.075 Uiso calc 1 . .
    H H17B 0.2623 1.1077 0.5363 0.075 Uiso calc 1 . .
    H H17C 0.3074 1.1651 0.5240 0.075 Uiso calc 1 . .
    C C18 0.53408(11) 0.7462(4) 0.57937(14) 0.0517(8) Uani d 1 . .
    H H18A 0.5296 0.8003 0.6159 0.078 Uiso calc 1 . .
    H H18B 0.5538 0.8184 0.5662 0.078 Uiso calc 1 . .
    H H18C 0.5519 0.6410 0.5974 0.078 Uiso calc 1 . .
    C C19 0.41982(13) 0.8013(4) 0.32181(13) 0.0627(10) Uani d 1 . .
    H H19A 0.3910 0.7404 0.2851 0.094 Uiso calc 1 . .
    H H19B 0.4499 0.7775 0.3183 0.094 Uiso calc 1 . .
    H H19C 0.4128 0.9204 0.3157 0.094 Uiso calc 1 . .
    O O6W 0.40247(8) 1.3900(3) 0.65089(12) 0.0588(6) Uani d 1 . .
    H H6WA 0.3707 1.3937 0.6386 0.088 Uiso d 1 . .
    H H6WB 0.4104 1.2891 0.6470 0.088 Uiso d 1 . .
    O O7W 0.43622(9) 1.0753(3) 0.62611(10) 0.0552(6) Uani d 1 . .
    H H7WA 0.4531 1.1006 0.6055 0.083 Uiso d 1 . .
    H H7WB 0.4155 0.9949 0.6036 0.083 Uiso d 1 . .
    O O8W 0.54970(10) 0.6130(4) 0.72984(11) 0.0811(8) Uani d 1 . .
    H H8WA 0.5350 0.6963 0.7373 0.122 Uiso d 1 . .
    H H8WB 0.5579 0.5401 0.7631 0.122 Uiso d 1 . .
    O O9W 0.5000 0.8957(5) 0.7500 0.1228(18) Uani d 1 . .
    H H9W 0.4827 0.9612 0.7146 0.184 Uiso d 1 . .
loop_
    _atom_site_aniso_label
    _atom_site_aniso_U_11
    _atom_site_aniso_U_22
    _atom_site_aniso_U_33
    _atom_site_aniso_U_12
    _atom_site_aniso_U_13
    _atom_site_aniso_U_23
    O1 0.0445(13) 0.0462(12) 0.0788(14) 0.0148(11) 0.0333(12) 0.0016(11)
    O2 0.0366(12) 0.0490(12) 0.0398(10) -0.0016(10) 0.0131(9) -0.0123(9)
    O3 0.0455(14) 0.0749(15) 0.0645(13) -0.0121(12) 0.0357(11) 0.0036(11)
    O4 0.0348(12) 0.0556(12) 0.0329(9) -0.0022(10) 0.0098(9) 0.0056(9)
    O5 0.0291(10) 0.0419(11) 0.0321(9) -0.0001(9) 0.0075(8) -0.0069(8)
    N1 0.0314(13) 0.0298(12) 0.0480(12) 0.0017(11) 0.0229(11) -0.0050(10)
    N2 0.0227(12) 0.0441(14) 0.0399(12) 0.0061(11) 0.0114(10) -0.0007(11)
    N3 0.0388(15) 0.0482(14) 0.0377(12) -0.0051(12) 0.0229(11) 0.0031(11)
    N4 0.0251(13) 0.0444(13) 0.0371(11) 0.0000(11) 0.0146(10) 0.0003(10)
    N6 0.0248(13) 0.0726(17) 0.0309(11) -0.0112(13) 0.0044(10) 0.0060(11)
    C1 0.0354(16) 0.0398(16) 0.0509(16) 0.0040(14) 0.0266(14) 0.0040(14)
    C2 0.0241(14) 0.0342(14) 0.0349(13) -0.0023(12) 0.0134(12) -0.0023(11)
    C3 0.0232(14) 0.0298(14) 0.0326(12) -0.0032(11) 0.0131(11) -0.0041(11)
    C4 0.0302(15) 0.0366(15) 0.0333(13) -0.0059(13) 0.0181(12) -0.0033(11)
    C5 0.0329(17) 0.0404(16) 0.0521(17) 0.0039(14) 0.0268(14) 0.0025(14)
    C6 0.0263(14) 0.0345(14) 0.0327(13) 0.0023(12) 0.0158(11) -0.0005(12)
    C7 0.0222(14) 0.0303(14) 0.0312(12) 0.0054(11) 0.0121(11) 0.0025(11)
    C8 0.0340(16) 0.0348(15) 0.0313(13) 0.0019(13) 0.0153(12) -0.0010(11)
    C9 0.0246(14) 0.0342(14) 0.0260(12) -0.0001(12) 0.0094(11) -0.0015(11)
    C10 0.0302(15) 0.0307(14) 0.0333(13) -0.0038(12) 0.0204(12) -0.0032(11)
    C11 0.0312(15) 0.0337(14) 0.0284(12) 0.0008(12) 0.0157(11) -0.0024(11)
    C12 0.0442(18) 0.0456(17) 0.0338(14) -0.0154(15) 0.0182(13) -0.0104(13)
    C13 0.065(2) 0.0394(17) 0.0512(17) -0.0101(17) 0.0370(17) -0.0134(14)
    C14 0.060(2) 0.0339(16) 0.0600(18) -0.0009(15) 0.0404(17) -0.0045(14)
    C15 0.0395(17) 0.0361(15) 0.0443(15) 0.0054(14) 0.0243(13) 0.0037(13)
    C16 0.0357(19) 0.069(2) 0.0505(17) 0.0128(17) 0.0093(15) -0.0031(16)
    C17 0.057(2) 0.0424(17) 0.0625(18) -0.0016(16) 0.0394(17) -0.0147(15)
    C18 0.0275(16) 0.069(2) 0.0514(17) -0.0142(16) 0.0140(14) -0.0073(16)
    C19 0.073(3) 0.080(2) 0.0452(16) -0.018(2) 0.0366(17) 0.0045(17)
    O6W 0.0444(14) 0.0660(15) 0.0617(13) -0.0016(12) 0.0231(12) -0.0009(12)
    O7W 0.0469(15) 0.0627(15) 0.0571(12) -0.0127(12) 0.0267(11) -0.0025(11)
    O8W 0.0576(17) 0.114(2) 0.0506(13) 0.0053(16) 0.0110(12) 0.0133(14)
    O9W 0.157(4) 0.076(3) 0.060(2) 0.000 -0.002(2) 0.000
_geom_special_details
;
All e.s.d.'s (except the e.s.d. in the dihedral angle between two l.s. planes)
are estimated using the full covariance matrix. The cell e.s.d.'s are taken
into account individually in the estimation of e.s.d.'s in distances, angles
and torsion angles; correlations between e.s.d.'s in cell parameters are only
used when they are defined by crystal symmetry. An approximate (isotropic)
treatment of cell e.s.d.'s is used for estimating e.s.d.'s involving l.s.
planes.
;
loop_
    _geom_bond_atom_site_label_1
    _geom_bond_atom_site_label_2
    _geom_bond_site_symmetry_2
    _geom_bond_distance
    _geom_bond_publ_flag
    O1 C1 . 1.225(3) ?
    O2 C4 . 1.238(3) ?
    O3 C5 . 1.240(3) ?
    O4 C8 . 1.240(3) ?
    O5 C2 . 1.349(3) ?
    O5 C11 . 1.411(3) ?
    N1 C1 . 1.379(3) ?
    N1 C4 . 1.401(3) ?
    N1 C17 . 1.474(3) ?
    N2 C1 . 1.379(3) ?
    N2 C2 . 1.383(3) ?
    N2 C16 . 1.477(3) ?
    N3 C5 . 1.365(3) ?
    N3 C8 . 1.421(3) ?
    N3 C19 . 1.465(3) ?
    N4 C5 . 1.381(3) ?
    N4 C6 . 1.392(3) ?
    N4 C18 . 1.468(3) ?
    N6 H6A . 0.8600 ?
    N6 H6B . 0.8600 ?
    N6 C6 . 1.331(3) ?
    C2 C3 . 1.349(3) ?
    C3 C4 . 1.424(3) ?
    C3 C9 . 1.516(3) ?
    C6 C7 . 1.386(3) ?
    C7 C8 . 1.418(3) ?
    C7 C9 . 1.522(3) ?
    C9 H9 . 0.9800 ?
    C9 C10 . 1.513(3) ?
    C10 C11 . 1.388(3) ?
    C10 C15 . 1.396(3) ?
    C11 C12 . 1.378(3) ?
    C12 H12 . 0.9300 ?
    C12 C13 . 1.388(4) ?
    C13 H13 . 0.9300 ?
    C13 C14 . 1.379(4) ?
    C14 H14 . 0.9300 ?
    C14 C15 . 1.385(3) ?
    C15 H15 . 0.9300 ?
    C16 H16A . 0.9600 ?
    C16 H16B . 0.9600 ?
    C16 H16C . 0.9600 ?
    C17 H17A . 0.9600 ?
    C17 H17B . 0.9600 ?
    C17 H17C . 0.9600 ?
    C18 H18A . 0.9600 ?
    C18 H18B . 0.9600 ?
    C18 H18C . 0.9600 ?
    C19 H19A . 0.9600 ?
    C19 H19B . 0.9600 ?
    C19 H19C . 0.9600 ?
    O6W H6WA . 0.8524 ?
    O6W H6WB . 0.8486 ?
    O7W H7WA . 0.8449 ?
    O7W H7WB . 0.8516 ?
    O8W H8WA . 0.8524 ?
    O8W H8WB . 0.8519 ?
    O9W H9W . 0.8500 ?
loop_
    _geom_angle_atom_site_label_1
    _geom_angle_atom_site_label_2
    _geom_angle_atom_site_label_3
    _geom_angle_site_symmetry_1
    _geom_angle_site_symmetry_3
    _geom_angle
    _geom_angle_publ_flag
    C2 O5 C11 . . 117.17(18) ?
    C1 N1 C4 . . 124.3(2) ?
    C1 N1 C17 . . 117.8(2) ?
    C4 N1 C17 . . 117.6(2) ?
    C1 N2 C2 . . 121.0(2) ?
    C1 N2 C16 . . 117.2(2) ?
    C2 N2 C16 . . 121.8(2) ?
    C5 N3 C8 . . 123.9(2) ?
    C5 N3 C19 . . 118.6(2) ?
    C8 N3 C19 . . 117.5(2) ?
    C5 N4 C6 . . 122.8(2) ?
    C5 N4 C18 . . 116.7(2) ?
    C6 N4 C18 . . 120.4(2) ?
    H6A N6 H6B . . 120.0 ?
    C6 N6 H6A . . 120.0 ?
    C6 N6 H6B . . 120.0 ?
    O1 C1 N1 . . 121.4(3) ?
    O1 C1 N2 . . 122.1(3) ?
    N1 C1 N2 . . 116.4(2) ?
    O5 C2 N2 . . 112.3(2) ?
    O5 C2 C3 . . 125.1(2) ?
    C3 C2 N2 . . 122.6(2) ?
    C2 C3 C4 . . 119.0(2) ?
    C2 C3 C9 . . 121.9(2) ?
    C4 C3 C9 . . 119.1(2) ?
    O2 C4 N1 . . 119.9(2) ?
    O2 C4 C3 . . 123.5(2) ?
    N1 C4 C3 . . 116.6(2) ?
    O3 C5 N3 . . 122.2(2) ?
    O3 C5 N4 . . 121.0(3) ?
    N3 C5 N4 . . 116.8(2) ?
    N6 C6 N4 . . 115.8(2) ?
    N6 C6 C7 . . 124.5(2) ?
    C7 C6 N4 . . 119.7(2) ?
    C6 C7 C8 . . 119.9(2) ?
    C6 C7 C9 . . 122.5(2) ?
    C8 C7 C9 . . 117.6(2) ?
    O4 C8 N3 . . 118.5(2) ?
    O4 C8 C7 . . 124.6(3) ?
    C7 C8 N3 . . 116.9(2) ?
    C3 C9 C7 . . 112.1(2) ?
    C3 C9 H9 . . 107.4 ?
    C7 C9 H9 . . 107.4 ?
    C10 C9 C3 . . 109.15(19) ?
    C10 C9 C7 . . 113.24(19) ?
    C10 C9 H9 . . 107.4 ?
    C11 C10 C9 . . 122.1(2) ?
    C11 C10 C15 . . 116.6(2) ?
    C15 C10 C9 . . 121.4(2) ?
    C10 C11 O5 . . 121.6(2) ?
    C12 C11 O5 . . 115.1(2) ?
    C12 C11 C10 . . 123.3(2) ?
    C11 C12 H12 . . 120.7 ?
    C11 C12 C13 . . 118.6(3) ?
    C13 C12 H12 . . 120.7 ?
    C12 C13 H13 . . 120.0 ?
    C14 C13 C12 . . 120.0(3) ?
    C14 C13 H13 . . 120.0 ?
    C13 C14 H14 . . 119.9 ?
    C13 C14 C15 . . 120.2(3) ?
    C15 C14 H14 . . 119.9 ?
    C10 C15 H15 . . 119.3 ?
    C14 C15 C10 . . 121.3(3) ?
    C14 C15 H15 . . 119.3 ?
    N2 C16 H16A . . 109.5 ?
    N2 C16 H16B . . 109.5 ?
    N2 C16 H16C . . 109.5 ?
    H16A C16 H16B . . 109.5 ?
    H16A C16 H16C . . 109.5 ?
    H16B C16 H16C . . 109.5 ?
    N1 C17 H17A . . 109.5 ?
    N1 C17 H17B . . 109.5 ?
    N1 C17 H17C . . 109.5 ?
    H17A C17 H17B . . 109.5 ?
    H17A C17 H17C . . 109.5 ?
    H17B C17 H17C . . 109.5 ?
    N4 C18 H18A . . 109.5 ?
    N4 C18 H18B . . 109.5 ?
    N4 C18 H18C . . 109.5 ?
    H18A C18 H18B . . 109.5 ?
    H18A C18 H18C . . 109.5 ?
    H18B C18 H18C . . 109.5 ?
    N3 C19 H19A . . 109.5 ?
    N3 C19 H19B . . 109.5 ?
    N3 C19 H19C . . 109.5 ?
    H19A C19 H19B . . 109.5 ?
    H19A C19 H19C . . 109.5 ?
    H19B C19 H19C . . 109.5 ?
    H6WA O6W H6WB . . 109.1 ?
    H7WA O7W H7WB . . 109.8 ?
    H8WA O8W H8WB . . 109.1 ?
loop_
    _geom_torsion_atom_site_label_1
    _geom_torsion_atom_site_label_2
    _geom_torsion_atom_site_label_3
    _geom_torsion_atom_site_label_4
    _geom_torsion_site_symmetry_1
    _geom_torsion_site_symmetry_2
    _geom_torsion_site_symmetry_3
    _geom_torsion_site_symmetry_4
    _geom_torsion
    _geom_torsion_publ_flag
    O5 C2 C3 C4 . . . . -176.7(2) ?
    O5 C2 C3 C9 . . . . 5.0(4) ?
    O5 C11 C12 C13 . . . . -179.4(2) ?
    N2 C2 C3 C4 . . . . 2.1(4) ?
    N2 C2 C3 C9 . . . . -176.2(2) ?
    N4 C6 C7 C8 . . . . 1.1(4) ?
    N4 C6 C7 C9 . . . . -176.3(2) ?
    N6 C6 C7 C8 . . . . -178.3(2) ?
    N6 C6 C7 C9 . . . . 4.3(4) ?
    C1 N1 C4 O2 . . . . 177.3(2) ?
    C1 N1 C4 C3 . . . . -4.7(4) ?
    C1 N2 C2 O5 . . . . 176.3(2) ?
    C1 N2 C2 C3 . . . . -2.6(4) ?
    C2 O5 C11 C10 . . . . -11.2(3) ?
    C2 O5 C11 C12 . . . . 167.9(2) ?
    C2 N2 C1 O1 . . . . -179.3(2) ?
    C2 N2 C1 N1 . . . . -0.5(4) ?
    C2 C3 C4 O2 . . . . 179.3(2) ?
    C2 C3 C4 N1 . . . . 1.4(4) ?
    C2 C3 C9 C7 . . . . 109.6(3) ?
    C2 C3 C9 C10 . . . . -16.7(3) ?
    C3 C9 C10 C11 . . . . 15.2(3) ?
    C3 C9 C10 C15 . . . . -165.5(2) ?
    C4 N1 C1 O1 . . . . -176.9(2) ?
    C4 N1 C1 N2 . . . . 4.3(4) ?
    C4 C3 C9 C7 . . . . -68.7(3) ?
    C4 C3 C9 C10 . . . . 165.0(2) ?
    C5 N3 C8 O4 . . . . 177.1(2) ?
    C5 N3 C8 C7 . . . . -3.5(4) ?
    C5 N4 C6 N6 . . . . 177.5(2) ?
    C5 N4 C6 C7 . . . . -2.0(4) ?
    C6 N4 C5 O3 . . . . 178.9(3) ?
    C6 N4 C5 N3 . . . . 0.1(4) ?
    C6 C7 C8 O4 . . . . -179.2(2) ?
    C6 C7 C8 N3 . . . . 1.5(3) ?
    C6 C7 C9 C3 . . . . 112.4(3) ?
    C6 C7 C9 C10 . . . . -123.6(2) ?
    C7 C9 C10 C11 . . . . -110.4(3) ?
    C7 C9 C10 C15 . . . . 68.9(3) ?
    C8 N3 C5 O3 . . . . -176.0(2) ?
    C8 N3 C5 N4 . . . . 2.7(4) ?
    C8 C7 C9 C3 . . . . -65.0(3) ?
    C8 C7 C9 C10 . . . . 59.0(3) ?
    C9 C3 C4 O2 . . . . -2.4(4) ?
    C9 C3 C4 N1 . . . . 179.7(2) ?
    C9 C7 C8 O4 . . . . -1.7(4) ?
    C9 C7 C8 N3 . . . . 179.0(2) ?
    C9 C10 C11 O5 . . . . -2.3(4) ?
    C9 C10 C11 C12 . . . . 178.7(2) ?
    C9 C10 C15 C14 . . . . -178.2(2) ?
    C10 C11 C12 C13 . . . . -0.2(4) ?
    C11 O5 C2 N2 . . . . -168.9(2) ?
    C11 O5 C2 C3 . . . . 10.0(4) ?
    C11 C10 C15 C14 . . . . 1.2(4) ?
    C11 C12 C13 C14 . . . . 0.7(4) ?
    C12 C13 C14 C15 . . . . -0.2(4) ?
    C13 C14 C15 C10 . . . . -0.8(4) ?
    C15 C10 C11 O5 . . . . 178.3(2) ?
    C15 C10 C11 C12 . . . . -0.7(4) ?
    C16 N2 C1 O1 . . . . 0.9(4) ?
    C16 N2 C1 N1 . . . . 179.7(2) ?
    C16 N2 C2 O5 . . . . -4.0(3) ?
    C16 N2 C2 C3 . . . . 177.1(2) ?
    C17 N1 C1 O1 . . . . -3.3(4) ?
    C17 N1 C1 N2 . . . . 177.9(2) ?
    C17 N1 C4 O2 . . . . 3.7(4) ?
    C17 N1 C4 C3 . . . . -178.4(2) ?
    C18 N4 C5 O3 . . . . 2.0(4) ?
    C18 N4 C5 N3 . . . . -176.7(2) ?
    C18 N4 C6 N6 . . . . -5.8(4) ?
    C18 N4 C6 C7 . . . . 174.7(2) ?
    C19 N3 C5 O3 . . . . 3.7(4) ?
    C19 N3 C5 N4 . . . . -177.6(2) ?
    C19 N3 C8 O4 . . . . -2.5(4) ?
    C19 N3 C8 C7 . . . . 176.8(2) ?
loop_
    _geom_hbond_atom_site_label_D
    _geom_hbond_atom_site_label_H
    _geom_hbond_atom_site_label_A
    _geom_hbond_site_symmetry_A
    _geom_hbond_distance_DH
    _geom_hbond_distance_HA
    _geom_hbond_distance_DA
    _geom_hbond_angle_DHA
    N6 H6A O6W 1_545 0.86 2.18 3.009(3) 161
    N6 H6B O8W . 0.86 2.09 2.905(3) 158
    O6W H6WA O1 7_576 0.85 2.01 2.830(3) 162
    O6W H6WB O7W . 0.85 2.00 2.835(3) 167
    O7W H7WA O3 5_676 0.84 1.94 2.781(3) 177
    O7W H7WB O2 . 0.85 1.93 2.773(3) 170
    O8W H8WA O9W . 0.85 1.99 2.838(4) 177
    O8W H8WB O6W 2_646 0.85 2.01 2.840(3) 164
    O9W H9W O7W . 0.85 1.93 2.772(3) 170
_shelx_hkl_checksum     46185
_shelx_hkl_file
;
   0   0   3 8.92522 33.2985   3
   0   0   3-9.08208 12.6335   2
   0   0   4 64512.2 1288.39   3
   0   0  -4 64433.1 895.588   2
   0   0   4 65866.2 815.984   2
   0   0   5 19.4268 23.2199   2
   0   0   5-6.03470 21.7296   3
   0   0  -5 1.36319 13.3609   2
   0   0   6 1416.51 233.719   3
   0   0  -6 1710.49 178.875   2
   0   0   6 1567.80 153.523   2
   0   0  -7-11.0874 4.53133   2
   0   0   7 41.6728 45.9021   2
   0   0   7-10.9982 33.8732   3
   0   0   8 395.236 91.6547   2
   0   0  -8 326.705 93.9595   2
   0   0   8 421.977 157.349   3
   0   0   9 70.4836 55.8434   2
   0   0   9 43.8479 34.0270   3
   0   0  -9 10.9211 44.8896   2
   0   0  10 1583.79 325.419   3
   0   0  10 1525.74 185.550   2
   0   0 -10 1767.36 247.526   2
   0   0  11 19.3060 20.4844   3
   0   0  11-1.50999 30.3036   2
   0   0 -11-22.9196 54.2456   2
   0   0  12 3350.62 300.462   2
   0   0 -12 3121.75 369.245   2
   0   0  12 3615.79 536.430   3
   0   0 -12 3549.90 466.917   4
   0   0  13 34.3433 80.9785   3
   0   0  13 25.3391 53.8192   2
   0   0  14 2831.01 521.751   3
   0   0  14 2878.79 300.431   2
   0   0 -14 2921.29 466.021   4
   0   0  15 104.215 131.308   3
   0   0  15 34.9103 63.0233   2
   0   0  16 540.669 135.066   2
   0   0  16 626.242 288.835   3
   0   0  17-33.7039 43.6381   2
   0   0  17 22.3647 51.5847   3
   0   0  18 76.1267 92.7478   3
   0   0 -18 672.294 311.095   4
   0   0 -19 334.271 264.603   4
   0   0 -20 453.557 273.040   4
   0   0 -21 242.469 257.858   4
   0   0 -22 460.680 262.896   4
   0   0 -23 194.159 187.012   4
   0  -2   0 64946.0 1121.86   3
   0  -2   1 63.1582 48.0384   3
   0   2  -1 22.0135 20.9557   3
   0   2  -2 3209.75 300.499   3
   0  -2   2 3633.13 322.156   3
   0  -2   3 48.2451 60.2208   1
   0  -2   3 70.2082 47.8251   2
   0  -2   3 13.6221 49.8320   3
   0   2  -3 75.9413 73.6682   3
   0  -2   4 290.929 61.8557   4
   0  -2   4 433.272 145.219   3
   0  -2   4 512.733 136.268   2
   0  -2   5 25558.7 1091.78   3
   0  -2   5 27040.8 962.663   4
   0  -2   5 24948.6 1042.16   2
   0  -2   6 271.520 128.334   4
   0  -2  -6 233.750 95.9765   3
   0  -2   6 148.626 84.3933   2
   0  -2   6 192.644 127.524   3
   0  -2  -7 1867.37 157.572   2
   0  -2  -7 1848.00 281.064   3
   0  -2   7 1967.59 344.291   3
   0  -2   7 1762.58 291.855   2
   0  -2   8 10652.2 733.008   2
   0   2  -8 9082.74 611.345   4
   0  -2  -8 10798.8 376.754   2
   0  -2  -8 11635.9 750.977   3
   0  -2   8 11580.2 874.391   3
   0  -2   9 976.896 261.027   3
   0  -2   9 514.018 161.990   2
   0  -2  -9 902.066 113.835   2
   0   2  -9 846.912 192.302   4
   0  -2 -10 1571.67 152.620   2
   0   2 -10 1231.92 221.065   4
   0  -2  10 1438.45 340.036   3
   0  -2  10 1485.43 285.182   2
   0  -2  11 7549.49 811.399   3
   0  -2  11 7249.71 648.143   2
   0   2 -11 6825.64 600.344   4
   0  -2 -11 7400.49 356.233   2
   0  -2  12 657.877 266.293   3
   0  -2 -12 571.866 103.658   2
   0   2 -12 340.710 102.040   4
   0  -2  12 642.659 178.196   2
   0  -2 -13 1057.58 158.799   2
   0  -2  13 1244.79 266.162   2
   0  -2  13 905.324 311.066   3
   0   2 -13 796.411 169.182   4
   0  -2  14 1699.99 320.131   2
   0   2 -14 1305.87 272.650   4
   0  -2  14 1459.85 409.847   3
   0  -2  15 932.547 249.241   2
   0   2 -15 598.363 167.095   4
   0  -2  15 1077.09 362.922   3
   0  -2  16 6711.16 930.362   3
   0  -2  16 6536.06 657.511   2
   0   2 -16 5048.30 620.422   4
   0   2 -17 8509.88 859.572   4
   0  -2  17 10137.0 1181.17   3
   0  -2  17 10182.1 822.095   2
   0  -2  18 3767.75 511.665   2
   0   2 -18 2663.72 482.764   4
   0  -2  18 3504.14 727.264   3
   0  -2  19 7.28241 99.6608   3
   0  -2  19 370.075 169.300   2
   0   2 -19-93.4976 207.743   4
   0  -2  20 206.286 192.123   3
   0   2 -20 31.8692 143.921   4
   0  -2 -21 3124.95 654.611   4
   0   2 -21 2036.90 454.144   4
   0  -2  21 2927.87 730.776   3
   0  -2 -22 569.275 326.166   4
   0  -2  22 128.644 174.792   3
   0   2 -23 147.621 46.2379   4
   0  -4   0 13507.1 721.038   3
   0  -4   1 22.0076 28.5160   3
   0  -4  -1-12.6747 33.6125   3
   0  -4   2 197.860 92.3394   3
   0  -4   3 16677.5 938.555   3
   0  -4   3 17421.2 1090.54   2
   0  -4   4-48.7106 86.6505   2
   0  -4   4 25.7554 49.4394   3
   0  -4   5 3260.89 468.656   3
   0  -4   5 3527.14 516.576   2
   0  -4   5 3662.08 472.713   1
   0  -4   6 671.642 177.786   1
   0  -4   6 783.238 247.810   3
   0  -4   6 719.834 262.552   2
   0  -4   7 5389.05 661.885   2
   0  -4   7 5136.42 635.059   3
   0  -4  -8 2800.98 388.297   3
   0  -4   8 2467.75 462.786   2
   0  -4   8 2728.23 478.080   3
   0  -4   9 280.806 135.541   3
   0  -4   9 420.391 200.051   2
   0  -4  10 5160.55 715.998   3
   0  -4  10 5284.55 686.857   2
   0  -4 -10 5566.65 400.572   2
   0  -4  11 326.113 165.026   2
   0  -4  11 209.883 162.869   3
   0  -4  12 98.7153 103.202   2
   0  -4  12-55.8349 139.675   3
   0  -4  13 534.473 239.694   2
   0  -4  13 359.586 224.758   3
   0  -4  14 86.4532 89.0882   3
   0  -4  14-18.9696 143.168   2
   0  -4  15 86.8328 74.3916   2
   0  -4  15 437.975 284.693   3
   0  -4  16 902.404 361.017   3
   0  -4  16 1144.04 332.001   2
   0  -4  17 27.9092 74.5730   2
   0  -4  17 13.1868 140.745   3
   0  -4  18-23.0859 105.858   2
   0  -4  18 254.102 166.599   3
   0  -4  19 106.025 130.712   2
   0  -4  19 11.8699 32.3786   3
   0  -4  20 69.6785 180.242   3
   0  -4  20-88.5548 98.0420   2
   0  -4  21 380.935 288.965   3
   0  -6   0 7943.79 687.185   3
   0  -6   0 7797.25 856.935   2
   0  -6   1 640.029 201.245   3
   0  -6   1 639.863 256.819   2
   0  -6  -1 580.041 174.913   3
   0  -6   2 116.209 99.3413   3
   0  -6   2 93.6367 174.655   2
   0  -6  -2 3.36319 12.5460   3
   0  -6   3 710.798 223.069   3
   0  -6  -3 695.240 184.232   3
   0  -6   3 629.368 264.714   2
   0  -6   4 995.344 322.934   2
   0  -6   4 864.801 255.514   3
   0  -6  -4 957.847 204.246   3
   0  -6   5 982.990 342.289   2
   0  -6   5 982.753 293.347   3
   0  -6   6 332.534 180.143   2
   0  -6   6 354.040 188.528   3
   0  -6   7 1260.94 355.519   3
   0  -6   7 1183.41 371.964   2
   0  -6   8 365.017 210.964   3
   0  -6   8 207.921 118.596   2
   0  -6   9 95.5678 141.727   2
   0  -6   9 75.7240 56.8934   3
   0  -6  10-9.38082 27.9738   2
   0  -6  10-258.782 172.834   3
   0  -6  11 552.610 263.764   2
   0  -6  11 450.660 245.774   3
   0  -6  12 287.646 183.779   2
   0  -6  12 434.396 224.329   3
   0  -6  13-74.5975 102.612   3
   0  -6  13 123.975 119.016   2
   0  -6  14 943.087 356.095   2
   0  -6  14 209.291 158.943   3
   0  -6  15 2501.83 635.482   3
   0  -6  15 1871.92 505.388   2
   0  -6  16-8.10400 38.6964   2
   0  -6  16 168.475 212.374   3
   0  -6  17 133.452 195.697   2
   0  -6  17 22.1416 94.9783   3
   0  -6  18 2092.80 622.023   3
   0  -6  18 1568.15 463.400   2
   0  -6  19 108.534 177.552   2
   0  -6  20 545.395 272.703   2
   0  -6  21 223.932 167.235   2
   0  -8   0 3110.79 670.606   2
   0  -8   1 2380.74 571.228   2
   0  -8  -1 2267.24 534.762   2
   0  -8  -2 808.445 320.219   2
   0  -8   2 847.649 382.385   2
   0  -8  -3 2242.70 526.902   2
   0  -8   3 1771.85 493.373   2
   0  -8   3 1824.52 416.600   3
   0  -8   4 83.4049 90.6419   3
   0  -8  -4-54.2056 171.535   2
   0  -8   4 59.1201 112.413   2
   0  -8   5 124.879 119.291   3
   0  -8   5 9.15285 65.8119   2
   0  -8  -5 117.780 187.903   2
   0  -8   6 168.497 118.994   3
   0  -8  -6 132.635 107.431   2
   0  -8   6 170.605 173.236   2
   0  -8   7 15.7100 84.2452   2
   0  -8   7 86.5081 167.476   3
   0  -8  -7-59.8536 168.479   2
   0  -8   8 72.3681 79.1818   3
   0  -8   8 226.638 138.613   2
   0  -8   9 25.9637 36.9666   3
   0  -8   9 54.7830 58.2335   2
   0  -8  10 120.970 146.399   3
   0  -8  10 22.4767 82.3394   2
   0  -8  11-77.3673 40.7328   2
   0  -8  11 127.579 167.184   3
   0  -8  12 257.427 223.561   3
   0  -8  12 48.4469 182.847   2
   0  -8  13-65.3818 84.7121   3
   0  -8  13 59.7296 151.887   2
   0  -8  14 184.196 200.261   3
   0  -8  15 243.179 242.709   3
   0 -10   0-46.5098 32.3804   2
   0 -10   1-8.37249 44.5691   2
   0 -10  -1 125.678 186.504   2
   0 -10   2 80.4044 80.5422   2
   0 -10  -2 210.050 187.206   2
   0 -10  -3-83.3972 69.1786   2
   0 -10  -4 190.526 180.581   2
   1  -1 -23 765.505 356.344   4
   1   1 -23-194.170 172.045   4
   1   1 -22-192.015 220.173   4
  -1  -1  22 71.0236 63.9076   3
   1   1 -21-35.2899 70.2911   4
  -1  -1  21-6.51339 103.426   3
  -1  -1  20 957.671 393.966   3
   1  -1 -20 1058.63 385.235   4
   1   1 -20 528.218 239.297   4
  -1  -1  19 6781.08 990.122   3
   1  -1 -19 7112.84 869.179   4
   1   1 -19 5756.19 771.733   4
   1  -1 -18 6752.11 815.296   4
  -1  -1  18 6858.88 592.491   2
  -1  -1  18 6235.15 919.849   3
   1   1 -18 5055.14 697.634   4
  -1  -1  17 11820.0 1209.88   3
   1   1 -17 10692.9 967.256   4
   1  -1 -17 13067.3 1079.83   4
  -1  -1  17 12167.3 761.232   2
   1   1 -16 11768.9 961.993   4
  -1   1  16 13072.9 540.136   2
  -1  -1  16 13549.0 790.447   2
  -1  -1  16 13314.0 1247.01   3
   1   1 -15 3303.96 504.307   4
  -1  -1  15 2374.06 503.002   3
  -1  -1  15 3279.42 400.597   2
  -1   1  15 2459.23 225.508   2
  -1   1  14 63.7344 142.572   3
  -1  -1  14 102.955 50.9745   2
  -1  -1  14 155.187 122.198   3
  -1   1  14 98.2177 42.1470   2
  -1   1  13 36.6740 27.5255   2
  -1   1  13 97.6849 134.989   3
  -1  -1  13 66.6266 51.7276   3
  -1  -1  13 32.3296 18.6042   2
  -1  -1  12 593.344 220.422   3
   1   1 -12 893.370 259.781   4
   1  -1 -12 541.703 114.929   2
  -1  -1  12 526.357 140.781   2
  -1   1  12 639.404 101.533   2
  -1   1  12 637.253 219.614   3
  -1   1  11-0.48620 35.1833   3
   1  -1 -11 9.75382 20.8105   2
  -1  -1  11-50.6988 58.0942   2
  -1   1  11-12.0168 18.7409   2
  -1  -1  11-56.8599 91.6479   3
  -1   1  10 6114.90 584.557   3
  -1   1  10 5926.64 271.885   2
  -1  -1  10 5810.35 469.801   2
  -1  -1  10 6102.98 662.911   3
   1  -1 -10 5976.18 338.390   2
  -1  -1   9 24.9415 87.6374   3
  -1   1   9 36.2004 54.6805   3
   1  -1  -9 1.21592 12.3618   2
  -1  -1   9 13.3521 11.3171   2
  -1   1   9 28.4219 17.1966   2
  -1   1   8 21418.2 446.220   2
  -1   1   8 22583.5 981.539   3
   1  -1  -8 22343.1 1013.45   3
  -1  -1   8 23052.6 1132.90   3
  -1  -1   8 22396.3 870.514   2
   1  -1  -8 22407.0 513.398   2
  -1   1   7 614.077 68.2697   2
   1  -1  -7 678.905 75.8822   2
  -1  -1   7 606.818 184.050   3
  -1  -1   7 669.304 144.152   2
  -1   1   7 664.527 153.544   3
   1  -1  -7 541.868 140.073   3
  -1  -1   6 2920.67 309.170   4
  -1  -1   6 2596.41 328.052   3
  -1  -1   6 2014.64 246.678   2
  -1   1   6 2330.37 267.648   3
   1  -1  -6 2591.44 287.338   3
   1  -1  -5 48492.2 1102.52   3
  -1  -1   5 48660.3 1134.94   4
  -1   1   5 46782.0 1060.33   3
  -1  -1   5 47488.3 1305.53   3
  -1  -1   5 46010.7 1138.98   2
  -1  -1   4 3180.38 280.778   2
  -1  -1   4 3902.36 313.285   4
   1  -1  -4 3153.98 244.222   3
  -1  -1   4 2943.82 306.075   3
   1  -1  -3 2401.32 173.214   3
  -1  -1   3 1954.47 216.029   3
  -1  -1   3 2102.91 198.596   4
  -1  -1   2 7134.24 374.130   3
  -1  -1   1 39061.8 761.516   3
   1  -1   1 63383.6 967.583   3
   1  -1   1 60844.1 1060.88   2
   1  -1   2 221.579 51.0770   4
   1  -1   2 324.175 82.5903   3
   1  -1   2 291.178 77.9037   2
   1  -1   3 23962.3 809.397   3
  -1  -1  -3 23575.3 485.262   2
   1  -1   3 24791.3 666.310   4
   1  -1   3 22697.1 731.384   2
  -1  -1  -4 63.2038 31.4929   2
   1  -1   4 31.2645 48.5390   3
  -1  -1  -4 43.6014 34.0391   3
  -1   1  -4 50.0783 48.8767   2
   1  -1   4-4.05009 29.4144   2
  -1   1  -5 20593.6 804.526   2
  -1  -1  -5 21602.7 853.537   3
   1  -1   5 20672.3 758.800   2
   1  -1   5 19874.6 907.605   3
  -1  -1  -5 20956.2 475.436   2
   1   1   5 20113.0 481.400   2
   1   1   6 1843.31 152.134   2
  -1  -1  -6 1871.61 152.785   2
  -1   1  -6 1681.77 245.427   2
   1  -1   6 1652.96 290.704   3
  -1  -1  -6 2070.90 288.518   3
   1  -1   6 1880.56 233.965   2
   1  -1   7 19252.1 1012.83   3
  -1   1  -7 19068.1 865.994   2
  -1  -1  -7 19741.3 963.324   3
   1  -1   7 18620.6 778.185   2
  -1  -1  -7 19474.1 538.914   2
   1   1   7 19013.2 515.180   2
  -1   1  -8 16290.4 835.038   2
  -1  -1  -8 17067.2 552.055   2
   1   1   8 15782.3 499.325   2
   1  -1   8 16454.2 751.618   2
  -1   1  -8 16410.9 793.679   4
   1  -1   8 16479.7 999.504   3
  -1  -1  -9 6866.41 391.538   2
   1   1   9 7150.21 347.638   2
   1  -1   9 7491.52 713.633   3
  -1   1  -9 7486.60 588.044   4
   1  -1   9 7251.00 515.861   2
  -1   1  -9 6722.28 562.572   2
   1  -1  10 1110.90 283.046   3
   1   1  10 959.928 137.189   2
  -1   1 -10 1521.18 309.992   4
   1  -1  10 1016.25 199.632   2
  -1  -1 -10 924.080 148.917   2
   1  -1  11 573.197 181.847   2
   1  -1  11 587.156 223.705   3
  -1   1 -11 1315.67 290.545   4
  -1  -1 -11 547.793 129.583   2
   1   1  11 612.400 119.853   2
   1  -1  12 9742.40 641.857   2
   1   1  12 9997.28 476.322   2
  -1  -1 -12 9884.35 569.943   2
  -1   1 -12 9928.44 766.491   4
   1  -1  12 10299.3 957.232   3
  -1  -1 -13 3667.79 372.092   2
   1  -1  13 4009.39 415.274   2
   1   1  13 3775.95 306.522   2
   1  -1  13 3882.68 611.136   3
  -1   1 -13 4691.18 556.877   4
   1  -1  14 281.580 192.030   3
  -1   1 -14 439.206 271.105   4
   1   1  14 108.836 62.4417   2
   1  -1  14 221.722 114.623   2
   1   1  15 8635.04 497.629   2
   1  -1  15 9321.89 668.696   2
   1  -1  15 8407.95 988.226   3
  -1   1 -15 9072.57 837.837   4
   1  -1  16 3867.73 444.983   2
   1  -1  16 3306.46 653.057   3
  -1   1 -16 3699.77 559.906   4
   1  -1  17 4340.94 479.650   2
  -1   1 -17 3978.31 615.698   4
   1  -1  17 4186.68 754.679   3
  -1  -1 -18 443.249 265.607   4
   1  -1  18 126.161 115.555   2
  -1   1 -18 381.488 244.541   4
   1  -1  18 381.428 261.945   3
  -1  -1 -19 1087.65 394.781   4
   1  -1  19 922.702 406.666   3
  -1   1 -19 781.112 312.177   4
  -1   1 -20-62.9014 126.675   4
  -1  -1 -20 174.607 242.947   4
  -1  -1 -21 813.001 353.524   4
  -1   1 -21-8.42812 77.0895   4
  -1  -1 -22 337.005 314.831   4
  -1   1 -22-100.308 158.182   4
  -1   1 -23 45.8386 97.3504   4
  -1  -3  22-52.9814 197.046   3
  -1  -3  21 85.2495 121.531   3
  -1  -3  20 34.9159 76.5955   3
  -1  -3  19 159.458 116.934   2
  -1  -3  19 127.431 134.140   3
  -1  -3  18 958.008 386.479   3
  -1  -3  18 1195.24 320.430   2
  -1  -3  17 2708.02 480.316   2
  -1  -3  17 2606.98 615.323   3
  -1  -3  16 3970.82 726.702   3
  -1  -3  16 3820.21 559.583   2
  -1  -3  15 474.041 164.764   2
  -1  -3  15 746.014 302.768   3
  -1  -3  14-25.0576 92.3197   3
  -1  -3  14-187.110 166.664   2
  -1  -3  13 4039.03 552.671   2
  -1  -3  13 3694.28 624.092   3
  -1  -3  12-53.0715 115.610   3
   1  -3 -12 56.8493 33.9324   2
  -1  -3  12 25.3939 83.6788   2
  -1  -3  11 567.958 204.472   2
  -1  -3  11 515.970 207.202   3
   1  -3 -11 562.258 93.2517   2
   1  -3 -10 44.2051 28.8934   2
  -1  -3  10-24.4142 73.4588   2
  -1  -3  10 110.188 76.6320   3
  -1  -3   9 14250.4 1070.87   3
   1  -3  -9 14820.7 520.455   2
   1  -3  -9 15955.9 902.611   3
  -1  -3   9 15517.2 1035.48   2
   1  -3  -8 1607.79 264.584   3
  -1  -3   8 1277.17 304.815   3
  -1  -3   8 1415.15 304.305   2
   1  -3  -7 19474.5 866.711   3
  -1  -3   7 17122.2 1059.33   2
  -1  -3   7 16421.0 1060.77   3
  -1  -3   6 13489.4 911.657   2
  -1  -3   6 14302.8 937.560   3
  -1  -3   5 28090.1 1271.64   2
  -1  -3   5 28133.8 1230.70   3
  -1  -3   4 17987.5 931.138   3
   1   3  -4 16603.9 886.303   3
  -1  -3   3 5080.36 476.724   3
   1   3  -3 4694.56 452.948   3
  -1  -3   2 902.240 193.620   3
   1  -3  -1 658.919 130.007   3
  -1  -3   1 698.889 163.268   3
   1  -3   0 2396.97 263.093   3
   1  -3   1 15731.4 707.856   3
   1  -3   1 15507.3 857.458   2
  -1   3  -2 14451.1 741.531   3
   1  -3   2 13816.7 703.847   3
   1  -3   2 15580.3 899.619   2
   1  -3   3 45617.7 1582.24   2
   1  -3   3 44775.0 1612.19   1
  -1   3  -3 41064.2 1336.12   3
   1  -3   3 43874.1 1393.24   3
  -1   3  -4 30708.8 1253.49   3
   1  -3   4 30817.3 1178.68   1
   1  -3   4 31949.7 1275.97   3
   1  -3   4 31246.0 1335.23   2
   1  -3   5 8221.60 704.388   2
   1  -3   5 8567.39 692.229   3
   1  -3   6 16.4148 68.7454   3
   1  -3   6 106.647 64.3881   2
   1  -3   7 6704.91 657.619   2
   1  -3   7 6503.67 667.146   3
   1  -3   8 21419.3 1273.45   3
   1  -3   8 20818.3 1178.14   2
  -1  -3  -8 21237.4 706.574   2
  -1   3  -9 52.5622 48.1661   1
  -1  -3  -9 82.6216 45.8223   2
   1  -3   9 89.8289 94.9640   2
   1  -3   9 105.126 138.458   3
   1  -3  10 2424.48 423.175   2
  -1   3 -10 3533.84 342.916   1
  -1  -3 -10 2425.27 227.554   2
   1  -3  10 2527.84 487.595   3
   1  -3  11 1093.36 279.077   2
  -1   3 -11 1707.42 226.022   1
  -1  -3 -11 1263.26 164.038   2
   1  -3  11 1522.99 377.362   3
   1  -3  12-56.4372 134.722   2
   1  -3  12 50.5051 104.287   3
  -1   3 -12 171.517 87.5448   1
   1  -3  13-82.2641 129.784   2
   1  -3  13 28.3249 106.400   3
   1  -3  14 865.569 326.478   3
   1  -3  14 766.030 238.154   2
   1  -3  15 206.317 120.692   2
   1  -3  15 383.900 254.527   3
  -1   3 -16 447.245 120.503   4
   1  -3  16 1218.54 320.602   2
   1  -3  16 991.036 365.479   3
   1  -3  17 392.547 249.444   3
  -1   3 -17 55.8838 138.526   4
   1  -3  17 370.818 177.752   2
   1  -3  18 3.90805 16.1421   2
   1  -3  18-8.09869 109.206   3
   1  -3  19 146.496 177.779   3
   1  -3  19 73.0713 114.455   2
   1  -3  20 219.425 275.638   3
   1  -3  21 287.446 204.349   3
  -1  -5  20 1817.05 484.481   2
  -1  -5  20 1446.20 539.566   3
  -1  -5  19 192.839 154.385   2
  -1  -5  19 194.665 204.257   3
  -1  -5  18-33.7014 83.6298   3
  -1  -5  18-49.2500 120.319   2
  -1  -5  17 209.694 137.239   2
  -1  -5  17 632.679 307.301   3
  -1  -5  16 66.1933 171.868   3
  -1  -5  16 261.251 149.468   2
  -1  -5  15 397.726 186.185   3
  -1  -5  15 211.278 152.583   2
  -1  -5  14-254.195 186.624   3
  -1  -5  14 37.1314 72.2091   2
  -1  -5  13 628.132 275.305   2
  -1  -5  13 344.279 202.327   3
  -1  -5  12-61.4133 128.167   3
  -1  -5  12 121.966 76.4695   2
  -1  -5  11 1575.22 430.169   3
  -1  -5  11 1660.53 422.004   2
  -1  -5  10 4.79457 82.0634   3
  -1  -5  10-9.67719 87.3456   2
  -1  -5   9 400.945 215.146   3
  -1  -5   9 427.165 204.630   2
  -1  -5   8 3632.53 586.253   3
  -1  -5   8 3734.26 617.949   2
  -1  -5   7 4822.23 656.893   3
  -1  -5   7 4254.32 457.470   1
  -1  -5   7 4751.85 690.682   2
  -1  -5   6 527.509 190.408   1
  -1  -5   6 693.681 238.085   2
  -1  -5   6 527.573 217.865   3
  -1  -5   5 1458.06 319.006   3
  -1  -5   5 1763.67 393.714   2
  -1  -5   4-105.633 156.829   2
  -1  -5   4 17.4874 82.2909   3
  -1  -5   3-15.0234 77.4953   3
   1  -5  -3 25.2612 48.6865   3
  -1  -5   2 27.4892 58.6060   3
   1  -5  -2 19.5349 46.1827   3
   1  -5  -1 1976.30 298.060   3
  -1  -5   1 1618.34 299.746   3
   1  -5   0 1027.31 219.832   3
   1  -5   0 733.299 235.893   2
  -1  -5   0 946.055 215.492   3
   1  -5   1 1915.01 313.968   3
   1  -5   1 1993.77 386.914   2
  -1  -5  -1 1607.29 276.223   3
   1  -5   2 1537.16 349.847   2
   1  -5   2 1753.80 316.048   3
   1  -5   3 215.887 102.221   3
   1  -5   3 337.713 172.062   2
   1  -5   4 261.732 142.940   3
   1  -5   4 234.329 166.746   1
   1  -5   4 354.981 180.718   2
   1  -5   5 1748.89 411.544   1
   1  -5   5 1596.70 380.685   2
   1  -5   5 1709.06 359.681   3
   1  -5   6 95.6485 80.7009   2
   1  -5   6 64.2992 66.0751   1
   1  -5   6 103.788 105.081   3
   1  -5   7 1389.60 355.604   2
   1  -5   7 1587.63 379.594   3
   1  -5   8 2781.22 522.909   2
   1  -5   8 2937.79 535.801   3
   1  -5   9 1679.08 409.435   2
   1  -5   9 1560.77 418.473   3
   1  -5  10 2813.78 550.924   3
   1  -5  10 2538.54 514.125   2
   1  -5  11 1884.88 473.374   3
   1  -5  11 2255.85 489.358   2
   1  -5  12 672.621 271.929   2
   1  -5  12 703.101 310.786   3
   1  -5  13 645.044 287.549   3
   1  -5  13 874.072 317.367   2
   1  -5  14 1732.86 447.818   2
   1  -5  14 1954.07 523.537   3
   1  -5  15 416.189 270.265   3
   1  -5  15 116.445 68.1012   2
   1  -5  16 1171.74 360.191   2
   1  -5  16 713.172 305.249   3
   1  -5  17-57.6377 156.772   2
   1  -5  17-132.545 36.9844   3
   1  -5  18 243.173 167.772   2
   1  -5  18 130.888 151.867   3
   1  -5  19-21.2876 25.5376   2
   1  -5  19-12.1988 58.9843   3
   1  -5  20 847.982 332.995   2
  -1  -7  18 257.533 148.866   2
  -1  -7  17 117.358 97.1691   3
  -1  -7  17 241.295 140.876   2
  -1  -7  16 125.183 272.931   3
  -1  -7  16 134.064 175.350   2
  -1  -7  15-55.7854 170.556   3
  -1  -7  15 136.304 206.519   2
  -1  -7  14-24.7152 67.1717   2
  -1  -7  14 142.736 143.652   3
  -1  -7  13-71.1287 153.214   3
  -1  -7  13 105.109 190.135   2
  -1  -7  12 68.6439 113.890   3
  -1  -7  12 284.344 205.498   2
  -1  -7  11-5.56860 115.870   3
  -1  -7  11 34.1088 87.9940   2
  -1  -7  10 403.596 217.619   3
  -1  -7  10 220.650 28.8239   2
   1  -7  -9 4.15739 26.7938   2
  -1  -7   9 102.971 89.9266   2
  -1  -7   9 71.2929 116.885   3
   1  -7  -8 545.644 225.332   2
  -1  -7   8 397.637 235.469   3
  -1  -7   8 537.044 269.691   2
   1  -7  -7 1510.91 378.077   2
  -1  -7   7 1631.11 472.300   2
  -1  -7   7 1362.90 400.585   3
   1  -7  -6 233.021 180.337   2
  -1  -7   6 87.9015 98.2779   3
  -1  -7   6 428.887 231.366   2
  -1  -7   5 662.510 307.560   2
   1  -7  -5 415.144 193.587   2
  -1  -7   5 442.557 219.852   3
  -1  -7   4 1196.09 409.557   2
   1  -7  -4 1301.24 359.302   2
  -1  -7   4 1139.02 310.001   3
   1  -7  -3 3355.34 596.926   2
  -1  -7   3 3324.23 637.903   2
  -1  -7   3 3308.06 514.097   3
   1  -7  -3 3307.42 420.863   3
   1  -7  -2-28.2017 91.1772   2
   1  -7  -2 40.2403 62.0700   3
  -1  -7   2 55.1515 98.8863   3
  -1  -7   2 85.3968 164.372   2
   1  -7  -1 6533.05 860.946   2
  -1  -7   1 6121.61 671.548   3
   1  -7  -1 6193.39 605.053   3
  -1  -7   1 6181.58 851.200   2
   1  -7   0 149.967 113.044   3
  -1  -7   0 336.079 186.275   3
   1  -7   0 391.067 243.522   2
  -1  -7   0 258.172 204.805   2
  -1  -7  -1 15842.1 1039.08   3
   1  -7   1 16866.3 1090.14   3
   1  -7   1 16628.9 1415.83   2
   1  -7   2 82.7728 176.872   2
  -1  -7  -2-18.5794 59.4126   3
   1  -7   2-36.2056 42.5034   3
   1  -7   3 1059.55 286.809   3
  -1  -7  -3 723.278 197.980   3
   1  -7   3 964.681 345.711   2
  -1  -7  -4 566.344 178.794   3
   1  -7   4 697.147 298.788   2
   1  -7   4 728.839 267.252   3
   1  -7   5 64.1449 95.7834   2
   1  -7   5 15.1548 29.4443   3
   1  -7   6 172.555 168.998   3
   1  -7   6 220.595 215.513   2
   1  -7   7 170.926 170.914   2
   1  -7   7 83.5872 74.7214   3
   1  -7   8 1279.66 404.915   3
   1  -7   8 825.540 331.500   2
   1  -7   9 1158.76 394.161   3
   1  -7   9 1355.38 419.317   2
   1  -7  10 228.310 225.525   2
   1  -7  10 72.1111 54.6944   3
   1  -7  11 211.704 236.458   2
   1  -7  11 165.223 126.827   3
   1  -7  12 310.081 210.678   3
   1  -7  12 464.625 307.323   2
   1  -7  13 645.499 307.520   2
   1  -7  13 786.257 347.777   3
   1  -7  14 19.8934 74.7995   2
   1  -7  14 151.101 174.340   3
   1  -7  15 47.4035 78.1349   2
   1  -7  15 20.6599 122.142   3
   1  -7  16-63.9011 165.945   3
   1  -7  16-162.855 209.021   2
   1  -7  17 426.239 266.867   3
   1  -7  17-75.8791 150.108   2
  -1  -9  13 93.8948 126.648   3
  -1  -9  12-54.9204 95.9395   3
  -1  -9  11 742.003 355.396   3
  -1  -9   9-268.110 216.568   2
  -1  -9   8 198.536 182.360   2
  -1  -9   7 188.724 126.581   2
  -1  -9   6 323.277 218.814   2
   1  -9  -6 460.485 252.538   2
   1  -9  -5 16.2148 83.3181   2
  -1  -9   5 198.990 224.762   2
   1  -9  -4 152.689 110.633   2
  -1  -9   4 109.893 139.131   2
  -1  -9   3 142.466 233.239   2
   1  -9  -3 27.5616 61.2394   2
  -1  -9   2 377.575 215.775   2
   1  -9  -2 470.401 270.851   2
   1  -9  -1 445.406 254.145   2
  -1  -9   1 470.325 265.286   2
   1  -9   0 187.806 97.4568   2
  -1  -9   0-3.45630 74.5452   2
  -1  -9  -1 458.098 269.896   2
   1  -9   1 737.033 346.391   2
   1  -9   2 1501.19 488.642   2
  -1  -9  -2 1416.83 454.443   2
   1  -9   3 11.3376 59.0774   2
  -1  -9  -3-26.2362 164.508   2
   1  -9   4 33.2642 102.531   2
  -1  -9  -4 539.207 314.459   2
   1  -9   5-49.1490 89.3508   2
  -1  -9  -5-139.101 194.186   2
  -1  -9  -6-46.8107 119.071   2
   1  -9   6 254.206 272.501   2
   1  -9   7 20.9918 98.5907   2
   1  -9   8 762.560 382.299   2
   2   0 -24 694.437 314.572   4
   2   0 -23 156.124 202.313   4
   2   0 -22 279.808 228.872   4
   2   0 -21 208.344 204.434   4
  -2   0  21 45.7183 102.482   3
   2   0 -20 261.932 221.614   4
  -2   0  20-80.2257 175.720   3
   2   0 -19 362.835 241.246   4
  -2   0  19-76.3312 79.9000   3
  -2   0  18 883.663 314.671   3
   2   0 -18 1694.11 415.781   4
  -2   0  17 112.938 136.662   3
  -2   0  17 98.4379 61.0130   2
  -2   0  16 8142.56 487.465   2
   2   0 -16 8839.72 821.292   4
  -2   0  16 7662.17 893.707   3
  -2   0  15-16.4429 34.8330   2
  -2   0  15 20.4300 85.0640   3
  -2   0  14 422.501 217.067   3
  -2   0  14 435.135 106.376   2
  -2   0  13 12.8115 21.6390   2
  -2   0  13-15.6983 51.1719   3
  -2   0  12 82.1509 55.7457   2
  -2   0  12 26.5328 18.8734   3
  -2   0  11 14.3349 29.6769   2
  -2   0  11 16.1583 15.3023   3
  -2   0  10 1361.25 278.090   3
  -2   0  10 1422.17 173.214   2
  -2   0   9 92.7197 68.0010   3
  -2   0   9 2.50921 20.0991   2
   2   0  -8 3537.27 410.097   3
  -2   0   8 3662.84 244.827   2
  -2   0   8 3624.72 416.303   3
  -2   0   7 9.06991 51.5212   3
   2   0  -7-9.19886 16.6179   3
  -2   0   7 9.85867 6.93036   2
  -2   0   6 30226.5 1005.19   3
  -2   0   6 34472.4 681.991   2
  -2   0   5-27.1575 11.4745   3
  -2   0   5-11.9723 19.2149   2
  -2   0   4 72014.0 1249.00   3
  -2   0   3 50.5505 29.5527   3
   2   0   2 19974.4 438.927   2
   2   0   3-41.8026 41.1279   3
   2   0   3 9.65197 25.4982   2
  -2   0  -3 13.2238 21.4329   2
   2   0   4 24702.7 600.343   2
   2   0   4 24396.0 875.274   3
  -2   0  -4 24191.4 623.140   2
  -2   0  -5-30.7132 30.6322   2
   2   0   5 43.3007 40.0497   2
   2   0   5-17.3266 55.3796   3
   2   0   6 66121.6 1130.90   2
  -2   0  -6 65839.0 1239.26   2
   2   0   6 64100.3 1716.14   3
  -2   0  -7-107.028 53.0018   2
   2   0   7 32.9206 65.6098   2
   2   0   7 70.6072 114.677   3
  -2   0  -8 3225.20 319.588   2
   2   0   8 3427.30 440.553   3
   2   0   8 3362.38 277.614   2
   2   0   9-35.5601 40.4430   2
  -2   0  -9-11.6916 8.47654   2
   2   0   9 63.6172 81.2845   3
   2   0  10 1433.39 324.011   3
  -2   0 -10 1007.72 201.377   2
   2   0  10 1270.88 185.979   2
   2   0  11-67.3284 80.1996   3
   2   0  11 52.1562 68.3573   2
  -2   0 -11 11.7613 44.9264   2
   2   0  12 5132.14 404.811   2
  -2   0 -12 4633.65 477.095   2
   2   0  12 4947.04 654.718   3
   2   0  13 92.8579 116.415   3
   2   0  13-19.7621 20.0794   2
   2   0  14 3377.61 600.396   3
   2   0  14 3731.08 368.016   2
  -2   0 -14 3917.85 575.199   4
   2   0  15 23.8455 66.3744   2
  -2   0 -15 369.194 243.858   4
  -2   0 -16 3996.05 611.086   4
   2   0  16 3713.47 388.764   2
  -2   0 -17 520.054 304.779   4
  -2   0 -18 709.964 320.883   4
  -2   0 -19 475.717 292.276   4
  -2   0 -20 831.609 358.715   4
  -2   0 -21 512.535 280.062   4
  -2   0 -22 790.779 359.018   4
  -2  -2  23 119.432 58.7374   3
   2   2 -23-683.633 287.408   4
  -2  -2  22 44.9082 89.5718   3
   2   2 -22 27.2402 160.132   4
   2  -2 -22 402.138 316.459   4
   2  -2 -21 522.536 290.894   4
  -2  -2  21 204.813 245.244   3
   2   2 -21-373.538 287.864   4
   2   2 -20-166.027 230.117   4
  -2  -2  20 34.8268 82.8260   3
  -2  -2  19 954.168 270.687   2
  -2  -2  19 447.332 272.607   3
   2   2 -19 419.206 136.677   4
  -2  -2  18 1070.23 279.218   2
  -2  -2  18 1284.70 428.200   3
   2   2 -18 678.473 215.566   4
   2   2 -17 6706.86 749.949   4
  -2  -2  17 8640.01 1066.24   3
  -2  -2  17 8364.36 748.133   2
  -2  -2  16 7602.08 698.551   2
   2   2 -16 5714.39 650.463   4
  -2  -2  16 7146.91 947.640   3
  -2  -2  15 7521.36 928.582   3
  -2  -2  15 7480.80 681.408   2
   2   2 -15 5527.84 630.903   4
  -2  -2  14 1443.26 394.623   3
   2   2 -14 1137.41 259.347   4
  -2  -2  14 1166.07 266.388   2
   2   2 -13 5501.67 569.197   4
  -2  -2  13 7188.41 658.831   2
  -2  -2  13 7314.44 846.652   3
   2   2 -12 2030.22 316.350   4
  -2  -2  12 2364.78 374.991   2
  -2  -2  12 2373.61 471.773   3
  -2  -2  11 356.006 138.122   2
   2   2 -11 160.253 111.739   4
  -2  -2  11 304.040 170.010   3
  -2  -2  10 7746.32 653.286   2
  -2  -2  10 7419.85 756.573   3
   2  -2  -9 241.260 109.797   3
  -2  -2   9 182.004 68.2677   3
  -2  -2   9 123.401 73.9397   2
  -2  -2   8 9598.55 703.190   2
   2  -2  -8 9241.91 253.798   2
  -2  -2   8 9384.60 774.167   3
   2  -2  -8 9984.47 625.562   3
   2  -2  -7 5746.43 428.651   3
  -2  -2   7 5786.72 523.271   2
  -2  -2   7 5871.85 574.952   3
  -2  -2   6 9468.01 681.964   3
   2  -2  -6 10239.4 511.466   3
  -2  -2   6 10621.2 650.312   4
  -2  -2   5 157.257 83.4634   3
   2  -2  -5 193.115 61.2256   3
  -2  -2   5 141.145 25.1697   4
  -2  -2   4 9692.17 626.438   3
  -2  -2   3 18730.2 811.684   3
   2  -2  -2 166180. 2076.12   2
  -2  -2   2 167377. 2293.13   3
   2  -2  -1 72497.0 969.278   3
   2  -2  -1 74308.3 1449.22   2
   2  -2   0 33614.8 1033.25   2
  -2   2   0 32529.6 772.958   3
   2  -2   0 33141.0 764.569   3
   2  -2   1 57.9585 64.8571   1
   2  -2   1 35.2204 26.4381   2
   2  -2   1 91.6384 53.6047   3
  -2   2  -1 54.8224 34.6316   3
   2  -2   2 1043.73 222.572   1
   2  -2   2 1129.06 201.929   2
  -2   2  -2 971.881 169.676   3
   2  -2   2 1039.23 177.149   3
   2  -2   3 8359.40 572.676   2
   2  -2   3 9526.96 498.035   4
   2  -2   3 8726.64 560.815   3
  -2   2  -3 7870.42 529.005   3
  -2   2  -3 6473.32 554.520   1
   2  -2   4 632.618 161.517   2
  -2   2  -4 588.475 161.612   3
   2  -2   4 512.295 147.523   3
   2  -2   4 684.469 146.801   4
  -2   2  -4 841.873 186.300   1
  -2   2  -5 2644.67 293.071   1
   2  -2   5 1791.09 303.140   3
   2  -2   5 1627.96 263.673   2
   2  -2   5 2229.49 278.279   4
  -2   2  -5 1803.15 300.789   2
  -2  -2  -5 1839.62 187.640   2
  -2  -2  -6 5605.11 325.360   2
   2  -2   6 5430.76 498.451   2
  -2   2  -6 4588.72 385.124   4
   2  -2   6 5373.01 553.090   3
   2  -2   7 181.573 78.3776   2
  -2  -2  -7 222.620 69.4439   2
  -2   2  -7 114.235 80.7493   4
  -2  -2  -7 281.690 130.521   3
   2  -2   7 137.099 80.4741   3
   2  -2   8 300.263 147.927   3
  -2  -2  -8 413.777 93.2793   2
   2  -2   8 352.204 117.032   2
  -2   2  -8 213.020 65.0481   4
  -2  -2  -9 686.020 117.971   2
   2  -2   9 659.925 177.047   2
  -2   2  -9 620.557 142.220   4
   2  -2   9 637.333 217.797   3
   2  -2  10 205.677 145.792   3
  -2   2 -10 3.49594 71.5712   4
   2  -2  10-43.0185 90.1101   2
  -2  -2 -10 165.438 58.5446   2
  -2  -2 -11 121.175 53.6945   2
   2  -2  11 176.639 127.715   3
  -2   2 -11-21.4075 86.8071   4
   2  -2  11 176.416 99.8985   2
  -2   2 -12 2175.76 352.735   4
  -2  -2 -12 1942.29 230.341   2
   2  -2  12 2121.31 353.576   2
   2  -2  12 1900.79 439.740   3
   2  -2  13 18935.3 1436.22   3
  -2   2 -13 18122.1 1100.25   4
   2  -2  13 20133.1 1118.63   2
  -2   2 -14 85.5234 21.8897   4
   2  -2  14 248.802 231.569   3
   2  -2  14 111.926 110.283   2
   2  -2  15 3278.91 636.614   3
  -2   2 -15 3150.57 487.728   4
   2  -2  15 3985.28 509.429   2
  -2   2 -16 49.8134 61.6943   4
   2  -2  16 287.641 160.244   2
   2  -2  16 165.632 171.634   3
  -2   2 -17 976.294 272.071   4
   2  -2  17 1664.78 343.329   2
   2  -2  17 1341.76 445.332   3
   2  -2  18 233.091 137.586   2
  -2   2 -18 29.3951 118.596   4
   2  -2  18 236.301 203.091   3
  -2   2 -19 78.3412 126.501   4
   2  -2  19 244.189 205.477   3
   2  -2  20 38.7622 94.9248   3
  -2   2 -20-412.487 211.612   4
  -2   2 -21 257.543 37.1647   4
  -2  -2 -21 1311.89 460.453   4
  -2   2 -22-676.613 288.847   4
  -2  -2 -22 829.096 394.799   4
  -2  -4  21 479.481 305.950   3
  -2  -4  20 81.0814 106.491   3
  -2  -4  20 245.474 168.299   2
  -2  -4  19 736.832 352.549   3
  -2  -4  19 918.707 298.809   2
  -2  -4  18 172.021 133.355   2
  -2  -4  18 395.392 276.643   3
  -2  -4  17-181.171 136.353   2
  -2  -4  17 0.23676 106.725   3
  -2  -4  16 15.1020 68.4623   2
  -2  -4  16 201.836 183.135   3
  -2  -4  15 139.005 44.8165   3
  -2  -4  15 314.799 196.804   2
  -2  -4  14 44.5749 46.1201   3
  -2  -4  14 246.655 137.274   2
  -2  -4  13 252.605 155.355   3
  -2  -4  13 564.327 234.406   2
  -2  -4  12 44.7655 23.8940   2
   2  -4 -12 1.90635 16.0378   2
  -2  -4  11 181.007 135.364   3
  -2  -4  11 32.0281 42.6078   2
   2  -4 -11 76.0809 33.9716   2
  -2  -4  10 141.003 162.821   3
  -2  -4  10 247.283 124.869   2
   2  -4 -10 240.304 113.833   3
  -2  -4   9 3098.51 535.757   3
   2  -4  -9 3466.24 395.807   3
  -2  -4   9 3298.48 536.173   2
  -2  -4   8 476.475 199.510   2
   2  -4  -8 366.872 121.891   3
  -2  -4   8 436.609 177.583   3
  -2  -4   7 13911.4 1039.11   3
  -2  -4   7 14017.8 1069.57   2
  -2  -4   6 89.4857 104.917   1
  -2  -4   6 345.212 149.748   3
  -2  -4   5 20620.5 1160.01   3
  -2  -4   4 48.5427 76.2917   3
  -2  -4   3 691.446 206.361   3
   2  -4  -3 723.598 132.443   3
  -2  -4   2 5801.36 536.337   3
   2  -4  -2 6074.91 587.576   2
   2  -4  -2 6272.66 412.378   3
   2  -4  -1 1935.59 332.558   2
   2  -4  -1 2150.52 264.347   3
  -2  -4   1 1779.04 287.648   3
   2  -4   0 7.74064 75.0752   2
   2  -4   0 35.0367 28.5930   3
   2  -4   1 1101.47 208.324   3
   2  -4   1 1129.13 265.807   2
  -2   4  -2 2145.75 324.554   3
   2  -4   2 2382.57 334.653   3
   2  -4   2 2415.40 412.397   2
   2  -4   3 15907.9 1187.79   1
   2  -4   3 14150.2 876.653   3
   2  -4   3 14077.4 1002.88   2
   2  -4   4 6324.02 610.266   3
   2  -4   4 4733.28 641.529   1
   2  -4   4 5712.21 639.592   2
   2  -4   5 26462.9 1351.55   1
   2  -4   5 24433.0 1358.33   2
   2  -4   5 23713.8 1258.16   3
   2  -4   6 319.513 167.286   3
   2  -4   6 205.516 123.799   2
   2  -4   7 5065.82 646.300   3
   2  -4   7 5827.86 682.972   2
   2  -4   8 337.701 157.581   2
   2  -4   8 392.285 196.581   3
  -2  -4  -9 1505.98 225.466   2
   2  -4   9 1206.30 345.428   3
   2  -4   9 1827.71 390.036   2
  -2  -4 -10 440.452 124.231   2
   2  -4  10 509.721 213.137   2
   2  -4  10 372.872 210.373   3
   2  -4  11 356.307 137.498   2
   2  -4  11 392.061 193.901   3
   2  -4  12 273.269 162.072   3
   2  -4  12 287.024 94.7626   2
   2  -4  13-107.906 191.583   2
   2  -4  13-41.4396 156.632   3
   2  -4  14 305.736 154.544   2
   2  -4  14 220.957 162.559   3
   2  -4  15 585.597 233.575   2
   2  -4  15 354.630 223.445   3
   2  -4  16 150.638 151.051   3
   2  -4  16 202.940 139.975   2
   2  -4  17 363.736 218.693   3
   2  -4  17 655.802 248.394   2
   2  -4  18 188.452 176.635   3
   2  -4  18 106.163 71.6522   2
   2  -4  19 218.711 161.826   2
   2  -4  19 96.5653 41.5153   3
   2  -4  20-68.2294 195.740   3
  -2  -6  21-33.8454 130.931   2
  -2  -6  20 488.566 263.241   2
  -2  -6  19 18.4009 103.564   2
  -2  -6  19 600.524 398.594   3
  -2  -6  18 2232.91 586.949   2
  -2  -6  18 2621.48 721.870   3
  -2  -6  17 419.465 253.344   2
  -2  -6  17 738.110 380.221   3
  -2  -6  16 282.129 258.151   3
  -2  -6  16 288.571 232.263   2
  -2  -6  15 1474.07 448.002   2
  -2  -6  15 989.316 391.798   3
  -2  -6  14 947.074 356.916   2
  -2  -6  14 590.580 275.367   3
  -2  -6  13 10.9795 89.1459   3
  -2  -6  13 314.105 283.702   2
  -2  -6  12 473.518 255.948   3
  -2  -6  12 293.107 195.772   2
  -2  -6  11 2046.51 510.776   3
  -2  -6  11 2132.95 514.584   2
  -2  -6  10 221.413 154.103   2
   2  -6 -10 198.554 84.3110   2
  -2  -6  10 114.129 80.4003   3
   2  -6  -9 321.719 127.696   2
  -2  -6   9 181.587 132.039   3
  -2  -6   9 250.178 167.194   2
  -2  -6   8 251.651 177.946   3
   2  -6  -8 98.8602 40.0399   2
  -2  -6   8 176.127 167.337   2
  -2  -6   7-20.5950 146.912   2
   2  -6  -7-145.740 105.006   2
  -2  -6   7-53.6457 121.922   3
   2  -6  -6-2.96032 20.9231   3
  -2  -6   6 30.7042 22.0887   3
   2  -6  -6-11.5881 108.407   2
  -2  -6   6 11.1073 50.2003   2
   2  -6  -5 32.7402 70.7622   2
   2  -6  -5 44.7083 43.4359   3
  -2  -6   5 24.2549 74.8497   3
  -2  -6   5-1.50557 69.7101   2
   2  -6  -4 878.739 248.568   2
  -2  -6   4 760.959 238.769   3
   2  -6  -4 684.385 160.161   3
  -2  -6   3 10.5299 72.2079   3
   2  -6  -3 9.58136 20.2947   3
   2  -6  -3-5.29504 100.266   2
   2  -6  -2 48.3841 25.0439   3
   2  -6  -2 103.651 66.3530   2
  -2  -6   2 76.0418 69.3550   3
   2  -6  -1 5.64260 38.2237   2
   2  -6  -1 39.0469 54.7863   3
  -2  -6   1 42.7620 55.6602   3
   2  -6   0-9.88118 22.3876   3
  -2  -6   0-23.9747 46.5301   3
   2  -6   0-31.0037 60.5082   2
   2  -6   1 95.7497 64.1035   2
   2  -6   1 43.1302 56.3523   3
  -2  -6  -1 27.2536 33.7695   3
  -2  -6  -2 205.534 100.283   3
   2  -6   2 374.078 202.507   2
   2  -6   2 241.026 124.514   3
   2  -6   3 3201.09 487.735   3
   2  -6   3 3535.00 612.272   2
   2  -6   4 5128.24 747.867   2
   2  -6   4 5259.95 647.300   3
   2  -6   5 421.365 213.832   3
   2  -6   5 265.546 179.769   2
   2  -6   6 5512.27 783.277   2
   2  -6   6 4950.19 680.457   3
   2  -6   7 77.2361 125.105   2
   2  -6   7-29.6018 25.7858   3
   2  -6   8 1872.99 471.974   2
   2  -6   8 1665.71 425.929   3
   2  -6   9 578.113 281.176   2
   2  -6   9 500.549 247.149   3
   2  -6  10 655.432 293.947   2
   2  -6  10 433.058 225.469   3
   2  -6  11-5.41716 52.1867   2
   2  -6  11 84.7990 102.462   3
   2  -6  12-99.2792 180.885   3
   2  -6  12 131.505 162.197   2
   2  -6  13-305.280 261.157   2
   2  -6  13 148.202 171.907   3
   2  -6  14-153.578 151.812   3
   2  -6  14-98.6874 135.021   2
   2  -6  15 471.560 271.946   3
   2  -6  15 294.613 169.408   2
   2  -6  16 221.140 187.835   3
   2  -6  16 279.084 178.988   2
   2  -6  17-102.041 178.075   2
   2  -6  17 44.9650 89.8899   3
   2  -6  18-31.0148 74.5376   2
   2  -6  18 7.88691 75.6899   3
   2  -6  19-42.2757 133.935   2
  -2  -8  16-194.254 192.054   3
  -2  -8  15 260.569 216.877   3
  -2  -8  14 84.6291 156.378   3
  -2  -8  14 172.012 163.111   2
  -2  -8  13 76.5675 187.388   3
  -2  -8  13 166.210 188.520   2
  -2  -8  12 7.94961 103.869   2
  -2  -8  12 185.204 79.1091   3
  -2  -8  11-35.6153 124.508   3
  -2  -8  11 32.5969 131.696   2
  -2  -8  10 450.237 277.758   3
  -2  -8  10 296.429 217.962   2
  -2  -8   9 5.66129 101.680   3
  -2  -8   9 54.7217 175.485   2
  -2  -8   8 142.855 176.732   2
  -2  -8   8-54.4149 116.761   3
   2  -8  -8 5.95637 96.1914   2
  -2  -8   7 320.996 240.653   2
  -2  -8   7 187.729 152.757   3
   2  -8  -7 359.672 214.043   2
  -2  -8   6-24.4344 136.426   3
  -2  -8   6 38.5708 105.107   2
   2  -8  -6 74.1059 113.103   2
  -2  -8   5 3.74878 40.2131   2
   2  -8  -5-68.4525 142.594   2
   2  -8  -4 1225.47 389.559   2
  -2  -8   4 1758.85 516.864   2
  -2  -8   4 1686.36 416.726   3
  -2  -8   3 417.491 228.383   3
  -2  -8   3 358.267 215.956   2
   2  -8  -3 390.384 234.144   2
   2  -8  -2 4808.56 792.641   2
  -2  -8   2 4891.91 834.943   2
  -2  -8   2 5362.76 700.660   3
   2  -8  -1 1459.09 465.485   2
  -2  -8   1 1313.48 409.775   2
   2  -8   0 6510.51 939.627   2
  -2  -8   0 5079.20 825.981   2
   2  -8   1 772.556 317.405   2
  -2  -8  -1 399.646 182.158   2
   2  -8   2 637.927 285.944   2
  -2  -8  -2 71.4995 109.619   2
   2  -8   3 578.362 306.840   2
  -2  -8  -3 30.6421 159.059   2
   2  -8   4 223.064 124.894   3
   2  -8   4 351.650 224.723   2
   2  -8   5 339.554 199.601   2
   2  -8   5 335.969 155.487   3
   2  -8   6 92.1168 154.923   3
   2  -8   6-41.1668 116.338   2
   2  -8   7 143.464 70.6008   3
   2  -8   7 302.991 206.980   2
   2  -8   8 1141.02 393.735   3
   2  -8   8 1202.72 410.387   2
   2  -8   9 35.8502 16.7423   3
   2  -8   9 108.030 132.650   2
   2  -8  10 22.2341 19.7490   2
   2  -8  10 59.9149 92.3527   3
   2  -8  11-48.4520 84.2111   3
   2  -8  11 3.80186 134.499   2
   2  -8  12-12.9530 100.927   3
   2  -8  12 78.0064 76.0104   2
   2  -8  13 159.084 197.392   3
   2  -8  13-451.002 272.944   2
   2  -8  14 219.549 203.006   3
   2  -8  15-131.957 177.415   3
   2 -10  -5 884.467 380.189   2
   2 -10  -4 332.233 223.220   2
   2 -10  -3 643.377 329.240   2
  -2 -10   3 1119.91 458.864   2
   2 -10  -2 6.60064 91.8959   2
  -2 -10   2-142.681 203.735   2
  -2 -10   1-90.9092 175.745   2
   2 -10  -1-82.8533 117.133   2
  -2 -10   0 89.3155 75.1544   2
   2 -10   0 100.241 132.387   2
   2 -10   1 269.952 246.538   2
  -2 -10  -1-134.805 153.060   2
   2 -10   2 92.0941 123.144   2
  -2 -10  -2 72.9755 56.1726   2
  -2 -10  -3 35.3405 105.715   2
  -2 -10  -4 121.743 149.700   2
   3   1 -24 11.6879 159.828   4
  -3  -1  24 6.14687 44.7235   3
   3   1 -23-69.1647 161.940   4
  -3  -1  23 325.191 251.292   3
   3   1 -22 2.39206 97.0928   4
  -3  -1  22 439.928 281.363   3
   3   1 -21-82.3375 162.248   4
   3  -1 -21 488.214 302.944   4
  -3  -1  21 172.878 163.458   3
   3   1 -20-100.199 106.697   4
  -3  -1  20 71.9905 119.557   3
   3   1 -19 1684.81 409.765   4
  -3  -1  19 1679.17 488.119   3
   3  -1 -19 2545.18 512.345   4
  -3  -1  18 7337.20 970.960   3
  -3  -1  18 7663.65 592.751   2
   3   1 -18 5990.75 723.002   4
  -3   1  18 7508.27 925.658   3
   3  -1 -18 7194.59 817.494   4
  -3   1  17 2501.68 524.661   3
   3  -1 -17 3239.02 536.953   4
  -3  -1  17 2160.08 521.189   3
   3   1 -17 1828.15 400.854   4
  -3  -1  17 2376.39 335.270   2
  -3  -1  16 9.32917 26.3402   2
  -3   1  16 25.1354 156.152   3
  -3   1  16 15.6608 25.7431   2
  -3  -1  16-44.8275 99.8020   3
  -3  -1  15 848.891 190.686   2
  -3   1  15 887.656 285.238   3
  -3   1  15 891.552 104.860   2
   3   1 -15 936.698 258.057   4
  -3  -1  15 856.770 295.051   3
  -3   1  14 502.933 75.7413   2
  -3  -1  14 536.884 146.312   2
   3   1 -14 661.755 218.962   4
  -3   1  14 553.466 216.948   3
  -3  -1  14 469.523 204.773   3
  -3   1  13 1854.35 141.014   2
   3   1 -13 2077.72 364.932   4
  -3  -1  13 1843.53 275.875   2
  -3  -1  13 2145.54 438.339   3
  -3   1  13 2374.51 413.000   3
  -3  -1  12 1842.50 274.616   2
  -3   1  12 1726.81 126.956   2
  -3   1  12 2079.99 366.950   3
  -3  -1  12 2328.30 436.509   3
  -3  -1  11 17574.7 1156.75   3
  -3   1  11 16578.7 341.474   2
  -3   1  11 17515.1 999.543   3
  -3  -1  11 17413.5 830.747   2
  -3   1  10 17181.3 930.895   3
  -3  -1  10 17930.7 1096.47   3
  -3  -1  10 17174.3 811.051   2
  -3   1   9 4322.43 433.027   3
  -3  -1   9 4674.75 532.597   3
   3  -1  -9 4546.23 463.420   3
  -3  -1   9 4486.40 406.489   2
   3  -1  -8 6061.74 485.409   3
  -3  -1   8 6183.08 579.585   3
  -3  -1   8 5957.58 451.893   2
  -3   1   8 5989.29 474.870   3
  -3  -1   7 7452.37 597.755   3
  -3   1   7 7364.35 474.659   3
  -3  -1   7 7827.04 533.396   4
   3  -1  -7 7544.47 493.193   3
  -3  -1   6 10187.1 636.433   3
   3  -1  -6 10206.0 516.014   3
  -3  -1   6 11385.4 603.197   4
  -3   1   6 10552.7 505.045   3
  -3  -1   5 13173.7 680.240   3
  -3  -1   5 14867.3 649.822   4
   3  -1  -5 13500.3 508.772   3
   3   1  -5 14764.0 582.796   1
  -3   1   5 13335.9 488.577   3
  -3  -1   4 53002.3 1282.54   3
  -3   1   4 51703.7 784.388   3
  -3  -1   4 51126.1 1079.05   4
   3  -1  -4 49265.8 787.749   3
  -3  -1   3 8849.67 473.536   3
  -3   1   3 8435.49 288.709   2
   3  -1  -3 9011.72 272.063   2
   3  -1  -2 169.934 31.9017   2
   3  -1  -1 3647.29 227.286   2
   3  -1   0 15434.1 457.657   3
  -3   1   0 16208.1 824.391   1
   3  -1   0 15079.3 502.774   2
   3  -1   1 8749.96 412.283   2
  -3   1  -1 9699.94 583.548   1
   3  -1   1 8558.40 410.068   3
   3  -1   1 8949.03 296.726   4
  -3   1  -1 8250.16 285.366   4
   3  -1   2 597.647 117.422   4
  -3   1  -2 597.273 126.015   4
   3  -1   2 334.547 79.2547   2
   3  -1   2 354.910 101.685   3
  -3  -1  -2 350.782 76.1181   2
  -3   1  -3 11147.3 466.126   4
   3  -1   3 11262.3 602.195   3
   3  -1   3 11251.4 523.162   2
  -3  -1  -3 11068.7 405.966   2
   3   1   4 165.772 44.3962   2
  -3  -1  -4 222.967 60.1969   2
   3  -1   4 142.488 55.4251   2
  -3   1  -4 170.720 80.1804   2
   3  -1   4 198.588 110.285   3
   3  -1   5 10511.8 550.734   2
  -3   1  -5 11382.7 544.232   4
  -3  -1  -5 12108.7 727.901   3
  -3   1  -5 10695.5 612.191   2
   3   1   5 10633.3 437.103   2
   3  -1   5 10983.9 711.291   3
  -3  -1  -5 11129.0 440.126   2
   3   1   6 291.510 69.6872   2
   3  -1   6 315.704 122.527   3
  -3  -1  -6 396.033 90.5464   2
  -3   1  -6 349.860 119.962   2
   3  -1   6 284.932 95.1386   2
  -3   1  -6 653.445 196.557   4
  -3  -1  -6 237.297 106.823   3
   3   1   7 403.443 90.6579   2
  -3   1  -7 379.557 128.552   2
   3  -1   7 307.593 93.7293   2
  -3   1  -7 715.319 236.523   4
   3  -1   7 379.552 150.843   3
  -3  -1  -7 372.713 90.6347   2
   3  -1   8 22451.7 914.859   2
   3   1   8 20862.9 689.351   2
  -3   1  -8 21811.9 962.491   4
   3  -1   8 22483.2 1217.37   3
  -3  -1  -8 23040.7 752.999   2
  -3  -1  -9 24487.4 824.202   2
   3  -1   9 23359.2 949.416   2
   3   1   9 22653.2 732.796   2
  -3   1  -9 22791.3 1026.11   4
   3  -1   9 22796.8 1291.21   3
   3  -1  10 779.984 183.164   2
   3   1  10 690.808 136.788   2
  -3  -1 -10 696.552 149.125   2
  -3   1 -10 1460.43 293.406   4
   3  -1  10 739.684 255.339   3
  -3  -1 -11 1326.33 216.160   2
   3   1  11 1414.99 200.219   2
   3  -1  11 1253.41 336.836   3
  -3   1 -11 2427.33 387.698   4
   3  -1  11 1519.87 257.947   2
  -3  -1 -12 62.6393 57.4351   2
   3  -1  12-20.4672 41.8240   3
   3  -1  12 211.269 102.033   2
   3   1  12 58.9813 70.8020   2
   3   1  13 22865.2 868.299   2
  -3  -1 -13 21716.8 988.031   2
  -3   1 -13 21014.2 1190.35   4
   3  -1  13 24915.7 1081.33   2
   3  -1  13 22574.7 1531.43   3
   3  -1  14 1478.10 422.252   3
  -3   1 -14 2202.92 462.987   4
   3   1  14 1628.80 249.778   2
   3  -1  14 1607.92 296.602   2
   3   1  15 10592.2 624.134   2
   3  -1  15 10882.4 1149.43   3
   3  -1  15 11779.0 785.635   2
  -3   1 -15 9541.17 870.666   4
   3  -1  16 983.953 244.700   2
  -3   1 -16 874.139 320.946   4
   3  -1  16 853.426 341.072   3
   3  -1  17 844.882 283.845   2
  -3   1 -17 696.100 293.559   4
  -3   1 -18 287.552 186.548   4
  -3  -1 -18 557.739 320.542   4
  -3   1 -19 305.585 210.244   4
  -3  -1 -19 282.672 274.573   4
  -3   1 -20 20.5164 142.114   4
  -3  -1 -20 689.012 354.493   4
  -3  -1 -21 636.227 349.827   4
  -3   1 -21 382.961 234.597   4
  -3   1 -22 157.059 117.126   4
  -3  -1 -22 1539.80 479.712   4
   3  -3 -23 1354.58 479.927   4
  -3  -3  23 1545.99 587.114   3
  -3  -3  22 6.84991 52.6231   3
  -3  -3  21-25.6213 65.6706   3
  -3  -3  20 656.096 248.249   2
  -3  -3  20 337.763 236.786   3
  -3  -3  19 1779.06 520.193   3
  -3  -3  19 1543.00 364.840   2
  -3  -3  18 370.694 256.307   3
  -3  -3  18 371.368 168.378   2
  -3  -3  17 3038.37 652.627   3
  -3  -3  17 2652.77 472.102   2
  -3  -3  16 178.905 97.4664   2
  -3  -3  16 125.172 139.595   3
  -3  -3  15 596.237 234.553   2
  -3  -3  15 277.391 19.8755   3
  -3  -3  14 556.975 225.649   2
  -3  -3  14 262.575 206.359   3
  -3  -3  13 112.155 51.9013   2
  -3  -3  13 223.716 154.043   3
  -3  -3  12 381.369 178.761   2
  -3  -3  12 307.858 201.313   3
  -3  -3  11 19.2776 101.681   3
  -3  -3  11 2.32476 60.8763   2
   3  -3 -11 4.04014 7.39716   2
   3  -3 -11 13.2805 11.6463   2
  -3  -3  10 5711.10 704.557   3
  -3  -3  10 5051.18 603.114   2
   3  -3 -10 5255.32 259.339   2
   3  -3 -10 5381.68 500.159   3
   3  -3 -10 5335.13 299.993   2
  -3  -3   9 248.356 143.538   3
  -3  -3   9-10.3240 84.0757   2
   3  -3  -9 76.2843 53.9863   3
   3  -3  -9 92.3285 47.5802   2
   3  -3  -8 3611.52 295.121   2
   3  -3  -8 3922.70 355.073   3
  -3  -3   8 3477.44 506.208   3
  -3  -3   8 3520.28 484.858   2
   3  -3  -7 18.2308 29.8540   2
   3  -3  -7 54.0458 39.0409   3
  -3  -3   7 33.9475 26.1851   3
   3  -3  -6 403.072 110.879   2
   3  -3  -6 476.051 101.082   3
  -3  -3   6 384.245 163.865   3
  -3  -3   5 7698.44 659.466   3
   3  -3  -5 7108.47 484.177   2
  -3  -3   4 9734.22 703.287   3
   3  -3  -4 9934.16 598.456   2
   3  -3  -3 17458.1 485.369   3
  -3  -3   3 19653.9 931.195   3
   3  -3  -3 20763.3 897.232   2
   3  -3  -2 5472.24 475.394   2
   3  -3  -2 5314.16 294.217   3
  -3  -3   2 5359.66 479.072   3
   3  -3  -1 2155.26 313.066   2
   3  -3  -1 2012.11 203.867   3
   3  -3   0 2501.41 260.278   3
  -3   3   0 2362.34 261.129   3
   3  -3   0 2640.53 347.036   2
  -3   3  -1 6096.01 453.968   3
   3  -3   1 3762.61 574.269   1
   3  -3   1 5655.81 527.665   2
   3  -3   1 5895.65 436.894   3
   3  -3   2 4640.70 422.617   3
  -3   3  -2 4676.77 431.478   3
   3  -3   2 4304.19 472.350   2
   3  -3   2 3005.75 485.162   1
   3  -3   3 17219.8 977.342   2
   3  -3   3 12655.0 869.423   1
  -3   3  -3 16152.0 846.840   3
   3  -3   3 17363.3 888.430   3
   3  -3   4 12977.6 864.229   2
   3  -3   4 12551.1 806.481   3
   3  -3   4 13124.2 703.000   4
   3  -3   5 29704.7 1326.15   3
   3  -3   5 28503.4 1305.71   2
  -3   3  -6 617.857 192.839   1
   3  -3   6 527.590 191.444   3
   3  -3   6 433.305 167.437   2
  -3  -3  -7 10504.7 554.103   2
   3  -3   7 9650.09 844.250   3
   3  -3   7 9802.94 795.092   2
   3  -3   8 3829.03 555.264   3
   3  -3   8 3813.20 501.996   2
  -3  -3  -8 4168.18 341.642   2
  -3  -3  -9 1596.58 207.583   2
   3  -3   9 1559.63 323.674   2
  -3   3  -9 2303.55 336.150   1
   3  -3   9 1485.49 343.633   3
  -3  -3 -10 3835.21 330.324   2
   3  -3  10 3753.30 597.475   3
   3  -3  10 3512.32 495.725   2
  -3   3 -10 5160.91 505.426   1
   3  -3  11 158.969 166.365   3
  -3  -3 -11 259.023 84.7736   2
   3  -3  11 215.615 112.172   2
  -3   3 -11 366.999 143.787   1
   3  -3  12 4621.87 586.345   2
  -3   3 -12 2882.60 383.793   4
   3  -3  12 3911.45 663.619   3
   3  -3  13 1978.65 492.643   3
  -3   3 -13 1082.38 201.912   4
   3  -3  13 1862.11 375.177   2
  -3   3 -14 982.553 223.156   4
   3  -3  14 1440.39 426.784   3
   3  -3  14 1539.43 346.344   2
   3  -3  15 171.722 132.285   2
   3  -3  15 21.2825 97.9530   3
  -3   3 -16 584.098 149.806   4
   3  -3  16 1152.67 312.657   2
   3  -3  16 1232.27 445.645   3
  -3   3 -17 168.093 95.9007   4
   3  -3  17 658.524 301.542   3
   3  -3  17 865.246 276.208   2
   3  -3  18 234.655 174.646   2
   3  -3  18-38.7872 111.501   3
   3  -3  19 241.683 142.101   2
   3  -3  19 133.261 163.938   3
   3  -3  20 895.510 413.351   3
  -3   3 -20 206.762 117.806   4
  -3  -5  21 225.852 223.261   3
  -3  -5  21 417.595 208.975   2
  -3  -5  20 382.262 312.711   3
  -3  -5  20 159.931 105.813   2
  -3  -5  19-19.0741 157.227   3
  -3  -5  19-41.5759 94.5396   2
  -3  -5  18 1951.25 498.430   2
  -3  -5  18 2358.87 644.119   3
  -3  -5  17 473.602 276.166   3
  -3  -5  17 651.461 290.579   2
  -3  -5  16 2199.79 520.914   2
  -3  -5  16 1915.68 552.131   3
  -3  -5  15 17.9508 133.834   3
  -3  -5  15 139.253 196.189   2
  -3  -5  14 3320.78 683.722   3
  -3  -5  14 3337.13 623.636   2
  -3  -5  13 917.488 373.492   3
  -3  -5  13 580.168 256.782   2
  -3  -5  12 104.716 114.130   2
  -3  -5  12 160.139 182.857   3
   3  -5 -11 527.790 151.825   2
  -3  -5  11 608.562 238.494   2
  -3  -5  11 462.126 229.903   3
  -3  -5  10 147.821 165.314   2
   3  -5 -10-23.9725 66.0349   2
  -3  -5  10 18.6564 71.0032   3
  -3  -5   9 345.483 175.937   3
   3  -5  -9 203.993 63.1374   2
  -3  -5   9 440.562 220.798   2
   3  -5  -9 532.831 140.306   3
  -3  -5   8 436.891 190.277   3
  -3  -5   8 485.641 202.975   2
   3  -5  -8 335.244 123.599   2
   3  -5  -8 358.701 108.666   3
  -3  -5   7 238.951 120.677   1
   3  -5  -7 1220.44 265.348   2
  -3  -5   7 1120.35 304.370   3
   3  -5  -6 5502.98 589.298   2
  -3  -5   6 5079.08 648.156   3
   3  -5  -5 845.322 234.527   2
  -3  -5   5 741.387 240.385   3
   3  -5  -5 646.087 129.388   3
   3  -5  -4 3114.31 290.781   3
   3  -5  -4 3103.88 465.839   2
  -3  -5   4 3158.17 478.850   3
   3  -5  -3 740.568 222.877   2
  -3  -5   3 562.581 206.505   3
   3  -5  -3 661.100 142.856   3
   3  -5  -2 2176.94 272.389   3
   3  -5  -2 2201.05 405.459   2
  -3  -5   2 2033.50 359.010   3
  -3  -5   1 1363.37 279.683   3
   3  -5  -1 1553.97 240.960   3
   3  -5  -1 1443.37 323.208   2
   3  -5   0 1373.16 324.006   2
   3  -5   0 1292.21 236.022   3
   3  -5   1 277.173 141.259   2
   3  -5   1 215.689 107.391   3
   3  -5   2-21.9986 85.0412   2
   3  -5   2 7.09730 64.4154   3
   3  -5   3 1845.47 401.583   2
   3  -5   3 2045.87 361.619   3
   3  -5   3 1855.35 468.657   1
   3  -5   4 1310.11 298.515   3
   3  -5   4 1430.87 358.173   2
   3  -5   4 750.461 288.407   1
   3  -5   5 6427.25 773.325   2
   3  -5   5 4865.63 693.130   1
   3  -5   5 6714.16 710.905   3
   3  -5   6 2842.64 524.561   2
   3  -5   6 3273.95 521.996   3
   3  -5   7 1985.33 431.887   3
   3  -5   7 2365.94 478.253   2
   3  -5   8 336.453 158.634   3
   3  -5   8 456.503 228.837   2
   3  -5   9 2966.44 546.310   2
   3  -5   9 2282.53 506.381   3
   3  -5  10-68.3815 38.8015   3
   3  -5  10 103.373 146.708   2
   3  -5  11 299.000 167.327   3
   3  -5  11-690.826 268.676   2
   3  -5  12 3173.86 596.510   2
   3  -5  12 3297.60 649.203   3
   3  -5  13 2169.76 558.336   3
   3  -5  13 2418.27 517.375   2
   3  -5  14 2749.68 651.012   3
   3  -5  14 2802.04 560.749   2
   3  -5  15 705.791 340.561   3
   3  -5  15 800.100 297.052   2
   3  -5  16 8.16789 82.3260   2
   3  -5  16-117.120 167.868   3
   3  -5  17 288.425 221.218   3
   3  -5  17 207.436 207.894   2
   3  -5  18 43.9356 65.1970   2
   3  -5  18-21.4143 137.340   3
   3  -5  19 116.038 147.203   2
   3  -5  19-122.491 153.449   3
   3  -5  20 80.1598 131.249   2
  -3  -7  19-391.093 255.997   2
  -3  -7  18 928.729 425.713   3
  -3  -7  18 864.483 413.901   2
  -3  -7  17 289.692 171.601   3
  -3  -7  17 394.790 247.609   2
  -3  -7  16 136.773 141.534   2
  -3  -7  16-52.2312 119.460   3
  -3  -7  15 132.678 176.161   2
  -3  -7  15 195.472 190.159   3
  -3  -7  14 282.724 227.937   3
  -3  -7  14 5.63069 110.520   2
  -3  -7  13 1631.87 499.758   2
  -3  -7  13 1563.98 483.616   3
  -3  -7  12 587.224 285.335   2
  -3  -7  12 582.043 268.122   3
  -3  -7  11 113.459 93.7668   2
  -3  -7  11 107.937 122.276   3
  -3  -7  10 1210.40 430.446   2
  -3  -7  10 1369.22 427.647   3
  -3  -7   9 74.1896 98.5973   2
   3  -7  -9 101.787 93.2150   2
  -3  -7   9 53.9476 89.3437   3
  -3  -7   8 53.2837 95.4574   3
  -3  -7   8 178.814 139.765   2
   3  -7  -8 87.0190 93.6833   2
  -3  -7   7 1161.88 390.715   2
  -3  -7   7 1267.15 381.593   3
   3  -7  -7 1194.19 340.878   2
  -3  -7   6 182.680 133.478   3
   3  -7  -6 272.673 163.427   2
  -3  -7   6 449.538 278.627   2
  -3  -7   5 43.5110 82.0528   2
  -3  -7   5 189.087 171.914   3
   3  -7  -5 292.611 161.638   2
  -3  -7   4 2852.26 516.914   3
   3  -7  -4 3351.48 593.300   2
  -3  -7   4 3106.52 630.606   2
   3  -7  -3 5414.58 772.468   2
  -3  -7   3 5064.04 673.227   3
   3  -7  -2 546.716 168.687   3
  -3  -7   2 439.553 200.116   3
   3  -7  -2 551.220 248.439   2
   3  -7  -1 33.8021 32.5661   3
   3  -7  -1-2.40495 115.490   2
  -3  -7   1-6.82898 17.5689   3
   3  -7   0 102.240 86.7409   3
  -3  -7   0 56.8494 49.5817   3
   3  -7   0 20.1440 51.9357   2
   3  -7   1 3095.25 605.007   2
  -3  -7  -1 3323.13 483.050   3
   3  -7   1 3511.11 493.628   3
  -3  -7  -2 983.862 248.803   3
   3  -7   2 984.280 349.743   2
   3  -7   2 1181.40 302.427   3
  -3  -7  -3 1380.76 301.569   3
   3  -7   3 1636.72 437.955   2
   3  -7   3 1761.44 372.556   3
   3  -7   4 28.3721 34.9509   3
   3  -7   4-40.1224 79.6872   2
   3  -7   5-14.3691 90.3646   3
   3  -7   5 14.6560 58.9625   2
   3  -7   6 1186.77 403.964   2
   3  -7   6 1281.73 374.013   3
   3  -7   7 349.967 181.516   3
   3  -7   7 880.223 351.753   2
   3  -7   8 793.231 305.015   3
   3  -7   8 901.544 348.425   2
   3  -7   9 161.563 226.111   3
   3  -7   9 8.54308 81.4443   2
   3  -7  10 250.116 157.903   2
   3  -7  10 292.166 205.621   3
   3  -7  11 40.6892 108.882   2
   3  -7  11 15.0967 53.0096   3
   3  -7  12 343.699 206.618   3
   3  -7  12-91.6783 89.4800   2
   3  -7  13 129.363 163.384   3
   3  -7  13-28.6239 162.914   2
   3  -7  14 139.245 137.292   3
   3  -7  14-49.9057 107.327   2
   3  -7  15 136.951 131.208   3
   3  -7  15-73.7376 166.552   2
   3  -7  16 205.518 178.204   2
   3  -7  16 469.883 304.854   3
  -3  -9  14 165.869 136.965   3
  -3  -9  13 441.994 307.152   3
  -3  -9  12 219.520 198.958   3
  -3  -9  11 54.9975 66.5103   3
  -3  -9  10 107.276 65.3902   3
  -3  -9  10 191.340 185.985   2
  -3  -9   9 463.637 330.493   2
  -3  -9   9 82.4760 108.623   3
  -3  -9   8 45.5830 82.6750   2
  -3  -9   7-19.8026 80.0816   2
  -3  -9   6 250.241 239.053   2
   3  -9  -6 120.107 50.5885   2
  -3  -9   5 7.55976 108.192   2
   3  -9  -5 26.6775 57.0234   2
  -3  -9   4 385.499 252.978   2
   3  -9  -4 344.047 212.581   2
   3  -9  -3-66.1791 133.385   2
  -3  -9   3 185.472 193.545   2
   3  -9  -2 180.062 134.015   2
  -3  -9   2-63.1241 92.5676   2
  -3  -9   1 727.614 330.435   2
   3  -9  -1 916.267 367.946   2
  -3  -9   0 168.411 55.0032   2
   3  -9   0 289.525 228.237   2
   3  -9   1 351.881 233.723   2
  -3  -9  -1 323.499 216.066   2
   3  -9   2 23.6381 99.8943   2
  -3  -9  -2-240.156 189.941   2
   3  -9   3 45.3327 175.416   2
  -3  -9  -3-248.806 192.230   2
  -3  -9  -4-28.4806 103.243   2
   3  -9   4 169.085 192.873   2
  -3  -9  -5 77.6571 98.4060   2
   3  -9   5 58.1749 101.012   2
   3  -9   6 62.6237 69.2981   2
  -3  -9  -6-33.9842 112.152   2
   3  -9   7 225.342 226.572   2
   3  -9   8-10.5257 123.713   2
   4   0 -24 107.306 120.721   4
   4   0 -23 80.3916 133.632   4
  -4   0  23 90.0123 60.5996   3
  -4   0  22 1242.72 449.871   3
   4   0 -22 1604.14 430.412   4
   4   0 -21 269.731 208.688   4
  -4   0  21-41.5105 152.873   3
  -4   0  20 784.507 310.268   3
   4   0 -20 704.959 289.109   4
   4   0 -19 429.712 260.768   4
  -4   0  19 153.761 134.176   3
  -4   0  18-40.5001 72.4353   3
   4   0 -18 677.077 279.402   4
  -4   0  17 7.37472 8.13105   2
  -4   0  17 187.645 158.648   3
  -4   0  16 1047.97 159.059   2
   4   0 -16 1913.99 388.976   4
  -4   0  16 938.345 311.244   3
  -4   0  15-62.5007 117.827   3
  -4   0  15 58.3997 53.7222   2
   4   0 -14 1784.20 375.089   4
  -4   0  14 1004.08 289.804   3
  -4   0  14 952.164 150.609   2
  -4   0  13 25.0821 42.4038   3
  -4   0  13-12.8535 22.4604   2
  -4   0  12 2879.55 251.715   2
  -4   0  12 2989.30 461.271   3
  -4   0  11-17.5126 22.8574   2
  -4   0  11 18.9618 52.5504   3
  -4   0  10 536.002 172.898   3
  -4   0  10 463.811 97.7344   2
  -4   0   9-15.9285 16.9706   2
   4   0  -9 21.9829 40.6871   3
  -4   0   9 54.0537 63.3876   3
  -4   0   8 23289.2 651.693   2
   4   0  -8 22871.4 972.594   3
  -4   0   8 23526.8 1019.18   3
  -4   0   7 54.4723 44.3988   3
   4   0  -7-16.0170 32.8761   3
   4   0  -6 17065.5 734.257   3
  -4   0   6 18433.5 758.933   3
  -4   0   5 45.9674 42.5754   3
  -4   0   5 155.405 109.375   4
  -4   0   4 125.349 60.1837   3
  -4   0   4 689.053 129.376   4
  -4   0   3-9.89610 31.7893   1
  -4   0   3 7.12796 12.5618   4
   4   0  -2 9549.22 309.481   2
  -4   0   2 5337.67 439.993   1
   4   0   0 84997.2 985.539   2
   4   0   1-9.14388 15.5653   2
   4   0   2 10378.1 406.689   2
  -4   0  -3 75.4309 59.8763   2
   4   0   3 25.5569 29.8417   2
  -4   0  -4 5454.97 339.726   2
   4   0   4 5440.36 332.334   2
   4   0   5 14.5673 22.5747   2
  -4   0  -5 24.0281 39.8775   2
  -4   0  -6 20943.9 767.547   2
   4   0   6 20171.9 695.169   2
   4   0   7 33.4150 51.7824   2
  -4   0  -7-27.4596 45.4735   2
  -4   0  -8 51953.4 1374.24   2
   4   0   8 52257.5 1217.89   2
  -4   0  -9 22.7841 25.9287   2
   4   0   9 52.1704 97.7180   2
   4   0  10 2262.44 271.299   2
   4   0  11-16.2455 3.88900   2
   4   0  12 586.336 163.789   2
   4   0  13-15.8699 22.8054   2
  -4   0 -14 1542.46 402.766   4
   4   0  14 965.609 193.861   2
  -4   0 -15 324.716 262.713   4
   4   0  15-40.5047 82.7505   2
   4   0  16 3295.37 380.486   2
  -4   0 -16 3683.39 597.645   4
  -4   0 -17 487.625 301.320   4
  -4   0 -18 959.586 369.173   4
  -4   0 -19 565.792 327.937   4
  -4   0 -20 464.234 301.047   4
  -4   0 -21 375.729 280.223   4
  -4   0 -22 235.055 199.910   4
  -4  -2  24 46.8464 147.235   3
   4  -2 -24 554.111 383.817   4
  -4  -2  23 313.185 258.665   3
   4   2 -23-66.8257 217.894   4
   4   2 -22-34.9154 208.671   4
   4  -2 -22 374.764 265.095   4
  -4  -2  22 410.313 298.329   3
  -4  -2  21 240.600 295.289   3
   4  -2 -21 602.129 328.864   4
   4   2 -21-150.844 236.497   4
   4   2 -20 47.8857 151.398   4
  -4  -2  20 332.655 238.848   3
  -4  -2  19 761.598 336.102   3
  -4  -2  19 656.152 204.790   2
   4   2 -19 301.796 55.9219   4
   4   2 -18-183.911 255.547   4
  -4  -2  18 10.9016 74.5660   2
  -4  -2  18-31.1515 123.512   3
  -4  -2  17 1287.12 377.223   3
   4   2 -17 632.251 122.680   4
  -4  -2  17 1264.92 272.782   2
  -4  -2  16 301.404 175.796   3
  -4  -2  16 275.889 60.7017   2
   4   2 -16 76.6016 143.060   4
  -4  -2  15 8188.45 725.657   2
  -4  -2  15 7545.78 916.462   3
   4   2 -15 6429.70 652.950   4
  -4  -2  14 7173.35 867.844   3
   4   2 -14 6009.41 607.391   4
  -4  -2  14 7847.51 701.719   2
  -4  -2  13 250.549 136.449   2
   4   2 -13 5.08863 109.148   4
  -4  -2  13 258.914 199.887   3
  -4   2  12 475.784 155.257   3
  -4  -2  12 428.685 149.072   2
  -4  -2  12 545.879 222.636   3
  -4  -2  11 8872.17 857.975   3
   4   2 -11 9236.88 597.043   1
  -4   2  11 9120.64 672.418   3
  -4  -2  11 8652.21 711.470   2
  -4  -2  10 6997.89 624.485   2
  -4  -2  10 7113.08 735.790   3
   4   2 -10 7541.26 466.425   1
  -4   2  10 6532.71 535.243   3
   4  -2 -10 7432.34 579.697   3
   4  -2  -9 46390.0 1331.78   3
  -4   2   9 45537.4 1273.58   3
  -4  -2   9 47011.1 1816.39   3
  -4  -2   8 145.598 106.343   3
   4  -2  -8 115.727 62.6196   3
   4  -2  -7 17142.5 640.360   3
  -4  -2   7 16889.0 965.181   3
   4  -2  -7 17005.2 402.971   2
  -4  -2   6 2793.62 385.622   3
   4  -2  -6 2978.26 199.232   2
   4  -2  -6 2967.44 224.427   3
  -4  -2   5 142.681 66.1745   3
   4  -2  -5 99.5023 45.4463   2
   4  -2  -5 83.5754 31.7803   3
  -4  -2   4 1120.07 222.316   3
   4  -2  -4 1551.35 179.735   2
  -4   2   3 229728. 2455.00   2
   4  -2  -3 233554. 2339.18   2
   4  -2  -2 51477.8 1162.79   2
  -4   2   2 48296.7 1207.29   2
   4  -2  -1 56094.6 1957.91   1
   4  -2  -1 53946.8 874.513   3
   4  -2  -1 52283.0 1236.97   2
  -4   2   1 50756.6 847.867   3
   4  -2   0 3353.13 265.043   3
   4  -2   0 3289.61 319.319   2
  -4   2   0 3127.30 262.018   3
   4  -2   0 2571.86 432.565   1
   4  -2   1 2129.72 357.491   1
   4  -2   1 2120.51 273.221   2
  -4   2  -1 1739.73 229.729   3
  -4   2  -1 2506.68 397.515   1
   4  -2   1 2021.45 240.181   3
   4  -2   2 10690.5 471.193   4
  -4   2  -2 9739.41 571.557   3
   4  -2   2 10274.2 616.863   2
   4  -2   2 10174.2 589.907   3
  -4   2  -3 3261.41 363.455   3
   4  -2   3 3166.94 355.521   2
   4  -2   3 3687.35 304.116   4
   4  -2   3 3082.90 353.859   3
  -4   2  -3 4762.49 515.862   1
   4  -2   4 9075.63 615.683   2
  -4  -2  -4 9997.37 490.501   2
   4  -2   4 10142.9 532.966   4
  -4   2  -4 9297.32 662.489   3
   4  -2   4 9434.09 668.382   3
   4  -2   5 40624.2 1344.39   2
  -4   2  -5 39649.3 1127.31   4
  -4  -2  -5 40653.8 1018.15   2
   4  -2   5 41040.2 1160.74   4
   4  -2   5 40484.9 1473.84   3
  -4   2  -6 6526.78 483.778   4
  -4  -2  -6 6436.53 389.455   2
   4  -2   6 6201.15 537.344   2
   4  -2   6 6396.77 625.055   3
   4  -2   7 3520.96 413.034   2
   4  -2   7 3638.18 502.168   3
  -4   2  -7 3337.52 361.066   4
  -4  -2  -7 3857.75 318.971   2
  -4   2  -8 4793.11 464.798   4
  -4  -2  -8 5746.80 389.925   2
   4  -2   8 5448.47 519.025   2
   4  -2   8 5686.05 657.724   3
   4  -2   9 16.9968 104.767   3
   4  -2   9 194.879 80.8124   2
  -4  -2  -9 100.452 53.7529   2
  -4   2  -9 4.76235 42.1873   4
  -4  -2 -10 10.5803 26.1972   2
   4  -2  10 62.3003 89.9815   2
   4  -2  10 13.5377 80.6833   3
  -4   2 -10 56.4303 80.3018   4
   4  -2  11 880.086 228.789   2
  -4   2 -11 823.087 220.166   4
  -4  -2 -11 929.569 173.848   2
   4  -2  11 905.947 296.026   3
   4  -2  12 11579.0 1113.72   3
   4  -2  12 12956.6 875.066   2
  -4  -2 -12 11068.2 645.105   2
  -4   2 -12 10305.2 820.955   4
   4  -2  13 3518.33 469.957   2
   4  -2  13 2775.68 567.442   3
  -4   2 -13 2822.91 448.964   4
   4  -2  14 853.821 330.398   3
  -4   2 -14 866.960 250.715   4
   4  -2  14 988.250 260.805   2
  -4   2 -15 906.685 243.731   4
   4  -2  15 1294.27 298.924   2
   4  -2  15 1426.40 429.046   3
   4  -2  16 182.096 116.823   2
   4  -2  16 59.6774 154.662   3
  -4   2 -16 177.881 44.4199   4
   4  -2  17 888.424 373.214   3
   4  -2  17 1219.22 306.015   2
  -4   2 -17 677.654 229.459   4
   4  -2  18 1260.99 310.382   2
  -4   2 -18 714.007 241.593   4
  -4   2 -19 129.881 61.3843   4
  -4   2 -20-102.504 140.646   4
  -4  -2 -21 729.336 398.819   4
  -4   2 -21-411.070 221.858   4
  -4  -4  22 130.412 156.732   3
  -4  -4  21 541.018 317.419   3
  -4  -4  20-198.248 146.521   2
  -4  -4  20 506.632 340.695   3
  -4  -4  19 1127.40 438.946   3
  -4  -4  19 1252.96 371.024   2
  -4  -4  18 6.02725 114.747   3
  -4  -4  18 30.3608 109.005   2
  -4  -4  17 189.457 179.515   3
  -4  -4  17 73.5689 130.139   2
  -4  -4  16 112.944 141.968   3
  -4  -4  16 51.9346 95.8728   2
  -4  -4  15 290.067 234.207   3
  -4  -4  15 323.547 214.004   2
  -4  -4  14 268.653 204.641   3
  -4  -4  14 178.395 148.130   2
  -4  -4  13 183.864 147.412   2
  -4  -4  13 406.071 220.230   3
   4  -4 -12 886.518 212.884   3
   4  -4 -12 739.894 120.523   2
  -4  -4  12 884.663 286.744   2
  -4  -4  12 1022.19 341.672   3
  -4  -4  11 5972.15 749.060   2
   4  -4 -11 6912.33 558.289   3
   4  -4 -11 6730.95 416.044   2
  -4  -4  11 6357.12 817.184   3
   4  -4 -10 682.470 145.123   2
  -4  -4  10 655.373 259.747   3
   4  -4 -10 708.835 163.504   3
  -4  -4  10 652.984 237.389   2
   4  -4  -9 191.783 96.0022   2
  -4  -4   9 263.690 184.202   3
   4  -4  -9 204.641 79.7551   3
   4  -4  -8 410.944 131.005   2
  -4  -4   8 498.048 216.423   3
   4  -4  -8 536.326 117.169   3
   4  -4  -7 705.440 176.419   2
   4  -4  -7 690.110 119.745   3
  -4  -4   7 453.588 180.065   3
   4  -4  -6 1333.06 251.133   2
  -4  -4   6 1297.47 304.254   3
   4  -4  -6 1532.72 162.236   3
   4  -4  -5 4116.50 447.013   2
  -4  -4   5 4028.81 539.052   3
   4  -4  -5 3779.36 226.526   3
   4  -4  -4-0.47588 75.1784   2
  -4  -4   4 45.5781 60.3225   3
   4  -4  -4 5.82814 17.4562   3
   4  -4  -3 23197.8 644.079   3
   4  -4  -3 26623.2 1197.06   2
  -4  -4   3 24177.9 1174.28   3
  -4  -4   2 37747.9 1418.86   3
   4  -4  -2 39745.1 1519.27   2
   4  -4  -2 38857.5 972.884   3
   4  -4  -1 1.01146 36.8490   3
   4  -4  -1 53.0376 61.5189   2
   4  -4   0 1228.04 280.450   2
  -4   4   0 1321.65 221.821   3
   4  -4   0 1314.44 221.813   3
   4  -4   1 22187.4 1204.55   2
   4  -4   1 25489.6 1710.39   1
  -4   4  -1 20467.7 928.021   3
   4  -4   1 21711.5 954.509   3
   4  -4   2 25913.3 1333.46   2
   4  -4   2 23354.9 1568.55   1
   4  -4   2 26446.9 1127.27   3
  -4   4  -2 24980.7 1105.77   3
   4  -4   3 7122.89 817.514   1
   4  -4   3 7418.25 715.837   2
   4  -4   3 7766.75 652.863   3
   4  -4   4 3624.83 521.622   2
   4  -4   4 3317.62 568.622   1
   4  -4   4 3568.92 471.085   3
   4  -4   5 5590.44 655.995   2
   4  -4   5 6155.90 660.947   3
   4  -4   6 12153.2 964.619   3
   4  -4   6 12221.9 972.320   2
   4  -4   7 254.043 153.638   2
   4  -4   7 450.437 202.588   3
   4  -4   8 268.571 181.445   3
   4  -4   8 100.576 65.0470   2
   4  -4   9 28.0758 57.6651   2
   4  -4   9-65.9408 132.208   3
   4  -4  10 55.6301 137.057   2
   4  -4  10 264.290 162.795   3
   4  -4  11 602.519 155.327   2
   4  -4  11 824.302 297.224   3
   4  -4  12 812.539 326.758   3
   4  -4  12 967.137 257.578   2
   4  -4  13 116.643 126.372   2
   4  -4  13 314.871 210.955   3
   4  -4  14 131.782 58.3592   2
   4  -4  14 317.356 210.479   3
   4  -4  15-25.1336 89.7875   2
   4  -4  15-31.9623 113.174   3
   4  -4  16 400.624 201.926   2
   4  -4  16 486.485 276.197   3
   4  -4  17 337.093 202.608   2
   4  -4  17 231.107 201.045   3
   4  -4  18-50.1597 142.179   3
   4  -4  18 250.393 200.975   2
   4  -4  19 321.913 202.611   2
   4  -4  19-63.4588 178.042   3
  -4  -6  21-254.986 196.532   2
  -4  -6  20-28.7522 111.801   2
  -4  -6  19 1629.46 591.314   3
  -4  -6  19 1761.85 506.928   2
  -4  -6  18 1245.00 438.844   2
  -4  -6  18 1198.58 467.875   3
  -4  -6  17 2563.98 679.174   3
  -4  -6  17 2868.13 650.888   2
  -4  -6  16 1971.04 528.556   2
  -4  -6  16 1821.44 561.835   3
  -4  -6  15-31.1005 25.2656   3
  -4  -6  15-90.8848 108.862   2
  -4  -6  14 125.288 115.243   2
  -4  -6  14 227.957 202.139   3
  -4  -6  13 2490.86 598.575   3
  -4  -6  13 2562.87 590.876   2
  -4  -6  12 969.612 362.691   2
  -4  -6  12 1329.32 448.512   3
  -4  -6  11 1834.93 476.179   3
  -4  -6  11 1938.72 498.751   2
   4  -6 -10 32.3325 65.4393   2
  -4  -6  10 41.3803 34.9409   3
  -4  -6  10 70.8809 104.517   2
  -4  -6   9 1064.13 344.385   3
   4  -6  -9 1015.32 270.691   2
  -4  -6   9 876.758 330.237   2
  -4  -6   8-54.4241 88.6238   2
  -4  -6   8 81.9686 87.0238   3
   4  -6  -8 37.5064 47.0757   2
  -4  -6   7 1241.53 341.912   3
   4  -6  -7 1171.74 304.352   2
   4  -6  -6 4281.75 320.273   3
  -4  -6   6 4785.11 660.913   3
   4  -6  -6 4423.07 603.594   2
   4  -6  -5 1224.26 310.765   2
   4  -6  -5 1126.74 170.764   3
  -4  -6   5 1108.82 315.948   3
  -4  -6   4 342.648 191.495   3
   4  -6  -4 267.483 86.9539   3
   4  -6  -4 317.545 150.689   2
  -4  -6   3 45.1630 87.4527   3
   4  -6  -3 45.8227 51.1565   2
   4  -6  -3 42.3612 43.1457   3
  -4  -6   2 204.445 136.797   3
   4  -6  -2 228.342 94.1246   3
   4  -6  -2 203.877 154.893   2
  -4  -6   1 59.1829 42.4587   3
   4  -6  -1 116.751 70.7920   3
   4  -6  -1 89.8485 63.7710   2
  -4  -6   0 4768.73 579.249   3
   4  -6   0 5626.60 725.043   2
   4  -6   0 5798.89 553.579   3
   4  -6   1 212.386 152.072   2
   4  -6   1 300.899 145.924   3
   4  -6   2 733.804 283.411   2
   4  -6   2 508.060 184.295   3
   4  -6   3 1073.57 289.782   3
   4  -6   3 1091.96 325.189   2
   4  -6   4 116.325 131.265   3
   4  -6   4-11.8332 102.684   2
   4  -6   5 2443.34 510.265   2
   4  -6   5 2885.92 502.955   3
   4  -6   6 586.807 243.102   3
   4  -6   6 378.778 176.630   2
   4  -6   7 240.809 161.182   3
   4  -6   7 220.105 149.360   2
   4  -6   8 777.317 282.771   3
   4  -6   8 721.957 292.258   2
   4  -6   9 1768.54 459.095   2
   4  -6   9 2321.89 523.035   3
   4  -6  10 44.5581 46.1569   3
   4  -6  10-94.9375 200.470   2
   4  -6  11 83.7953 99.9514   3
   4  -6  11-64.8846 166.012   2
   4  -6  12 1135.11 400.377   3
   4  -6  12 778.057 305.224   2
   4  -6  13 314.833 199.371   2
   4  -6  13 506.989 291.567   3
   4  -6  14 13.2423 85.4563   2
   4  -6  14 277.532 269.993   3
   4  -6  15 236.162 238.182   3
   4  -6  15 117.267 108.865   2
   4  -6  16 960.479 412.572   3
   4  -6  16 781.359 324.358   2
   4  -6  17 148.037 109.565   2
   4  -6  17 244.355 171.486   3
   4  -6  18 435.534 250.060   2
  -4  -8  16-151.948 213.172   3
  -4  -8  15 158.178 168.508   3
  -4  -8  15 155.523 167.766   2
  -4  -8  14 229.536 124.409   3
  -4  -8  14 231.683 161.426   2
  -4  -8  13 170.089 192.764   3
  -4  -8  13 188.050 122.937   2
  -4  -8  12-44.8934 94.0758   2
  -4  -8  12-55.7880 92.6493   3
  -4  -8  11 183.021 213.358   3
  -4  -8  11 158.481 136.647   2
  -4  -8  10 440.231 274.088   3
  -4  -8  10 372.680 238.385   2
  -4  -8   9 153.054 136.928   3
  -4  -8   9-85.5296 156.161   2
   4  -8  -8 171.742 126.962   2
  -4  -8   8 58.8049 109.452   3
  -4  -8   8 112.963 153.801   2
   4  -8  -7-14.0047 40.3115   2
  -4  -8   7 54.5764 68.4565   2
  -4  -8   7 16.6506 110.500   3
  -4  -8   6 9.99828 5.95933   2
  -4  -8   6 43.1290 103.620   3
   4  -8  -6-29.7680 110.948   2
  -4  -8   5 400.816 230.685   3
  -4  -8   5 276.321 256.812   2
   4  -8  -5 380.566 250.876   2
  -4  -8   4 599.716 266.769   3
  -4  -8   4 625.467 281.911   2
   4  -8  -4 356.354 193.207   2
   4  -8  -3 685.377 287.708   2
  -4  -8   3 611.633 296.834   2
  -4  -8   3 408.754 202.347   3
   4  -8  -2 1400.03 406.295   2
  -4  -8   2 1071.73 331.352   3
  -4  -8   1 599.402 229.290   3
   4  -8  -1 220.825 179.785   2
   4  -8   0 861.804 339.467   2
   4  -8   1 532.652 255.496   2
   4  -8   2 87.9803 99.1806   2
   4  -8   3 279.531 190.078   2
   4  -8   4 256.119 193.310   2
   4  -8   5 321.983 255.443   2
   4  -8   6 49.4154 54.3540   2
   4  -8   6 171.825 136.756   3
   4  -8   7 155.540 151.102   2
   4  -8   7 96.8946 104.383   3
   4  -8   8 349.936 196.136   3
   4  -8   8 282.083 200.228   2
   4  -8   9-64.9589 176.279   2
   4  -8   9-85.3123 60.7446   3
   4  -8  10 359.174 241.223   3
   4  -8  10 408.151 195.961   2
   4  -8  11 267.274 199.827   3
   4  -8  11 94.7497 67.5619   2
   4  -8  12-73.2487 191.887   2
   4  -8  12 133.553 179.438   3
   4  -8  13 82.6292 155.292   3
   4  -8  14 148.253 168.415   3
   4 -10  -5-45.1528 104.009   2
   4 -10  -4 93.1306 145.856   2
   4 -10  -3 103.083 166.916   2
  -4 -10   3 116.944 127.369   2
   4 -10  -2 150.893 172.871   2
  -4 -10   2 12.4517 113.348   2
  -4 -10   1-12.5741 17.8612   2
   4 -10  -1-235.454 195.665   2
   4 -10   0 41.7362 87.1837   2
  -4 -10   0 184.743 181.771   2
  -4 -10  -1 352.824 232.424   2
   4 -10   1 87.2068 136.249   2
  -4 -10  -2 323.235 232.557   2
  -4 -10  -3 392.271 238.608   2
  -4 -10  -4-139.722 154.280   2
  -5  -1  25 836.400 492.194   3
   5  -1 -24 282.426 276.048   4
  -5  -1  24 109.759 162.748   3
   5   1 -24-210.785 257.113   4
   5   1 -23 189.941 93.7166   4
  -5  -1  23 555.740 298.738   3
   5  -1 -22 2062.82 502.048   4
   5   1 -22 697.334 218.566   4
  -5  -1  22 1512.58 485.484   3
   5   1 -21 852.568 273.744   4
   5  -1 -21 1945.99 476.708   4
  -5  -1  21 1461.93 463.586   3
  -5   1  21 1203.71 388.359   3
   5   1 -20 21.4152 87.6196   4
  -5  -1  20 178.753 167.039   3
  -5   1  20 308.620 187.307   3
  -5   1  19 250.880 178.813   3
   5   1 -19 380.394 183.352   4
  -5  -1  19 334.916 213.848   3
   5  -1 -18 2255.21 446.090   4
   5   1 -18 1049.10 272.765   4
  -5   1  18 1190.84 360.057   3
  -5  -1  18 1285.31 247.868   2
  -5  -1  18 1467.37 446.037   3
  -5  -1  17 1001.72 215.593   2
  -5   1  17 719.566 260.063   3
  -5  -1  17 1001.34 339.063   3
   5   1 -17 1193.54 302.796   4
  -5  -1  16 442.181 205.978   3
   5   1 -16 441.858 172.942   4
  -5  -1  16 588.779 153.624   2
  -5   1  16 478.327 201.495   3
   5   1 -15 36.6991 118.944   4
  -5  -1  15-19.3848 89.7075   2
  -5   1  15 37.4426 44.8643   3
  -5  -1  15-4.53686 54.0931   3
  -5  -1  14 208.269 138.213   3
   5   1 -14 190.581 107.292   4
  -5   1  14 308.383 145.119   3
  -5  -1  14 299.661 118.765   2
  -5  -1  13 2073.44 303.301   2
  -5  -1  13 2037.30 410.555   3
  -5   1  13 2281.47 399.991   3
  -5  -1  12 2308.38 421.686   3
  -5  -1  12 2057.92 299.787   2
  -5   1  12 2175.16 359.467   3
  -5  -1  11 15053.4 796.781   2
  -5   1  11 15470.9 899.084   3
  -5  -1  11 15108.2 1050.99   3
  -5   1  10 33525.0 1250.04   3
   5  -1 -10 31574.3 1179.05   3
  -5  -1  10 33105.1 1138.06   2
  -5  -1  10 36942.8 1562.73   3
  -5   1   9 11780.7 690.274   3
   5  -1  -9 10901.7 648.225   3
  -5  -1   9 11745.0 828.426   3
   5   1  -8 7130.55 622.918   1
   5  -1  -8 5283.22 420.407   3
  -5   1   8 5802.41 443.052   3
  -5  -1   8 5049.06 521.549   3
  -5  -1   7 3792.92 417.272   3
   5  -1  -7 3541.82 313.390   3
   5   1  -7 5795.21 524.577   1
  -5  -1   7 4438.69 406.173   4
  -5   1   7 3715.53 320.787   3
  -5  -1   6 113936. 2217.09   3
   5  -1  -6 104825. 1529.22   3
  -5   1   6 109425. 1564.93   3
  -5  -1   5 197558. 2248.81   4
   5  -1  -5 183405. 1684.07   3
  -5  -1   5 192494. 2593.78   3
  -5   1   5 186030. 1283.29   2
  -5   1   5 189362. 1700.40   3
   5  -1  -5 176545. 1194.23   2
  -5   1   4 162243. 1369.61   3
   5  -1  -4 158313. 1247.46   2
  -5  -1   4 168665. 2331.97   3
  -5   1   4 157825. 1336.45   2
   5  -1  -3 13426.0 409.191   2
  -5   1   3 13100.0 425.864   2
   5  -1  -2 3787.86 238.444   2
  -5   1   2 2851.89 430.021   1
  -5   1   1 93493.4 2486.05   1
   5  -1  -1 85948.0 1222.68   2
  -5   1   0 7514.49 412.341   3
  -5   1   0 7837.46 627.883   1
   5  -1   0 7233.40 381.268   2
  -5   1  -1 45286.3 688.875   4
   5  -1   1 44701.9 1006.72   2
   5   1   2 1176.72 149.416   2
  -5   1  -2 1752.14 188.159   4
  -5  -1  -2 1328.93 163.111   2
   5  -1   2 1413.31 192.314   2
  -5   1  -3 12136.3 478.046   4
   5   1   3 11223.1 493.172   2
  -5  -1  -3 10895.8 467.924   2
   5  -1   3 11567.5 686.540   3
   5  -1   3 10971.6 555.168   2
  -5   1  -4 981.994 176.539   4
   5  -1   4 855.478 158.357   2
   5   1   4 776.589 131.784   2
  -5  -1  -4 1035.59 149.865   2
  -5   1  -4 755.301 156.328   2
   5  -1   4 901.394 207.236   3
  -5   1  -5 1953.44 268.248   2
   5  -1   5 1990.23 324.786   3
   5  -1   5 1716.96 236.413   2
  -5   1  -5 2083.76 268.667   4
   5   1   5 1844.86 210.730   2
  -5  -1  -5 2070.55 226.072   2
  -5  -1  -6 157.698 73.7493   2
   5  -1   6 132.131 118.356   3
   5   1   6 92.0760 51.3931   2
   5  -1   6 104.272 78.7646   2
  -5   1  -6 322.886 161.740   4
  -5   1  -7 12687.7 706.753   4
   5   1   7 12934.2 596.571   2
  -5  -1  -7 13792.2 624.922   2
   5  -1   7 13127.1 693.012   2
   5  -1   7 13893.8 958.669   3
   5  -1   8 664.786 175.740   2
   5   1   8 407.546 109.731   2
  -5   1  -8 774.177 231.163   4
  -5  -1  -8 436.166 121.852   2
   5  -1   8 431.239 176.885   3
  -5  -1  -9 7047.54 498.144   2
   5  -1   9 6685.50 735.929   3
  -5   1  -9 6138.79 568.023   4
   5   1   9 6365.54 447.704   2
   5  -1   9 6836.06 535.207   2
   5  -1  10 434.160 138.087   2
  -5   1 -10 1076.00 284.724   4
   5  -1  10 371.297 178.503   3
   5   1  10 426.157 129.050   2
   5  -1  11 392.951 138.353   2
   5  -1  11 180.236 134.579   3
   5   1  11 238.626 95.2375   2
   5   1  12 3098.31 338.850   2
   5  -1  12 3417.19 419.621   2
  -5   1 -12 3554.33 495.042   4
   5   1  13 7906.10 563.704   2
   5  -1  13 8292.92 654.680   2
  -5   1 -13 7614.46 750.992   4
   5  -1  14 4361.12 489.855   2
   5   1  14 4584.07 439.388   2
  -5   1 -14 4886.17 635.093   4
   5   1  15 957.854 210.978   2
   5  -1  15 1376.72 289.362   2
  -5   1 -15 1284.06 360.276   4
   5  -1  16 1631.53 308.885   2
  -5   1 -16 1873.24 433.331   4
  -5   1 -17 1700.07 427.691   4
   5  -1  17 2248.72 373.749   2
  -5   1 -18 557.743 274.614   4
  -5   1 -19 491.479 270.920   4
  -5  -1 -19 260.339 256.474   4
  -5  -1 -20 841.053 375.537   4
  -5   1 -20 715.525 330.186   4
  -5   1 -21 480.684 272.759   4
  -5  -1 -21 838.172 382.574   4
   5  -3 -24 665.699 380.145   4
  -5  -3  23 338.837 306.688   3
   5  -3 -23 565.941 314.810   4
  -5  -3  22 58.6866 25.4100   3
   5  -3 -22 284.021 286.099   4
  -5  -3  21 33.1999 93.3545   3
  -5  -3  20 3089.32 719.793   3
  -5  -3  20 2495.38 481.597   2
  -5  -3  19 728.199 347.334   3
  -5  -3  19 733.344 249.843   2
  -5  -3  18 129.686 33.7674   2
  -5  -3  18 33.3862 102.059   3
  -5  -3  17 2712.84 492.818   2
  -5  -3  17 2463.22 578.892   3
  -5  -3  16 401.620 209.964   3
  -5  -3  16 266.805 141.910   2
  -5  -3  15 38.7405 14.0028   2
  -5  -3  15 120.730 157.803   3
  -5  -3  14 324.979 169.618   3
  -5  -3  14 723.717 228.932   2
  -5  -3  13 387.525 181.293   2
  -5  -3  13 203.301 146.418   3
  -5  -3  12 148.736 103.598   2
  -5  -3  12 121.290 137.768   3
   5  -3 -12-13.7446 26.0946   3
   5  -3 -11 1330.43 245.764   3
  -5  -3  11 1363.93 324.415   2
  -5  -3  11 1757.24 420.426   3
  -5  -3  10 893.866 289.175   3
   5  -3 -10 952.665 185.287   3
   5  -3 -10 900.181 102.991   2
   5  -3  -9 4.38149 12.3791   3
   5  -3  -9-28.2671 41.0592   2
  -5  -3   9 33.1354 16.2246   3
   5  -3  -8 24178.2 721.698   2
  -5  -3   8 23267.8 1294.05   3
   5  -3  -8 24022.2 731.582   3
  -5  -3   7 3271.64 471.628   3
   5  -3  -7 3534.16 231.047   3
   5  -3  -7 3355.99 294.963   2
  -5  -3   6 3750.24 488.092   3
   5  -3  -6 3758.67 333.185   2
   5  -3  -5 4157.30 366.314   2
  -5  -3   5 4086.01 466.215   3
  -5  -3   4 169.012 101.958   3
   5  -3  -4 180.656 69.6740   2
   5  -3  -3 151.822 76.5640   2
  -5   3   2 20787.9 604.602   3
   5  -3  -2 22217.5 592.149   3
   5  -3  -2 21698.0 954.901   2
   5  -3  -1 6635.10 391.554   3
  -5   3   1 6630.49 402.747   3
   5  -3  -1 6819.52 550.588   2
   5  -3  -1 4263.66 690.851   1
   5  -3   0 1596.51 380.460   1
   5  -3   0 1886.11 236.871   3
   5  -3   0 1588.09 283.763   2
  -5   3   0 1906.57 237.254   3
   5  -3   1 3268.09 343.071   3
  -5   3  -1 2795.09 307.257   3
   5  -3   1 3420.40 410.014   2
   5  -3   1 2927.28 545.687   1
  -5   3  -2 4195.43 415.896   3
   5  -3   2 4323.14 474.951   2
   5  -3   2 3741.87 304.859   4
   5  -3   2 4277.33 431.789   3
   5  -3   2 4085.16 557.230   1
   5  -3   3 107.082 71.5114   3
   5  -3   3-38.7439 64.0895   4
   5  -3   3 40.5753 59.0401   2
   5  -3   4 171.945 31.4838   2
   5  -3   4 336.108 131.273   4
   5  -3   4 172.324 82.3475   3
  -5   3  -4 375.760 220.022   1
   5  -3   5 1706.89 320.668   2
  -5  -3  -5 1693.96 249.597   2
  -5   3  -5 2377.77 406.366   1
   5  -3   5 1679.77 331.615   3
   5  -3   6 651.695 213.516   3
   5  -3   6 469.535 154.575   2
  -5   3  -6 943.028 272.419   1
  -5  -3  -6 757.029 157.605   2
   5  -3   7 937.846 241.585   2
  -5  -3  -7 955.117 190.614   2
  -5   3  -7 1680.33 331.600   1
   5  -3   7 804.530 244.811   3
   5  -3   8 7045.24 689.146   2
  -5  -3  -8 6647.02 467.785   2
  -5   3  -8 8534.28 741.636   1
   5  -3   8 6393.47 735.339   3
   5  -3   9 5247.23 591.298   2
  -5  -3  -9 5405.26 435.630   2
  -5   3  -9 7486.12 721.341   1
   5  -3   9 5122.47 684.772   3
  -5   3 -10 706.411 233.454   1
  -5   3 -10 89.5545 112.127   4
   5  -3  10 506.633 203.564   2
   5  -3  10 591.135 272.879   3
   5  -3  11 27168.2 1707.75   3
   5  -3  11 28041.0 1433.46   2
  -5   3 -12 1353.10 278.261   4
   5  -3  12 2061.30 512.169   3
   5  -3  12 2099.80 417.329   2
   5  -3  13 8640.67 834.281   2
   5  -3  13 9406.12 1079.63   3
  -5   3 -13 6772.24 678.957   4
   5  -3  14 424.616 204.682   2
  -5   3 -14 50.2873 120.013   4
   5  -3  14 514.168 292.456   3
   5  -3  15 154.862 137.625   2
   5  -3  15 85.9022 112.716   3
  -5   3 -16 46.6962 159.108   4
   5  -3  16 152.861 100.083   3
   5  -3  17 307.290 153.264   2
   5  -3  17 99.9917 129.746   3
  -5   3 -17-84.8623 216.212   4
   5  -3  18 26.6549 51.6198   2
   5  -3  18 238.143 290.986   3
  -5   3 -19-546.662 231.766   4
  -5   3 -20-76.7453 168.491   4
  -5   3 -21-471.688 222.480   4
  -5  -5  21 206.564 216.963   3
  -5  -5  21 211.257 84.6698   2
  -5  -5  20 1542.68 548.243   3
  -5  -5  20 608.713 279.673   2
  -5  -5  19 3936.29 724.601   2
  -5  -5  19 3858.12 852.065   3
  -5  -5  18 10.3436 70.7763   2
  -5  -5  18-23.6886 63.1855   3
  -5  -5  17 1019.07 420.221   3
  -5  -5  17 1094.38 375.039   2
  -5  -5  16 73.3182 93.2204   2
  -5  -5  16 232.538 195.896   3
  -5  -5  15-25.5113 66.3323   3
  -5  -5  15-23.1749 90.3484   2
  -5  -5  14 772.724 296.750   3
  -5  -5  14 644.211 285.380   2
  -5  -5  13 1106.83 356.913   3
  -5  -5  13 979.671 330.922   2
   5  -5 -12 986.570 183.440   2
  -5  -5  12 763.191 321.364   3
  -5  -5  12 1008.48 323.481   2
  -5  -5  11 42.9937 109.835   3
  -5  -5  11 263.868 157.665   2
   5  -5 -11 165.938 80.6091   2
  -5  -5  10 8279.01 945.163   3
   5  -5 -10 9844.89 678.664   2
  -5  -5  10 9159.46 979.280   2
   5  -5  -9 4506.30 479.368   2
   5  -5  -9 4589.51 311.427   3
  -5  -5   9 3730.29 598.028   3
  -5  -5   8 2128.06 444.552   3
   5  -5  -8 2518.13 374.289   2
   5  -5  -8 2379.01 196.131   3
   5  -5  -7 646.323 84.9402   3
  -5  -5   7 915.925 290.710   3
   5  -5  -7 813.434 102.589   3
   5  -5  -7 691.405 190.579   2
   5  -5  -6 9910.30 784.257   2
  -5  -5   6 9218.06 884.449   3
   5  -5  -6 7784.47 297.947   3
   5  -5  -5 469.244 166.194   2
  -5  -5   5 427.625 173.882   3
   5  -5  -5 349.128 72.2117   3
   5  -5  -4 1820.88 356.189   2
  -5  -5   4 1675.06 351.779   3
   5  -5  -4 1916.25 196.168   3
   5  -5  -3 430.350 106.174   3
  -5  -5   3 397.414 172.658   3
   5  -5  -3 415.205 160.915   2
   5  -5  -2 986.227 276.766   2
  -5  -5   2 1200.45 283.669   3
   5  -5  -2 991.691 175.151   3
   5  -5  -1 4384.60 568.104   2
   5  -5  -1 4099.56 396.557   3
   5  -5   0 10596.1 912.412   2
   5  -5   0 10090.3 676.519   3
   5  -5   1 4033.93 455.681   3
   5  -5   1 4249.30 585.325   2
   5  -5   2 1771.25 383.114   2
   5  -5   2 1833.54 324.080   3
   5  -5   3 437.385 166.083   3
   5  -5   3 559.871 238.684   2
   5  -5   4 116.588 96.2623   3
   5  -5   4 81.4978 95.0522   2
   5  -5   4 28.1120 39.5765   1
   5  -5   5 232.952 149.309   3
   5  -5   5 65.5654 77.2432   2
   5  -5   6 494.930 207.709   3
   5  -5   6 348.626 180.692   2
   5  -5   7 112.872 169.076   3
   5  -5   7 77.2844 23.2343   2
   5  -5   8 842.815 279.946   3
   5  -5   8 681.783 206.356   2
   5  -5   9 1803.68 399.584   2
   5  -5   9 1834.98 442.247   3
   5  -5  10 524.201 224.615   3
   5  -5  10 516.956 189.593   2
   5  -5  11-154.062 210.577   2
   5  -5  11 95.2027 116.308   3
   5  -5  12 1667.48 423.377   2
   5  -5  12 1740.60 494.873   3
   5  -5  13 4955.33 742.472   2
   5  -5  13 4827.06 824.396   3
   5  -5  14 2931.90 601.874   2
   5  -5  14 2869.98 667.147   3
   5  -5  15 43.8035 53.3640   2
   5  -5  15 23.7412 107.888   3
   5  -5  16 495.253 266.370   2
   5  -5  16 397.350 262.606   3
   5  -5  17 130.362 105.741   2
   5  -5  17 213.898 180.084   3
   5  -5  18 71.2266 140.007   2
   5  -5  18 162.850 175.581   3
   5  -5  19 1471.54 428.358   2
  -5  -7  19-107.652 134.810   2
  -5  -7  18 305.283 208.776   3
  -5  -7  18 242.349 163.430   2
  -5  -7  17 353.242 276.813   3
  -5  -7  17 113.985 136.426   2
  -5  -7  16 73.3078 92.4618   3
  -5  -7  16 97.6951 125.357   2
  -5  -7  15-128.161 142.270   2
  -5  -7  15 52.6551 101.152   3
  -5  -7  14-68.4841 81.3836   2
  -5  -7  14 69.2597 117.118   3
  -5  -7  13 92.7274 154.634   3
  -5  -7  13-115.872 144.086   2
  -5  -7  12-11.0136 66.6861   3
  -5  -7  12-51.8126 57.5890   2
  -5  -7  11 484.544 273.382   3
  -5  -7  11 311.427 163.884   2
  -5  -7  10 15.3662 63.4142   3
  -5  -7  10 24.9651 57.1259   2
   5  -7  -9-55.4182 65.4773   2
  -5  -7   9 84.6551 152.465   3
  -5  -7   9-49.8551 149.823   2
  -5  -7   8 296.675 180.987   2
   5  -7  -8 513.813 222.897   2
  -5  -7   8 198.494 116.833   3
  -5  -7   7 706.465 272.533   3
   5  -7  -7 553.411 226.128   2
  -5  -7   6 103.159 95.7400   3
   5  -7  -6 142.420 69.0071   2
   5  -7  -5-101.605 131.428   2
  -5  -7   5-2.06126 8.87357   3
  -5  -7   4 6233.17 787.312   3
   5  -7  -4 6019.19 776.908   2
   5  -7  -3 11685.5 1113.88   2
  -5  -7   3 11027.1 1021.10   3
  -5  -7   2-206.346 132.297   3
   5  -7  -2 53.0862 71.8749   2
   5  -7  -1 11319.6 1114.98   2
  -5  -7   1 8734.86 863.110   3
   5  -7   0 691.854 279.494   2
   5  -7   0 1243.07 285.352   3
  -5  -7   0 1070.92 289.386   3
   5  -7   1-0.31639 42.8199   3
   5  -7   1-67.4122 153.220   2
  -5  -7  -1-20.0983 75.9091   3
   5  -7   2 339.723 143.666   3
   5  -7   2 223.013 146.139   2
   5  -7   3-35.1855 91.4699   3
   5  -7   3 73.0211 97.6620   2
   5  -7   4 185.761 143.041   3
   5  -7   4 321.243 188.781   2
   5  -7   5 433.995 196.781   3
   5  -7   5 528.936 253.803   2
   5  -7   6-84.4633 91.9807   3
   5  -7   6 81.1369 162.979   2
   5  -7   7 603.975 269.431   3
   5  -7   7 776.078 334.682   2
   5  -7   8 765.606 307.805   3
   5  -7   8 487.923 200.442   2
   5  -7   9 262.545 179.771   3
   5  -7   9 197.318 127.883   2
   5  -7  10 31.8484 127.977   3
   5  -7  10 115.348 164.692   2
   5  -7  11 369.035 169.974   2
   5  -7  11 241.953 123.483   3
   5  -7  12-68.6776 98.6092   2
   5  -7  12-5.52619 88.1685   3
   5  -7  13-209.081 200.815   2
   5  -7  13 72.9744 102.944   3
   5  -7  14-4.74657 158.290   2
   5  -7  14 72.1489 121.170   3
   5  -7  15 70.0695 117.542   3
   5  -7  15 70.5210 109.496   2
  -5  -9  14 14.7605 146.584   3
  -5  -9  13 142.960 183.438   3
  -5  -9  12 178.305 204.069   3
  -5  -9  11 153.662 138.737   3
  -5  -9  10 500.365 279.508   3
  -5  -9  10 421.501 291.137   2
  -5  -9   9-112.771 174.179   3
  -5  -9   9-44.3724 83.1501   2
  -5  -9   8-34.2059 150.841   3
  -5  -9   8-19.7854 72.0071   2
  -5  -9   7 1077.09 377.628   3
  -5  -9   7 1303.84 510.241   2
   5  -9  -7 886.372 344.319   2
   5  -9  -6 429.868 230.594   2
  -5  -9   6 507.696 282.909   2
  -5  -9   5 180.244 204.264   2
   5  -9  -5 404.845 260.515   2
   5  -9  -4 656.570 294.773   2
  -5  -9   4 605.621 310.017   2
   5  -9  -3-54.6181 98.0559   2
  -5  -9   3-83.4151 262.329   2
   5  -9  -2 125.055 187.429   2
  -5  -9   2 309.922 195.300   2
  -5  -9   1-22.4570 130.042   2
   5  -9  -1 242.768 165.436   2
   5  -9   0 27.3608 139.172   2
   5  -9   1 414.857 247.956   2
   5  -9   2 9.85098 103.646   2
   5  -9   3 476.972 277.823   2
   5  -9   4-2.24477 65.6565   2
   5  -9   5 140.904 184.799   2
   5  -9   6 90.3503 96.3389   2
   5  -9   7-97.4957 213.874   2
   6   0 -25-46.4848 99.7470   4
  -6   0  25 300.933 177.665   3
   6   0 -24 2298.82 525.625   4
  -6   0  24 2592.07 673.495   3
  -6   0  23 137.593 161.313   3
   6   0 -23 375.138 266.206   4
  -6   0  22 811.777 335.889   3
   6   0 -22 952.732 337.105   4
  -6   0  21 12.8060 22.3903   3
   6   0 -21 246.799 202.542   4
  -6   0  20 1316.92 420.730   3
   6   0 -20 1891.55 435.279   4
   6   0 -19 391.479 250.992   4
  -6   0  19 9.61331 129.804   3
  -6   0  18 1063.61 351.732   3
   6   0 -18 1843.18 413.742   4
  -6   0  17 44.8520 108.421   3
  -6   0  17 92.4865 67.7899   2
  -6   0  16 16.8721 72.5261   3
  -6   0  16 14.2120 2.65805   2
  -6   0  15-8.07589 17.8374   3
  -6   0  15-2.51521 19.9390   2
  -6   0  14 500.829 196.408   3
  -6   0  14 487.032 111.386   2
   6   0 -14 1051.30 293.707   4
  -6   0  13 202.402 145.672   3
  -6   0  13 9.68676 15.1266   2
  -6   0  12 13861.8 581.008   2
  -6   0  12 14143.1 975.666   3
  -6   0  11-15.3414 24.3488   2
  -6   0  11-16.6825 45.3489   3
  -6   0  10 20838.5 1073.49   3
  -6   0   9-2.69185 83.4976   3
   6   0  -9 4.04312 41.5764   3
  -6   0   8 20837.7 923.464   3
   6   0  -8 18510.2 855.900   3
   6   0  -7 36.6199 39.4048   3
  -6   0   7 10.5198 44.6246   3
  -6   0   6 18205.9 779.423   3
   6   0  -6 17052.6 646.162   4
   6   0  -6 16030.4 692.918   3
  -6   0   6 19612.5 695.016   4
   6   0  -5-35.1370 43.9348   4
  -6   0   5 25.0317 44.0098   3
  -6   0   5-10.4241 40.5457   1
  -6   0   4 25545.7 653.763   4
  -6   0   4 22516.3 576.015   2
   6   0  -3-13.7095 27.5610   2
  -6   0   3-0.81113 72.4787   1
   6   0  -2 34617.8 740.892   2
   6   0  -1 24.0242 37.5622   2
   6   0   0 1077.83 136.753   2
   6   0   1-12.5044 23.7585   2
   6   0   2 92593.7 1411.44   2
   6   0   3 7.83586 2.01708   2
  -6   0  -3 199.165 69.0287   2
   6   0   4 156079. 2020.14   2
  -6   0  -4 161152. 2093.86   2
   6   0   5 92.3969 83.7519   2
  -6   0  -5 11.9765 14.3242   2
   6   0   6 17060.6 713.208   2
  -6   0  -6 16008.7 761.101   2
   6   0   7 55.2628 56.1845   2
   6   0   8 13585.3 696.116   2
   6   0   9 55.8787 65.2408   2
   6   0  10 49.7756 42.5906   2
   6   0  11 84.0823 64.1824   2
   6   0  12 12866.0 760.728   2
   6   0  13-2.81684 46.6076   2
   6   0  14 2774.74 353.054   2
  -6   0 -15 465.715 298.515   4
   6   0  15-4.29272 30.0893   2
  -6   0 -16 2047.09 488.997   4
   6   0  16 2294.06 351.873   2
  -6   0 -17 507.062 293.111   4
  -6   0 -18 760.906 357.117   4
  -6   0 -19 798.184 374.457   4
  -6   0 -20 453.295 317.950   4
  -6   0 -21 372.175 267.304   4
   6  -2 -24 544.350 356.461   4
  -6  -2  24-84.4921 204.946   3
   6   2 -23-157.260 222.031   4
  -6  -2  23-4.32408 69.8485   3
  -6  -2  22 768.276 367.506   3
   6   2 -22 209.608 116.384   4
  -6  -2  21 427.133 279.130   3
   6  -2 -21 254.468 242.910   4
  -6  -2  20 140.732 157.850   3
   6   2 -20 12.8163 168.729   4
  -6  -2  19 488.194 284.999   3
  -6  -2  19 607.935 187.005   2
   6   2 -19 548.151 147.620   4
  -6  -2  18 240.331 65.4010   2
   6   2 -18 165.963 150.788   4
  -6  -2  18 413.154 234.359   3
  -6  -2  17 234.028 110.564   3
  -6  -2  17 499.319 190.895   2
  -6   2  17 599.631 243.522   3
   6   2 -17 170.182 128.291   4
  -6  -2  16 596.989 240.664   3
   6   2 -16 63.9119 139.888   4
  -6  -2  16 687.674 213.563   2
  -6   2  16 670.497 234.186   3
   6   2 -15 2431.01 419.470   1
  -6  -2  15 2217.31 389.525   2
  -6   2  15 2293.35 399.245   3
   6   2 -15 1371.43 252.976   4
  -6  -2  15 2221.59 482.373   3
   6   2 -14 7898.73 654.594   4
  -6  -2  14 11355.0 867.315   2
  -6  -2  14 10502.9 1038.05   3
  -6   2  14 10486.0 819.628   3
   6   2 -14 13367.6 887.240   1
   6   2 -13 5589.21 551.439   1
  -6   2  13 3987.32 474.656   3
  -6  -2  13 4216.09 640.697   3
  -6  -2  13 4185.44 512.260   2
  -6  -2  12 1309.46 364.482   3
  -6  -2  12 1272.41 278.318   2
   6   2 -12 1792.89 277.869   1
  -6   2  12 1018.20 221.950   3
   6   2 -11 3435.78 332.478   1
  -6  -2  11 3278.35 520.421   3
  -6   2  11 2723.96 342.165   3
   6  -2 -11 2455.78 322.888   3
  -6  -2  10 51591.5 1925.90   3
  -6   2  10 49616.9 1329.73   3
   6  -2 -10 47634.9 1321.99   3
  -6   2   9 22283.0 802.255   3
  -6  -2   9 22685.3 1243.52   3
   6  -2  -9 21715.1 810.748   3
  -6   2   8 19953.5 673.442   3
   6  -2  -8 20213.4 402.402   2
  -6  -2   8 20167.3 1137.25   3
   6  -2  -8 19170.5 686.201   3
   6  -2  -7 1908.52 184.414   3
  -6  -2   7 755.691 205.988   1
  -6   2   7 2152.05 186.182   3
   6  -2  -7 2148.04 159.133   2
  -6  -2   7 1985.08 347.091   3
  -6  -2   6 12490.3 827.157   3
  -6   2   6 13071.9 531.525   2
  -6   2   6 13798.6 376.009   3
   6  -2  -6 14448.2 472.678   2
  -6   2   5 4794.59 340.389   2
  -6  -2   5 4795.24 480.774   3
   6  -2  -5 5282.31 312.399   2
   6  -2  -4 74371.2 1277.44   2
  -6   2   4 73159.6 1388.39   2
   6  -2  -3 108.123 45.2380   2
  -6   2   3 141.979 62.7688   2
   6  -2  -2 58976.1 1296.55   2
  -6   2   2 58877.1 913.007   3
  -6   2   2 56873.5 1355.96   2
   6  -2  -1 6243.64 759.421   1
   6  -2  -1 5177.25 405.018   2
  -6   2   1 4987.42 324.755   3
  -6   2   0 16550.2 679.485   3
   6  -2   0 16364.3 749.216   2
   6  -2   0 17372.8 472.529   4
   6  -2   0 17916.6 716.240   3
   6  -2   0 18344.5 1115.57   1
  -6   2  -1 27835.5 971.257   3
   6  -2   1 30028.6 687.018   4
   6  -2   1 30271.8 1018.91   3
   6  -2   1 29033.5 1019.31   2
   6  -2   2 864.615 183.501   2
  -6   2  -2 687.720 163.408   3
  -6   2  -2 871.634 248.446   1
   6  -2   2 947.291 194.134   3
   6  -2   2 1116.99 159.135   4
   6  -2   3 1421.14 240.698   2
  -6  -2  -3 1444.16 204.158   2
   6  -2   3 1228.29 244.322   3
  -6   2  -3 1093.68 146.528   4
  -6   2  -3 1898.77 354.223   1
  -6   2  -3 1340.60 249.366   3
   6  -2   4 6329.39 528.905   2
  -6  -2  -4 6863.86 446.955   2
   6  -2   4 6914.60 606.630   3
  -6   2  -4 6241.90 422.653   4
   6  -2   5 2758.46 412.617   3
  -6  -2  -5 2734.97 280.324   2
  -6   2  -5 2914.46 303.778   4
   6  -2   5 2636.52 351.261   2
  -6   2  -6 2189.74 284.237   4
   6  -2   6 2200.85 385.683   3
  -6  -2  -6 2100.75 247.692   2
   6  -2   6 2286.35 331.733   2
   6  -2   7 3483.65 432.769   2
  -6  -2  -7 3512.68 335.289   2
  -6   2  -7 3464.07 391.995   4
   6  -2   7 3302.28 496.804   3
   6  -2   8 155.224 130.600   3
   6  -2   8 178.714 103.518   2
  -6  -2  -8 94.4104 68.4641   2
  -6   2  -8 195.035 133.646   4
  -6   2  -9 393.797 158.009   4
   6  -2   9 272.044 132.151   2
   6  -2   9 220.488 153.451   3
  -6   2 -10 944.689 256.405   4
   6  -2  10 722.503 207.477   2
   6  -2  10 738.551 265.524   3
  -6   2 -11 216.000 137.301   4
   6  -2  11 304.247 149.912   2
   6  -2  11 89.3671 88.1277   3
   6  -2  12 1494.94 399.368   3
  -6   2 -12 1391.96 342.095   4
   6  -2  12 1816.04 338.536   2
  -6   2 -13 1258.15 310.897   4
   6  -2  13 1414.00 299.903   2
   6  -2  13 1380.58 420.168   3
  -6   2 -14 6245.22 708.947   4
   6  -2  14 6735.91 682.767   2
  -6   2 -15-44.0410 108.569   4
   6  -2  15 242.783 154.012   2
   6  -2  16 430.622 189.555   2
  -6   2 -16 161.519 25.6107   4
   6  -2  17 899.232 263.644   2
  -6   2 -17 617.723 231.311   4
  -6   2 -18 551.574 209.932   4
  -6   2 -19-11.0169 117.612   4
  -6   2 -20 1120.33 327.155   4
  -6   2 -21 5.36645 151.544   4
  -6  -4  23 37.3715 99.2352   3
  -6  -4  22-22.8968 139.164   3
  -6  -4  21-181.467 182.670   3
  -6  -4  21 11.8383 83.9978   2
  -6  -4  20 919.307 446.631   3
  -6  -4  20 436.058 206.720   2
  -6  -4  19 100.851 80.6707   3
  -6  -4  19 291.679 162.346   2
  -6  -4  18 2031.18 476.908   2
  -6  -4  18 2175.88 602.551   3
  -6  -4  17 579.197 238.796   2
  -6  -4  17 588.567 333.990   3
  -6  -4  16 686.356 286.401   2
  -6  -4  16 678.816 329.546   3
  -6  -4  15 197.646 205.713   3
  -6  -4  15-59.8067 94.4174   2
  -6  -4  14 372.544 190.180   2
  -6  -4  14 426.427 252.333   3
  -6  -4  13 118.027 240.249   3
  -6  -4  13 31.5487 44.4406   2
  -6  -4  12 1606.98 396.510   2
   6  -4 -12 1565.74 248.976   3
   6  -4 -12 1908.28 174.653   2
  -6  -4  12 1811.92 459.546   3
   6  -4 -11 4926.69 405.362   3
  -6  -4  11 5121.51 725.902   3
   6  -4 -11 5447.33 351.687   2
  -6  -4  10 441.493 227.728   3
   6  -4 -10 431.009 104.401   2
   6  -4 -10 484.984 109.850   3
   6  -4  -9 134.451 49.4075   3
  -6  -4   9 138.834 116.362   3
   6  -4  -9 84.5892 64.0012   2
  -6  -4   8 293.002 170.782   3
   6  -4  -8 293.674 111.387   2
  -6  -4   7 6771.79 749.120   3
   6  -4  -7 6393.82 512.585   2
  -6  -4   6 6287.70 681.267   3
   6  -4  -6 6212.59 531.533   2
   6  -4  -5 19423.1 960.673   2
  -6  -4   5 18818.2 1137.21   3
   6  -4  -4 14795.5 864.049   2
  -6  -4   4 12593.1 955.561   3
   6  -4  -3 11384.4 779.223   2
   6  -4  -3 11613.9 442.206   3
   6  -4  -2 858.299 145.260   3
   6  -4  -2 891.752 227.400   2
  -6   4   1 2666.91 299.133   3
   6  -4  -1 2738.14 405.098   2
   6  -4  -1 2822.26 295.433   3
  -6   4   0 184.904 78.5029   3
   6  -4   0 302.655 109.991   3
   6  -4   0 302.759 156.771   2
  -6   4  -1 9117.68 649.269   3
   6  -4   1 9473.90 775.251   2
   6  -4   1 8149.58 1054.21   1
   6  -4   1 9196.72 644.178   3
   6  -4   2 6737.64 670.442   2
   6  -4   2 6341.84 811.758   1
   6  -4   2 7084.22 609.265   3
   6  -4   3 372.631 145.801   3
   6  -4   3 465.788 253.610   1
   6  -4   3 352.346 180.620   2
   6  -4   4 14.2651 87.4764   2
   6  -4   4 116.937 68.8802   3
   6  -4   5 1406.72 312.466   2
   6  -4   5 1882.23 370.566   3
   6  -4   6 202.973 102.908   2
   6  -4   6 353.790 154.975   3
   6  -4   7 2679.35 453.969   2
   6  -4   7 2565.42 472.879   3
   6  -4   8-11.9236 79.5391   2
   6  -4   8-48.7094 61.4759   3
   6  -4   9-50.0417 44.4977   3
  -6   4  -9 43.8818 77.9340   1
   6  -4   9-50.0659 148.629   2
  -6   4 -10 807.591 252.743   1
   6  -4  10 817.375 287.625   3
   6  -4  10 404.606 144.976   2
   6  -4  11 8090.45 844.865   2
   6  -4  11 8096.82 973.382   3
   6  -4  12 2844.50 604.791   3
   6  -4  12 2591.73 499.210   2
   6  -4  13 221.947 206.040   3
   6  -4  13 320.138 206.237   2
   6  -4  14 242.607 143.164   2
   6  -4  14 90.2138 66.4998   3
   6  -4  15 1147.76 339.497   2
   6  -4  15 1119.02 445.810   3
   6  -4  16 42.7785 32.4240   3
   6  -4  16 304.055 188.434   2
   6  -4  17 328.169 192.115   2
   6  -4  17-71.3983 108.230   3
   6  -4  18 77.3270 116.808   2
   6  -4  18 90.7539 180.524   3
   6  -4  19 174.761 143.019   2
  -6  -6  22-310.150 220.694   2
  -6  -6  21 685.343 306.291   2
  -6  -6  20 24.6342 131.988   3
  -6  -6  20-51.0031 88.1691   2
  -6  -6  19-97.5641 102.727   2
  -6  -6  19 105.971 200.994   3
  -6  -6  18 380.950 264.686   3
  -6  -6  18 8.57398 54.8403   2
  -6  -6  17 33.3852 116.786   3
  -6  -6  17 55.2040 102.500   2
  -6  -6  16 86.0052 181.652   3
  -6  -6  16-8.64885 24.1493   2
  -6  -6  15 570.164 331.138   2
  -6  -6  15 486.072 306.982   3
  -6  -6  14 133.170 143.237   3
  -6  -6  14 57.3026 112.128   2
  -6  -6  13 41.6982 30.4227   3
  -6  -6  13 6.22629 28.9566   2
  -6  -6  12 87.7859 92.0290   3
  -6  -6  12 126.195 140.286   2
  -6  -6  11 699.052 289.911   3
  -6  -6  11 344.236 182.103   2
   6  -6 -11 857.951 218.330   2
   6  -6 -10 2535.99 400.129   2
  -6  -6  10 2724.09 566.279   3
  -6  -6   9 622.871 265.569   3
   6  -6  -9 845.276 231.758   2
  -6  -6   8 243.256 123.415   3
   6  -6  -8 485.726 174.769   2
   6  -6  -7 1821.61 373.087   2
  -6  -6   7 1358.23 360.750   3
  -6  -6   6 8216.01 905.900   3
   6  -6  -6 8177.91 791.148   2
  -6  -6   5 1000.62 298.672   3
   6  -6  -5 1289.99 321.820   2
   6  -6  -5 1099.39 134.138   3
   6  -6  -4 1274.96 319.485   2
  -6  -6   4 1255.34 331.998   3
   6  -6  -4 1613.16 194.326   3
  -6  -6   3 1443.18 349.659   3
   6  -6  -3 1528.84 367.481   2
   6  -6  -3 1722.88 232.754   3
   6  -6  -2 72.3966 41.4862   3
  -6  -6   2 134.315 96.4846   3
   6  -6  -2 69.2779 124.057   2
   6  -6  -1 1026.98 303.686   2
   6  -6  -1 963.279 212.054   3
   6  -6   0 3707.60 600.820   2
   6  -6   0 3636.10 440.902   3
   6  -6   1 145.365 125.746   3
   6  -6   1 105.934 74.4155   2
   6  -6   2 48.3099 41.6558   3
   6  -6   2 138.487 156.056   2
   6  -6   3 322.252 169.516   3
   6  -6   3 704.401 270.290   2
   6  -6   4 2769.98 540.152   2
   6  -6   4 2949.69 490.862   3
   6  -6   5-4.36069 84.0430   3
   6  -6   5-32.7044 48.3612   2
   6  -6   6 799.908 297.459   3
   6  -6   6 233.709 84.3716   2
   6  -6   7-24.0099 124.000   2
   6  -6   7 43.6043 57.1709   3
   6  -6   8-95.1247 180.109   2
   6  -6   8 5.19644 47.2905   3
   6  -6   9-24.5465 34.8220   3
   6  -6   9-90.8745 176.770   2
   6  -6  10 159.539 150.118   2
   6  -6  10 231.644 173.684   3
   6  -6  11 1025.63 342.232   2
   6  -6  11 1330.09 431.070   3
   6  -6  12 74.3835 133.793   2
   6  -6  12 42.0593 94.7675   3
   6  -6  13 141.709 173.042   3
   6  -6  13 35.6137 41.0175   2
   6  -6  14 1008.35 351.358   2
   6  -6  14 1174.05 429.566   3
   6  -6  15 177.113 172.635   3
   6  -6  15 297.593 193.503   2
   6  -6  16 148.620 138.013   2
   6  -6  16-12.5251 47.6581   3
   6  -6  17 420.354 247.224   2
  -6  -8  16-3.00658 69.1163   3
  -6  -8  15 81.6065 94.6806   2
  -6  -8  15 140.339 150.177   3
  -6  -8  14 345.242 216.485   2
  -6  -8  14 543.182 314.839   3
  -6  -8  13 159.444 161.431   3
  -6  -8  13 200.997 186.543   2
  -6  -8  12 236.491 203.586   2
  -6  -8  12-67.3278 103.282   3
  -6  -8  11 118.234 148.795   3
  -6  -8  11-6.73571 159.738   2
  -6  -8  10 62.9461 73.3627   3
  -6  -8  10 62.2704 68.6476   2
  -6  -8   9 517.203 266.141   3
  -6  -8   9 674.969 337.701   2
   6  -8  -8 305.989 194.627   2
  -6  -8   8 264.907 180.827   3
  -6  -8   8 90.8993 121.511   2
  -6  -8   7 1378.09 422.661   3
  -6  -8   7 1127.70 396.778   2
   6  -8  -7 1671.61 433.294   2
   6  -8  -6 4496.63 719.788   2
  -6  -8   6 4256.78 715.270   3
  -6  -8   5 96.3223 110.995   3
   6  -8  -5 216.843 184.278   2
  -6  -8   4 2966.71 576.374   3
   6  -8  -4 2922.27 584.897   2
  -6  -8   3 755.113 286.621   3
   6  -8  -3 265.498 187.065   2
  -6  -8   2 790.788 294.391   3
   6  -8  -2 924.895 412.881   2
  -6  -8   1 134.979 111.933   3
   6  -8  -1 133.987 182.623   2
  -6  -8   0-77.0224 82.9914   3
   6  -8   0 109.773 172.102   2
   6  -8   1 967.143 355.642   2
   6  -8   2 2089.26 542.135   2
   6  -8   3 342.530 200.619   2
   6  -8   4 480.476 271.469   2
   6  -8   5 1256.77 423.733   2
   6  -8   6-125.316 177.871   2
   6  -8   7 139.156 103.619   2
   6  -8   7 130.758 118.011   3
   6  -8   8 371.665 194.681   3
   6  -8   8 365.285 225.907   2
   6  -8   9 48.1385 21.7228   3
   6  -8   9 22.8268 94.2059   2
   6  -8  10 469.961 290.495   3
   6  -8  10 48.0261 79.9071   2
   6  -8  11 508.919 290.123   3
   6  -8  12-274.024 210.201   3
   6  -8  13 195.184 194.964   3
   6 -10  -5 628.443 331.595   2
   6 -10  -4-44.0509 92.0373   2
   6 -10  -3-62.8130 145.114   2
  -6 -10   2 96.9982 34.7998   2
   6 -10  -2 136.339 143.871   2
  -6 -10   1-46.7422 24.3073   2
   6 -10  -1 353.870 277.563   2
  -6 -10   0 153.836 134.290   2
   6 -10   0 169.009 149.747   2
  -6 -10  -1-16.7255 180.477   2
  -6 -10  -2 53.2342 163.870   2
  -6 -10  -3-106.345 227.393   2
  -7  -1  26 296.891 272.321   3
   7   1 -25-44.4926 212.299   4
  -7  -1  25 273.892 213.853   3
   7  -1 -25 463.847 272.873   4
  -7  -1  24 553.192 319.280   3
   7   1 -24-219.122 269.783   4
   7  -1 -24 668.793 334.300   4
   7  -1 -23 579.885 278.280   4
   7   1 -23 143.210 88.9658   4
  -7  -1  23 765.504 381.430   3
  -7   1  23 365.375 201.382   3
   7  -1 -22 1354.28 420.545   4
   7   1 -22 625.003 224.199   4
  -7  -1  22 1062.68 433.680   3
  -7   1  22 905.626 371.940   3
  -7   1  21 4499.89 757.636   3
   7   1 -21 3520.34 573.736   4
   7  -1 -21 4654.00 694.844   4
  -7  -1  21 4833.47 849.164   3
  -7  -1  20 982.399 368.241   3
  -7   1  20 1135.47 381.737   3
   7   1 -20 589.742 186.217   4
  -7  -1  19 791.833 317.774   3
   7   1 -19 591.745 199.165   4
  -7  -1  19 784.570 185.718   2
  -7   1  19 1021.74 331.835   3
   7  -1 -18 3698.50 548.784   4
  -7  -1  18 2189.34 320.351   2
  -7  -1  18 2328.85 539.052   3
   7   1 -18 1832.48 357.714   4
  -7   1  18 2118.57 463.278   3
  -7  -1  17 47.1191 44.7482   3
   7   1 -17-80.7545 105.437   4
  -7  -1  17 40.7602 19.5236   2
  -7  -1  16-27.6264 75.2571   3
  -7  -1  16 55.2745 14.7956   2
   7   1 -16-159.366 104.893   4
  -7   1  16 194.068 153.008   3
  -7   1  15 127.301 115.110   3
  -7  -1  15-6.26891 34.9015   2
  -7  -1  15 24.4509 59.3836   3
   7   1 -14 3462.58 434.568   4
  -7   1  14 3756.24 509.408   3
  -7  -1  14 3734.90 422.898   2
   7  -1 -14 4145.81 521.324   4
  -7  -1  14 3807.35 591.728   3
  -7  -1  13 896.091 282.074   3
   7  -1 -13 1367.61 320.948   4
  -7  -1  13 881.300 202.643   2
  -7   1  13 928.371 250.614   3
  -7  -1  12 12492.9 1002.40   3
   7  -1 -12 11609.3 754.691   4
  -7   1  12 11977.0 828.659   3
   7  -1 -11 5743.79 525.246   4
   7  -1 -11 5353.14 514.527   3
  -7   1  11 5889.02 545.526   3
  -7  -1  11 5863.89 658.709   3
  -7  -1  10 349.131 156.545   3
   7   1 -10 490.518 178.922   1
   7  -1 -10 374.655 132.115   3
  -7   1  10 438.919 137.511   3
   7  -1  -9 20154.1 857.352   3
  -7   1   9 23071.8 933.152   3
  -7   1   9 20745.3 369.647   2
  -7  -1   9 22023.3 1136.20   3
   7  -1  -8 3375.89 319.133   3
  -7   1   8 3745.23 179.624   2
  -7   1   8 3809.01 352.147   3
  -7  -1   8 3438.07 447.005   3
  -7  -1   7 12566.5 781.675   3
   7  -1  -7 10443.5 520.110   3
   7  -1  -7 12891.4 380.920   2
  -7  -1   7 9270.62 790.431   1
  -7   1   7 12117.7 579.784   3
  -7   1   7 12440.3 360.860   2
  -7  -1   7 13994.5 728.010   4
  -7   1   6 130306. 1767.17   3
  -7  -1   6 121600. 2392.55   3
   7  -1  -6 121445. 1551.62   4
  -7  -1   6 127066. 1975.42   4
   7  -1  -6 123771. 1240.17   2
  -7   1   6 122435. 1240.01   2
   7  -1  -5 173829. 1604.54   4
  -7   1   5 169045. 1550.55   2
   7  -1  -5 167328. 1497.93   2
   7  -1  -4 2532.03 177.083   4
  -7   1   4 1492.94 356.122   1
   7  -1  -4 2128.71 184.850   2
  -7   1   4 1984.65 183.349   2
   7  -1  -3 22524.6 637.169   2
  -7   1   3 21024.5 629.678   2
   7  -1  -2 257.629 71.2343   2
  -7   1   2 126.064 149.172   1
   7  -1  -1 372.121 91.3832   2
  -7   1   1 258.848 100.614   1
   7  -1   0 2135.52 237.471   2
  -7   1   0 2330.02 434.504   1
   7   1   1 2391.43 245.265   2
   7  -1   1 2418.51 256.249   2
  -7   1  -1 2586.56 309.508   3
   7   1   2 5218.17 373.582   2
  -7  -1  -2 5558.71 369.411   2
   7  -1   2 5626.77 403.701   2
   7   1   3 4651.47 361.857   2
  -7  -1  -3 4845.64 359.001   2
   7  -1   3 4643.90 379.029   2
   7  -1   4 4791.47 408.500   2
   7   1   4 4898.85 378.705   2
  -7  -1  -4 5225.13 388.423   2
   7  -1   5 23727.1 940.654   2
  -7  -1  -5 23539.5 846.513   2
   7   1   5 22294.4 837.723   2
  -7  -1  -6 17621.9 759.988   2
   7   1   6 17081.4 749.243   2
   7  -1   6 18454.5 853.693   2
  -7   1  -7 15412.8 817.949   4
   7   1   7 15478.2 728.591   2
   7  -1   7 16551.8 842.845   2
   7  -1   8 545.121 164.626   2
  -7   1  -8 719.215 227.938   4
   7   1   8 328.815 112.170   2
   7  -1   9 355.480 120.361   2
   7   1   9 338.573 115.244   2
   7  -1  10 169.685 105.703   2
  -7   1 -10 404.324 208.858   4
   7   1  10 96.8874 56.8490   2
   7  -1  11 52.4015 68.5504   2
   7   1  11-0.46070 24.4400   2
  -7   1 -12 2296.29 452.195   4
   7   1  12 1738.56 279.050   2
   7  -1  12 1952.68 329.807   2
  -7   1 -13 819.151 323.156   4
   7  -1  13 359.108 146.971   2
   7   1  13 257.262 105.115   2
   7  -1  14 161.217 97.2294   2
  -7   1 -14 501.269 269.039   4
   7   1  14 154.610 83.7219   2
   7   1  15 903.756 219.220   2
   7  -1  15 1047.95 269.643   2
  -7   1 -15 1176.82 355.806   4
   7  -1  16 48.8981 13.6171   2
  -7   1 -16 290.512 239.257   4
  -7   1 -17 783.542 327.733   4
  -7   1 -18 821.523 304.039   4
  -7  -1 -19 680.880 347.622   4
  -7   1 -19 428.725 262.511   4
  -7  -1 -20 886.300 367.125   4
  -7   1 -20 232.162 176.091   4
  -7   1 -21-66.7702 135.157   4
   7  -3 -24 1055.37 420.907   4
  -7  -3  24 729.863 419.674   3
  -7  -3  23 167.472 206.556   3
   7  -3 -23 395.441 332.233   4
  -7  -3  22 1.43347 88.6751   3
   7  -3 -22 668.841 344.764   4
  -7  -3  21 174.527 200.746   3
  -7  -3  20 102.826 132.851   3
  -7  -3  20-72.6732 135.939   2
  -7  -3  19 201.258 140.311   3
  -7  -3  19 279.710 169.560   2
  -7  -3  18 47.3429 180.089   3
  -7  -3  18 92.6708 57.9321   2
  -7  -3  17 378.857 171.435   2
  -7  -3  17 545.999 268.936   3
  -7  -3  16 1235.36 388.066   3
  -7  -3  16 1198.75 318.564   2
  -7  -3  15 103.500 88.0404   3
  -7  -3  15 130.985 64.3087   2
  -7  -3  14 1268.38 386.447   3
  -7  -3  14 1161.65 308.175   2
  -7  -3  13 61.0316 13.0533   3
   7  -3 -13 57.1586 77.2604   3
  -7  -3  13 73.6548 70.0368   2
  -7  -3  12 109.821 118.749   3
   7  -3 -12 37.6469 28.3551   3
   7  -3 -11 1255.37 209.689   3
   7  -3 -11 1484.21 102.924   2
  -7  -3  11 1423.18 355.565   3
  -7  -3  10 865.261 283.043   3
   7  -3 -10 634.389 127.751   3
   7  -3 -10 769.521 101.661   2
   7  -3  -9 4801.41 295.831   2
   7  -3  -9 4666.60 308.152   3
  -7  -3   9 4440.81 598.887   3
  -7  -3   8 2621.51 442.930   3
  -7  -3   8 1035.22 213.634   1
   7  -3  -8 2110.92 154.859   3
   7  -3  -8 2390.97 233.500   2
   7  -3  -7 458.169 109.603   2
  -7  -3   7 471.379 159.407   3
   7  -3  -6 3372.98 316.738   2
  -7  -3   6 3138.78 454.260   3
   7  -3  -5 13467.0 668.607   2
  -7  -3   5 10868.2 868.100   3
  -7   3   5 12712.1 724.119   2
   7  -3  -4 13402.9 701.691   2
  -7   3   4 12217.9 738.712   2
  -7   3   3 626.137 168.287   2
   7  -3  -3 560.763 146.202   2
  -7   3   3 716.934 99.3084   3
   7  -3  -2 11531.1 707.473   2
  -7   3   2 11713.0 482.544   3
   7  -3  -1 21693.6 986.157   2
   7  -3  -1 21867.8 793.352   3
  -7   3   1 20850.0 760.471   3
   7  -3   0 16316.9 890.165   2
   7  -3   0 16631.9 1293.12   1
  -7   3   0 15183.0 725.155   3
   7  -3   0 16505.1 761.646   3
   7  -3   1 6332.37 570.528   2
   7  -3   1 6605.50 397.480   4
   7  -3   1 6604.36 526.344   3
   7  -3   1 8017.86 890.941   1
  -7   3  -1 6519.60 516.053   3
  -7   3  -2 20022.5 1466.99   1
   7  -3   2 17825.6 971.642   2
   7  -3   2 18730.8 717.206   4
   7  -3   2 17695.9 919.157   3
  -7   3  -3 31.7372 87.0776   1
   7  -3   3 267.815 138.826   4
   7  -3   3-9.64075 69.9297   2
   7  -3   3 96.2078 82.7571   3
   7  -3   4 24.3609 33.7969   2
  -7   3  -4 28.0017 51.4594   1
   7  -3   4 146.012 102.425   4
   7  -3   4 32.9515 85.4295   3
   7  -3   5 2719.12 401.860   2
   7  -3   5 2975.19 446.859   3
   7  -3   6 6920.77 667.998   2
  -7   3  -6 8501.58 875.387   1
   7  -3   6 6320.40 700.338   3
   7  -3   7 2042.45 360.696   2
   7  -3   7 1935.35 397.339   3
  -7   3  -7 2433.38 432.915   1
  -7   3  -8 2741.16 487.000   1
   7  -3   8 2413.34 474.103   3
   7  -3   8 2303.12 401.493   2
  -7   3  -9 195.327 116.159   1
  -7   3  -9 49.4091 107.748   4
   7  -3   9 143.859 97.3599   2
   7  -3   9 410.465 221.944   3
   7  -3  10 5056.68 614.142   2
  -7   3 -10 3743.06 454.648   4
  -7   3 -10 5782.55 769.163   1
   7  -3  10 5129.88 739.063   3
  -7   3 -11-9.29703 168.309   4
   7  -3  11 55.4088 112.648   2
   7  -3  11 385.843 241.085   3
  -7   3 -12 15127.6 1043.62   4
   7  -3  12 17469.5 1477.39   3
   7  -3  12 18070.5 1188.26   2
   7  -3  13 423.903 206.488   2
  -7   3 -13-38.6495 164.504   4
   7  -3  13 452.348 286.506   3
   7  -3  14 499.439 229.367   2
  -7   3 -14 16.8415 142.497   4
   7  -3  14 293.600 220.984   3
   7  -3  15 434.235 190.001   2
  -7   3 -15 124.208 156.078   4
  -7   3 -16 197.570 70.1089   4
   7  -3  16 349.285 185.866   2
   7  -3  17 289.603 163.749   2
  -7   3 -17 109.096 139.857   4
   7  -3  18 57.8952 92.2064   2
  -7   3 -18-532.987 230.480   4
  -7   3 -20-578.029 249.374   4
  -7  -5  22 167.874 193.704   3
  -7  -5  21 874.890 466.207   3
  -7  -5  21 902.704 373.303   2
  -7  -5  20 188.765 160.412   3
  -7  -5  20 128.313 120.777   2
  -7  -5  19 638.642 367.240   3
  -7  -5  19 605.475 305.038   2
  -7  -5  18 1553.95 544.119   3
  -7  -5  18 1270.92 405.399   2
  -7  -5  17 710.786 304.690   2
  -7  -5  17 378.864 259.759   3
  -7  -5  16 2026.37 516.766   2
  -7  -5  16 2137.26 576.902   3
  -7  -5  15 104.837 133.118   2
  -7  -5  15-128.487 135.315   3
  -7  -5  14 71.7259 116.926   3
  -7  -5  14 483.060 208.418   2
  -7  -5  13 719.250 314.653   3
  -7  -5  13 755.136 305.033   2
   7  -5 -12 1368.35 212.818   2
  -7  -5  12 1205.50 380.654   3
  -7  -5  11 138.798 140.824   3
   7  -5 -11 101.125 30.7589   2
  -7  -5  10 1328.99 380.154   3
   7  -5 -10 1134.01 225.314   2
  -7  -5   9 1599.04 396.046   3
   7  -5  -9 1683.14 290.232   2
  -7  -5   8 4569.56 684.410   3
   7  -5  -8 4437.81 487.987   2
  -7  -5   7 1808.40 402.662   3
   7  -5  -7 2088.40 345.285   2
  -7  -5   6 298.894 143.713   3
   7  -5  -6 410.457 157.583   2
  -7  -5   5 25.0557 57.3373   3
   7  -5  -5 143.887 104.859   2
  -7  -5   4 1337.79 330.589   3
   7  -5  -4 1731.50 344.643   2
   7  -5  -4 1829.98 167.708   3
   7  -5  -3 6452.42 396.784   3
   7  -5  -3 6695.69 678.940   2
   7  -5  -2 7871.96 501.119   3
   7  -5  -2 7704.83 754.371   2
   7  -5  -1 1759.24 370.336   2
   7  -5  -1 1611.40 254.229   3
  -7   5   0 348.393 127.039   3
   7  -5   0 336.227 179.621   2
   7  -5   0 453.151 144.255   3
   7  -5   1 3962.19 567.364   2
   7  -5   1 3856.02 456.339   3
   7  -5   2 691.860 252.172   2
   7  -5   2 635.548 207.439   3
   7  -5   3 166.683 72.1857   2
   7  -5   3 452.234 176.963   3
   7  -5   4-3.68260 85.6824   2
   7  -5   4 50.9981 89.2127   3
   7  -5   5-19.4178 112.894   2
   7  -5   5 33.1062 102.545   3
   7  -5   6 865.836 240.128   2
   7  -5   6 1038.86 307.035   3
   7  -5   7 455.096 179.627   2
   7  -5   7 688.543 263.754   3
   7  -5   8 196.074 90.9926   2
   7  -5   8 34.3778 93.0819   3
   7  -5   9 216.253 66.0743   2
   7  -5   9 824.279 295.625   3
   7  -5  10 844.935 284.160   2
   7  -5  10 1085.73 382.250   3
   7  -5  11-66.9944 92.6636   2
   7  -5  11 346.333 226.449   3
   7  -5  12 722.093 325.991   3
   7  -5  12 771.230 296.537   2
   7  -5  13 3893.27 765.599   3
   7  -5  13 4497.20 707.338   2
   7  -5  14 288.163 200.182   2
   7  -5  14 227.563 191.744   3
   7  -5  15 354.910 208.408   2
   7  -5  15 305.848 201.481   3
   7  -5  16 257.365 204.400   2
   7  -5  16-94.7251 129.271   3
   7  -5  17 133.226 173.372   2
   7  -5  17-110.658 241.259   3
   7  -5  18 41.6107 146.593   2
   7  -5  19 265.460 197.249   2
  -7  -7  20-124.066 185.397   2
  -7  -7  19 278.129 237.256   2
  -7  -7  18 88.1775 44.5277   2
  -7  -7  18-57.5817 105.391   3
  -7  -7  17 75.4125 134.533   3
  -7  -7  17 49.9626 91.4739   2
  -7  -7  16 128.993 178.807   2
  -7  -7  16-93.2318 136.548   3
  -7  -7  15 62.2197 16.3501   3
  -7  -7  15-37.1981 114.130   2
  -7  -7  14 80.9005 109.488   3
  -7  -7  14 253.526 203.538   2
  -7  -7  13-217.484 183.663   2
  -7  -7  13 260.790 255.795   3
  -7  -7  12 410.352 284.574   2
  -7  -7  12 131.492 123.696   3
  -7  -7  11 322.214 206.918   3
  -7  -7  11 354.031 227.607   2
  -7  -7  10 503.370 290.106   3
  -7  -7  10 599.992 275.830   2
   7  -7 -10 826.528 253.440   2
  -7  -7   9 91.8341 125.574   3
   7  -7  -9 201.048 127.316   2
  -7  -7   8 284.339 166.946   3
   7  -7  -8 222.139 139.296   2
   7  -7  -7-149.731 114.550   2
  -7  -7   7-23.5175 115.711   3
  -7  -7   6 826.439 311.812   3
   7  -7  -6 1008.64 302.444   2
  -7  -7   5 1140.78 339.553   3
   7  -7  -5 967.549 319.757   2
  -7  -7   4 6933.49 847.347   3
   7  -7  -4 7552.13 876.602   2
  -7  -7   3 1763.21 411.032   3
   7  -7  -3 2031.08 458.707   2
  -7  -7   2 902.934 283.586   3
   7  -7  -2 881.641 294.384   2
   7  -7  -1-16.2177 79.8023   2
  -7  -7   1-33.7741 74.5423   3
   7  -7   0 658.465 282.781   2
   7  -7   1 38.0980 87.3139   2
   7  -7   1 12.5021 41.6793   3
   7  -7   2 2635.80 569.928   2
   7  -7   2 2611.20 450.000   3
   7  -7   3 2211.08 528.259   2
   7  -7   3 2391.30 453.678   3
   7  -7   4 224.740 157.691   2
   7  -7   4 352.150 159.272   3
   7  -7   5 279.036 118.999   2
   7  -7   5 675.914 277.401   3
   7  -7   6 612.414 174.710   2
   7  -7   6 1122.08 351.636   3
   7  -7   7 398.158 205.304   2
   7  -7   7 650.228 261.789   3
   7  -7   8 76.3901 95.6754   2
   7  -7   8 469.647 247.749   3
   7  -7   9 187.240 155.955   3
   7  -7   9 191.629 203.952   2
   7  -7  10 332.221 222.547   2
   7  -7  10 521.663 262.942   3
   7  -7  11 34.1210 182.076   2
   7  -7  11-44.8373 57.4095   3
   7  -7  12 74.9538 90.0667   2
   7  -7  12 151.889 127.459   3
   7  -7  13 79.8866 69.7135   2
   7  -7  13-8.44708 110.555   3
   7  -7  14 292.285 225.912   3
  -7  -9  14 764.793 393.762   3
  -7  -9  13 890.503 405.446   3
  -7  -9  12-306.478 228.983   3
  -7  -9  11 106.430 37.2309   3
  -7  -9  10 28.0509 117.127   3
  -7  -9  10-273.080 226.216   2
  -7  -9   9 165.132 146.780   3
  -7  -9   9 128.899 153.514   2
  -7  -9   8 1662.28 496.596   3
  -7  -9   8 2102.59 629.884   2
  -7  -9   7 1331.74 517.038   2
  -7  -9   7 1565.03 454.692   3
   7  -9  -7 1449.37 434.271   2
   7  -9  -6 2823.52 607.423   2
  -7  -9   6 1851.45 488.875   3
  -7  -9   6 2074.60 615.578   2
  -7  -9   5 744.921 366.703   2
   7  -9  -5 1080.73 375.372   2
   7  -9  -4 491.787 252.567   2
   7  -9  -3-152.994 143.784   2
   7  -9  -2 65.9678 139.656   2
   7  -9  -1 138.886 191.869   2
   7  -9   0 103.453 60.7825   2
   7  -9   1 3.05691 8.30824   2
   7  -9   2-44.0323 202.302   2
   7  -9   3 164.459 56.7799   2
   7  -9   4 76.1063 151.902   2
   7  -9   5-305.744 219.860   2
  -8   0  27-31.9315 116.359   3
  -8   0  26 226.426 245.429   3
   8   0 -25 21.6841 11.4296   4
  -8   0  25 460.649 350.632   3
   8   0 -24 7483.74 959.889   4
  -8   0  24 8696.41 1209.03   3
   8   0 -23 79.8473 140.494   4
  -8   0  23 375.413 284.562   3
   8   0 -22 7355.44 905.720   4
  -8   0  22 9033.37 1146.89   3
   8   0 -21 147.241 140.155   4
  -8   0  21-1.90453 118.046   3
   8   0 -20 826.571 278.793   4
  -8   0  20 464.863 253.462   3
  -8   0  19 102.167 155.038   3
   8   0 -19 210.214 204.543   4
  -8   0  18 44.3187 100.748   3
  -8   0  18 251.027 80.4376   2
  -8   0  17 19.1999 156.453   3
  -8   0  17 3.44323 19.2286   2
  -8   0  16 70.9794 22.3276   2
   8   0 -16 548.041 252.622   4
  -8   0  16 433.217 237.108   3
  -8   0  15 23.9940 59.9979   3
  -8   0  15 99.2284 36.1241   2
   8   0 -14 3332.41 444.630   4
  -8   0  14 2868.24 285.679   2
  -8   0  14 2555.03 452.775   3
  -8   0  13-6.36375 25.3830   2
  -8   0  13 9.31190 49.2344   3
  -8   0  12 36687.5 1588.77   3
   8   0 -12 32816.7 1264.50   4
  -8   0  11-8.85856 34.0674   3
   8   0 -11 98.6056 143.766   4
  -8   0  10 48564.5 1617.19   3
   8   0 -10 47305.0 1377.23   4
   8   0  -9 17.3781 51.3267   1
  -8   0   9-6.37721 10.8151   3
   8   0  -9 1.56927 31.4441   4
   8   0  -9 25.8211 46.0336   3
   8   0  -8 24968.7 885.892   4
  -8   0   8 29240.7 986.197   4
  -8   0   8 29779.0 1172.39   3
  -8   0   7 30.2759 66.9022   3
  -8   0   7 0.19346 19.1067   2
   8   0  -7-13.8390 53.9400   1
  -8   0   6 1091.00 145.888   2
  -8   0   6 569.205 242.080   1
   8   0  -6 1321.63 342.752   1
  -8   0   6 1729.48 213.650   4
  -8   0   5-1.64135 40.6784   1
  -8   0   5-1.76152 7.31751   2
  -8   0   5 5.56893 22.0401   4
   8   0  -4 8453.33 416.837   2
  -8   0   4 4106.72 542.744   1
  -8   0   3-14.0603 91.9730   1
   8   0  -3-4.82895 25.1896   2
   8   0  -2 21948.3 691.283   2
   8   0  -1 60.2132 67.4980   2
   8   0   0 1545.23 196.291   2
   8   0   1-2.23169 16.3076   2
   8   0   2 6112.36 405.344   2
  -8   0  -3 37.6052 31.2589   2
   8   0   3 37.8333 60.7414   2
   8   0   4 2189.80 269.250   2
   8   0   5-58.1939 75.3034   2
   8   0   6 11411.8 642.006   2
   8   0   7 25.2426 43.0253   2
   8   0   8 1623.14 253.907   2
   8   0   9-81.4790 78.6220   2
   8   0  10 5140.04 480.828   2
   8   0  11-3.00466 35.1549   2
   8   0  12 9407.46 674.187   2
   8   0  13-0.88543 29.3878   2
   8   0  14 136.770 103.868   2
  -8   0 -15 383.735 294.193   4
   8   0  15 144.852 116.798   2
  -8   0 -16 479.769 317.390   4
  -8   0 -17 579.201 329.950   4
  -8   0 -18 1496.59 463.504   4
  -8   0 -19 600.481 339.371   4
  -8   0 -20 912.084 404.476   4
   8  -2 -25 462.311 351.633   4
  -8  -2  25 285.616 291.545   3
   8  -2 -24 402.859 272.212   4
  -8  -2  24 286.198 228.243   3
  -8  -2  23-79.2402 164.870   3
   8  -2 -23 720.289 352.080   4
  -8  -2  22 135.061 248.403   3
   8  -2 -22 653.688 332.016   4
  -8  -2  21 421.754 274.038   3
   8  -2 -21 1341.62 410.639   4
  -8  -2  20 101.807 52.0291   3
  -8   2  20 128.515 131.922   3
  -8  -2  20 38.4719 63.2817   2
  -8   2  19 99.0575 117.877   3
  -8  -2  19 196.467 142.572   2
  -8   2  18 114.388 159.400   3
  -8  -2  18 77.7181 83.9473   2
   8  -2 -17 2457.01 442.407   4
  -8  -2  17 1837.58 365.111   2
  -8   2  17 2116.02 412.957   3
  -8  -2  17 2125.85 519.716   3
  -8  -2  16 3306.06 483.628   2
   8   2 -16 4758.05 624.294   1
  -8   2  16 2956.47 459.874   3
  -8  -2  16 3585.42 662.743   3
  -8  -2  15 471.595 249.680   3
  -8  -2  15 372.251 143.471   2
   8   2 -15 512.060 161.725   1
  -8   2  15 355.171 146.030   3
  -8  -2  14 366.038 197.820   3
  -8  -2  14 411.313 142.022   2
   8   2 -14 530.809 163.514   1
  -8   2  14 232.086 113.778   3
  -8  -2  13 43.4910 54.3839   3
   8   2 -13 26.3590 40.3329   1
  -8   2  13 43.5362 12.4081   3
   8  -2 -12 15529.0 856.916   3
  -8   2  12 15539.0 837.644   3
  -8  -2  12 15886.3 1199.07   3
   8  -2 -11 783.986 178.271   3
  -8  -2  11 1101.08 304.104   3
  -8   2  11 853.367 180.987   3
  -8   2  10 201.951 73.5932   3
  -8  -2  10 63.9284 56.4912   3
   8  -2 -10 154.571 66.0420   3
  -8  -2   9 3814.90 536.307   3
   8  -2  -9 3131.31 282.880   3
  -8   2   9 3423.59 298.499   3
  -8   2   9 3508.91 239.080   2
   8  -2  -9 3629.51 196.169   2
   8  -2  -8 34.3999 35.2639   2
  -8   2   8 98.8421 46.8203   3
  -8  -2   8-12.4908 83.0900   3
  -8  -2   8 63.5624 114.827   1
  -8   2   8 32.9712 35.3047   2
  -8   2   7 43093.3 828.477   3
  -8  -2   7 39764.7 1594.84   3
  -8   2   7 40945.9 958.274   2
  -8  -2   7 36045.7 1569.63   1
   8  -2  -7 42990.2 845.550   2
  -8   2   6 31388.0 888.896   2
  -8  -2   6 32034.4 1351.94   3
   8  -2  -6 33096.3 810.679   2
  -8   2   6 32605.3 636.393   3
  -8   2   5 961.295 157.782   2
   8  -2  -5 1092.31 159.912   2
  -8   2   4 4567.85 370.140   2
   8  -2  -4 4866.37 349.021   2
  -8   2   3 10545.1 588.192   2
   8  -2  -3 11280.9 568.049   2
  -8   2   2 3039.37 324.640   2
  -8   2   2 3434.00 606.844   1
   8  -2  -2 3093.96 311.030   2
   8  -2  -2 3768.00 614.805   1
  -8   2   2 3041.84 262.385   3
  -8   2   1 15397.7 1260.24   1
   8  -2  -1 12419.7 302.335   4
  -8   2   1 12492.4 595.189   3
   8  -2  -1 16977.4 1260.57   1
   8  -2  -1 13060.2 666.509   2
  -8   2   0 4132.64 377.873   3
  -8   2   0 5802.17 791.525   1
   8  -2   0 4396.40 401.578   2
  -8  -2  -1 50671.4 1333.65   2
   8  -2   1 50931.9 1416.78   2
  -8   2  -1 49605.3 1420.26   3
  -8   2  -2 5551.18 337.005   4
  -8   2  -2 6045.12 703.155   1
   8  -2   2 6106.25 510.915   2
  -8   2  -3 3701.01 304.010   4
  -8   2  -3 4975.19 697.255   1
   8  -2   3 4079.62 419.632   2
   8  -2   4 581.539 181.274   2
  -8   2  -4 465.387 115.820   4
  -8   2  -5 730.066 169.328   4
   8  -2   5 799.961 215.055   2
   8  -2   6 1742.60 303.774   2
  -8   2  -6 1854.19 287.613   4
  -8   2  -7 4929.20 480.072   4
   8  -2   7 5174.24 528.483   2
   8  -2   8 328.283 157.791   2
  -8   2  -8 330.557 169.891   4
   8  -2   9 27.3415 54.5066   2
  -8   2  -9 131.072 171.582   4
  -8   2 -10 1178.49 286.014   4
   8  -2  10 1085.95 252.099   2
  -8   2 -11 295.765 169.156   4
   8  -2  11 404.997 184.548   2
  -8   2 -12 1316.22 339.439   4
   8  -2  12 1801.35 381.275   2
  -8   2 -13 3639.42 540.233   4
   8  -2  13 4775.48 582.046   2
   8  -2  14 6.65585 27.6803   2
  -8   2 -14 55.4926 112.343   4
  -8   2 -15 285.249 146.569   4
   8  -2  15 302.232 150.477   2
   8  -2  16 267.513 167.781   2
  -8   2 -16-14.4271 34.0295   4
   8  -2  17 1499.29 356.827   2
  -8   2 -17 1298.36 352.772   4
  -8   2 -18-188.135 141.916   4
  -8   2 -19-491.944 235.715   4
  -8   2 -20-496.827 243.185   4
   8  -4 -24 629.643 329.592   4
  -8  -4  23 200.967 229.042   3
  -8  -4  22 326.365 295.319   3
  -8  -4  21 1026.65 452.480   3
  -8  -4  21 1195.56 380.624   2
  -8  -4  20 1876.04 568.731   3
  -8  -4  20 2277.18 526.609   2
  -8  -4  19 302.465 201.252   2
  -8  -4  19 637.778 319.573   3
  -8  -4  18 316.863 242.237   3
  -8  -4  18 569.424 265.476   2
  -8  -4  17 109.783 126.220   3
  -8  -4  17 12.0243 98.1931   2
  -8  -4  16-107.570 152.621   3
  -8  -4  16-22.3923 89.6401   2
  -8  -4  15 39.1177 161.894   3
  -8  -4  15 27.2674 64.7967   2
  -8  -4  14 176.912 143.227   3
  -8  -4  14 144.358 124.028   2
   8  -4 -13 120.072 34.4828   2
  -8  -4  13 158.718 176.821   3
  -8  -4  12 136.059 119.577   3
   8  -4 -12 42.8393 30.0165   2
   8  -4 -12 77.8505 50.9589   3
  -8  -4  11 34.6940 85.6421   3
   8  -4 -11 17.9437 32.3957   3
   8  -4 -11 5.01930 27.7206   2
  -8  -4  10 171.019 145.607   3
   8  -4 -10 103.975 44.8505   2
  -8  -4   9 173.164 145.746   3
   8  -4  -9 188.968 79.2739   2
  -8  -4   8 658.012 242.560   3
   8  -4  -8 706.143 159.105   2
   8  -4  -7 1310.72 232.206   2
  -8  -4   7 1098.64 285.596   3
   8  -4  -6 10227.0 688.077   2
  -8  -4   6 8688.54 826.065   3
   8  -4  -5 6638.71 571.482   2
  -8  -4   5 6190.46 679.973   3
   8  -4  -4 22264.0 1087.05   2
  -8   4   3 440.586 97.0570   3
   8  -4  -3 426.788 137.597   2
   8  -4  -2 3152.45 428.913   2
  -8   4   2 3183.63 304.495   3
   8  -4  -1 3214.89 439.710   2
   8  -4  -1 3353.49 348.148   3
  -8   4   1 3104.70 333.309   3
  -8   4   0 1361.56 238.013   3
   8  -4   0 1205.78 265.522   2
   8  -4   0 1633.57 265.618   3
   8  -4   1 16468.2 908.798   3
   8  -4   1 15954.0 1023.31   2
   8  -4   1 14169.4 656.317   4
   8  -4   2 681.612 141.764   4
   8  -4   2 857.637 241.654   2
   8  -4   2 811.635 220.944   3
   8  -4   3 83.1636 43.7106   2
   8  -4   3 311.277 139.224   3
   8  -4   4 2747.41 446.367   2
   8  -4   4 2914.31 452.572   3
   8  -4   5 4571.90 583.582   2
   8  -4   5 4491.37 594.845   3
   8  -4   6 86.0760 125.007   3
   8  -4   6-4.80406 94.5653   2
  -8   4  -6-253.085 165.188   1
   8  -4   7 3574.36 537.984   2
   8  -4   7 3896.56 608.733   3
  -8   4  -7 5076.94 787.977   1
  -8   4  -8 290.818 141.624   1
   8  -4   8 219.275 163.009   2
   8  -4   8 218.698 180.536   3
   8  -4   9 19060.1 1452.79   3
   8  -4   9 18360.3 1262.80   2
  -8   4 -10 228.483 152.396   1
   8  -4  10 399.377 245.990   2
   8  -4  10 199.626 200.864   3
   8  -4  11 240.270 182.199   2
   8  -4  11 104.832 160.276   3
   8  -4  12 158.009 187.707   3
   8  -4  12 259.466 180.443   2
   8  -4  13 453.796 246.684   2
   8  -4  13 336.537 197.044   3
   8  -4  14 915.969 315.647   2
   8  -4  14 901.464 376.569   3
   8  -4  15 229.067 168.686   2
   8  -4  16 32.6276 28.0407   2
   8  -4  17 28.3643 52.9998   2
   8  -4  18 185.378 132.243   2
  -8  -6  22 275.463 258.283   2
  -8  -6  21 302.223 232.674   2
  -8  -6  20 231.491 218.130   3
  -8  -6  20 263.954 241.382   2
  -8  -6  19 324.209 223.430   2
  -8  -6  19 874.625 431.160   3
  -8  -6  18 259.583 243.098   2
  -8  -6  18 200.110 241.275   3
  -8  -6  17-70.9202 154.910   2
  -8  -6  17 136.100 176.329   3
  -8  -6  16 162.398 129.353   2
  -8  -6  16 67.6120 151.076   3
  -8  -6  15 107.996 31.1448   3
  -8  -6  15 115.558 96.4853   2
  -8  -6  14 136.391 124.489   3
  -8  -6  14 107.255 138.950   2
  -8  -6  13 264.754 106.931   3
  -8  -6  13 479.483 242.554   2
  -8  -6  12 78.1161 119.570   3
   8  -6 -11 3382.12 433.275   2
  -8  -6  11 2835.10 615.407   3
   8  -6 -10 3147.38 435.081   2
  -8  -6  10 3053.86 610.264   3
   8  -6  -9 96.5346 50.1986   2
  -8  -6   9 72.1861 43.8305   3
   8  -6  -8 2981.90 459.333   2
  -8  -6   8 2307.10 517.189   3
  -8  -6   7-18.6725 102.279   3
   8  -6  -7 445.251 220.303   2
  -8  -6   6 12051.2 1112.67   3
   8  -6  -6 13682.8 1033.08   2
   8  -6  -5 11652.5 971.286   2
  -8  -6   5 9513.01 982.592   3
  -8  -6   4 20137.0 1353.23   3
   8  -6  -4 22358.6 1372.85   2
  -8  -6   3 818.189 246.083   3
   8  -6  -3 1221.39 193.350   3
   8  -6  -3 1130.10 321.427   2
   8  -6  -2 485.740 221.035   2
   8  -6  -2 617.835 152.543   3
   8  -6  -1 455.226 215.357   2
   8  -6  -1 229.832 107.665   3
   8  -6   0 685.738 245.617   2
   8  -6   0 714.605 193.069   3
   8  -6   1 441.223 212.786   2
   8  -6   1 474.349 187.684   3
   8  -6   2 1199.59 345.184   2
   8  -6   2 1508.75 329.948   3
   8  -6   3 145.493 127.020   3
   8  -6   3 267.327 124.344   2
   8  -6   4 43.9065 51.0677   3
   8  -6   4 4.23587 106.350   2
   8  -6   5-107.275 160.695   2
   8  -6   5 29.3936 19.8804   3
   8  -6   6 145.165 44.1689   2
   8  -6   6 131.904 128.578   3
   8  -6   7 108.950 87.2415   2
   8  -6   7 197.418 152.217   3
   8  -6   8-101.191 83.7116   2
   8  -6   8-23.2053 84.0706   3
   8  -6   9 321.078 177.604   2
   8  -6   9 668.993 329.564   3
   8  -6  10-14.8012 29.2758   2
   8  -6  10 122.995 172.774   3
   8  -6  11 12.8834 54.8439   2
   8  -6  11 38.9255 44.1327   3
   8  -6  12 334.275 233.920   3
   8  -6  12 599.461 267.100   2
   8  -6  13 24.0112 69.9294   2
   8  -6  13 6.34738 68.0035   3
   8  -6  14 835.370 361.566   2
   8  -6  14 433.498 280.240   3
   8  -6  15 951.024 377.044   2
   8  -6  15 1136.67 473.071   3
   8  -6  16 276.451 233.329   2
  -8  -8  16 943.010 412.908   2
  -8  -8  16 1106.47 478.499   3
  -8  -8  15 273.715 212.968   3
  -8  -8  15 186.407 201.907   2
  -8  -8  14 509.140 329.059   2
  -8  -8  14-342.897 245.652   3
  -8  -8  13 224.487 201.958   3
  -8  -8  13 61.5266 59.7079   2
  -8  -8  12 295.211 240.825   3
  -8  -8  12 306.450 245.527   2
  -8  -8  11 880.536 361.621   3
  -8  -8  11 1287.15 453.960   2
  -8  -8  10 707.543 343.108   3
  -8  -8  10 621.414 318.052   2
  -8  -8   9 1020.21 377.445   3
   8  -8  -8 2059.70 469.612   2
  -8  -8   8 1892.20 504.358   3
  -8  -8   7 390.659 222.569   3
   8  -8  -7 852.799 312.383   2
   8  -8  -6 405.268 208.027   2
  -8  -8   6 369.078 231.124   3
  -8  -8   5 316.944 205.217   3
   8  -8  -5 332.653 183.709   2
  -8  -8   4 2499.52 542.242   3
   8  -8  -4 2641.52 554.587   2
  -8  -8   3 181.720 112.123   3
   8  -8  -3 121.724 112.598   2
  -8  -8   2-87.6863 93.4844   3
   8  -8  -2-0.57245 69.1758   2
  -8  -8   1-124.087 112.122   3
   8  -8  -1 23.8722 59.1548   2
  -8  -8   0 36.2013 66.5140   3
   8  -8   0 84.6209 149.228   2
  -8  -8  -1 90.0888 70.8464   3
   8  -8   1 8.19428 64.6353   2
   8  -8   2-116.192 227.621   2
   8  -8   3 66.5743 47.1476   2
   8  -8   4 401.418 215.028   2
   8  -8   5-30.2941 140.940   2
   8  -8   6 398.823 241.126   2
   8  -8   7-82.9509 126.145   2
   8  -8   8 94.2929 104.138   2
   8  -8   9-116.042 200.717   2
   8  -8  10-56.4935 125.877   3
   8  -8  11 150.668 130.889   3
   8  -8  12 146.639 195.143   3
   8  -8  13 9.82014 41.8796   3
   8 -10  -5 856.692 352.325   2
   8 -10  -4-111.432 258.705   2
   8 -10  -3-167.931 160.425   2
   8 -10  -2-28.9544 158.213   2
   8 -10  -1 37.4863 69.8003   2
  -9  -1  26 233.377 240.811   3
   9  -1 -25 450.822 244.130   4
  -9   1  25 255.822 202.526   3
  -9  -1  25 216.928 199.723   3
   9   1 -25-254.153 265.338   4
   9   1 -24-68.7236 171.581   4
   9  -1 -24 708.393 361.101   4
  -9   1  24 239.412 181.359   3
  -9  -1  24 397.940 248.260   3
   9  -1 -23 1506.99 444.956   4
   9   1 -23 684.645 189.353   4
  -9   1  23 1231.75 421.004   3
  -9  -1  23 1269.07 440.865   3
  -9  -1  22 894.649 403.686   3
   9   1 -22 224.056 62.4224   4
   9  -1 -22 1000.87 346.841   4
  -9   1  22 581.513 269.202   3
  -9  -1  21 1540.51 477.102   3
   9  -1 -21 2267.74 483.873   4
   9   1 -21 732.871 227.081   4
  -9   1  21 1905.82 478.367   3
  -9  -1  20 1424.09 450.450   3
   9   1 -20 689.098 184.245   4
  -9   1  20 1529.62 417.990   3
   9  -1 -19 3055.92 508.145   4
  -9  -1  19 2042.70 314.741   2
   9   1 -19 1461.68 322.182   4
  -9   1  19 2538.29 517.336   3
  -9  -1  19 2129.74 525.680   3
  -9   1  18 449.412 207.773   3
  -9  -1  18 441.889 263.717   3
   9   1 -18 472.794 138.148   4
  -9  -1  18 515.610 163.551   2
  -9   1  17 806.543 261.211   3
  -9  -1  17 693.837 185.275   2
  -9  -1  17 827.953 339.243   3
   9   1 -17 419.710 101.386   4
  -9   1  16 289.384 136.041   3
  -9  -1  16 493.229 215.734   3
  -9  -1  16 391.081 151.773   2
   9   1 -16 158.831 68.9824   4
   9  -1 -15 3140.11 471.601   4
  -9  -1  15 2512.92 499.663   3
  -9  -1  15 2625.99 366.074   2
   9   1 -15 1850.07 313.025   4
  -9   1  15 2720.77 457.682   3
   9  -1 -14 6339.39 602.215   4
   9   1 -14 4657.45 507.726   4
  -9   1  14 5191.80 598.512   3
  -9  -1  14 5321.94 705.514   3
   9  -1 -13 2337.75 392.202   4
   9   1 -13 1330.65 248.992   4
   9   1 -13 2308.32 464.181   1
  -9   1  13 1587.21 307.981   3
  -9  -1  13 1539.55 352.233   3
   9  -1 -12 13139.3 780.166   4
   9   1 -12 10498.1 714.562   4
  -9   1  12 12302.4 313.222   2
  -9   1  12 12965.8 855.066   3
  -9  -1  12 12695.1 984.105   3
   9  -1 -11 6498.81 540.771   3
   9  -1 -11 8459.38 594.758   4
  -9   1  11 7531.91 273.501   2
  -9  -1  11 7548.46 732.931   3
  -9   1  11 8231.58 644.632   3
  -9   1  10 321.604 113.281   3
  -9  -1  10 225.147 115.243   3
   9   1 -10 488.517 171.788   1
   9  -1 -10 302.506 106.315   3
   9  -1 -10 942.133 245.150   4
  -9   1  10 352.985 64.2931   2
  -9  -1   9 3600.54 484.051   3
  -9   1   9 3457.28 213.618   2
   9  -1  -9 4283.43 370.371   4
   9   1  -9 5761.44 629.396   1
  -9   1   9 3576.56 364.198   3
  -9   1   8 38774.6 1178.45   3
  -9  -1   8 37638.6 1421.70   3
  -9   1   8 36163.6 731.392   2
  -9  -1   8 29900.0 1662.39   1
   9  -1  -8 32974.8 977.172   4
  -9   1   7 12384.0 626.049   3
  -9  -1   7 14223.9 726.229   4
   9  -1  -7 13911.1 500.898   2
  -9  -1   7 13159.7 848.038   3
   9  -1  -7 12378.3 534.509   4
  -9   1   7 13222.9 469.099   2
  -9  -1   7 10942.5 1051.24   1
  -9  -1   6 656.431 254.353   1
  -9   1   6 1357.93 158.142   2
   9  -1  -6 1284.48 154.415   2
   9  -1  -6 1210.18 163.565   4
  -9   1   5 103754. 1478.12   2
   9  -1  -5 113259. 1237.52   4
   9  -1  -5 105472. 1432.50   2
  -9   1   4 148284. 1863.17   2
   9  -1  -4 162722. 1885.40   2
  -9   1   3 5578.05 779.902   1
   9  -1  -3 7065.55 412.662   2
   9  -1  -2 13173.3 580.749   2
  -9   1   2 10982.4 999.847   1
   9  -1  -1 90.9222 73.3833   2
  -9   1   1 66.1856 94.6671   1
   9  -1   0 2863.64 296.113   2
   9   1   0 2845.93 297.907   2
   9   1   1 6078.19 443.084   2
  -9  -1  -1 6709.20 446.386   2
   9  -1   1 6603.34 464.402   2
   9   1   2 6925.39 482.508   2
   9  -1   2 7199.27 499.592   2
   9   1   3 4328.32 385.903   2
   9  -1   3 4191.67 397.236   2
   9  -1   4 11968.6 688.965   2
   9   1   4 11150.8 636.351   2
   9   1   5 10931.5 644.328   2
   9  -1   5 11237.3 688.998   2
   9  -1   6 115.196 86.7764   2
   9   1   6 45.5383 32.3176   2
   9   1   7 3669.07 391.333   2
   9  -1   7 3973.86 428.543   2
   9  -1   8 63.4149 55.3670   2
   9   1   8 78.1698 44.5407   2
  -9   1  -9 3395.27 462.289   4
   9   1   9 3253.20 388.591   2
   9  -1   9 3244.33 412.178   2
  -9   1 -10 1288.36 324.098   4
   9  -1  10 959.884 231.767   2
   9   1  10 1081.31 225.923   2
   9   1  11 108.671 88.3209   2
  -9   1 -11 339.224 247.520   4
   9  -1  11 191.614 111.206   2
   9  -1  12 587.906 181.770   2
  -9   1 -12 727.207 307.539   4
   9   1  12 829.362 219.326   2
   9   1  13 1750.76 315.635   2
   9  -1  13 1585.79 314.127   2
  -9   1 -13 1803.03 422.820   4
   9  -1  14 259.478 125.736   2
   9   1  14 226.068 116.791   2
  -9   1 -14 678.446 318.755   4
  -9   1 -15 864.093 331.838   4
   9  -1  15-46.3436 71.8947   2
  -9   1 -16 1590.38 414.108   4
   9  -1  16 688.804 218.248   2
  -9   1 -17 792.381 326.188   4
  -9   1 -18 421.556 238.349   4
  -9  -1 -18 619.190 326.699   4
  -9  -1 -19 511.412 343.653   4
  -9   1 -19 143.048 130.950   4
  -9   1 -20-112.951 90.8484   4
   9  -3 -25 898.195 406.347   4
  -9  -3  24 161.922 249.079   3
   9  -3 -24 628.800 318.963   4
  -9  -3  23 40.3039 108.709   3
   9  -3 -23 257.792 297.523   4
  -9  -3  22 293.826 254.320   3
   9  -3 -22 764.543 339.816   4
  -9  -3  21 55.2554 102.858   3
  -9  -3  21 28.6959 96.6566   2
  -9  -3  20 578.982 321.282   3
  -9  -3  20 885.178 292.497   2
  -9  -3  19 301.728 196.205   3
  -9  -3  19 604.429 249.162   2
  -9  -3  18 1029.09 320.286   2
  -9  -3  18 1021.51 399.615   3
  -9  -3  17 1.69948 65.4417   3
  -9  -3  17-15.4930 89.0916   2
  -9  -3  16 481.300 268.189   3
  -9  -3  16 603.940 245.574   2
  -9  -3  15 2994.18 605.608   3
   9  -3 -14 1676.12 284.974   3
  -9  -3  14 2194.46 501.045   3
   9  -3 -13 2213.30 301.012   3
  -9  -3  13 2118.62 471.020   3
  -9  -3  12 4858.26 695.998   3
   9  -3 -12 4205.11 373.256   3
  -9  -3  11 121.307 83.5893   3
   9  -3 -11 79.7075 45.8637   3
   9  -3 -11 124.669 39.0988   2
  -9  -3  10-6.43350 56.9551   1
   9  -3 -10-1.37319 24.9879   2
  -9  -3  10 11.9464 82.4392   3
  -9  -3   9 5258.28 664.052   3
   9  -3  -9 5118.87 331.479   2
  -9  -3   8 8719.97 806.494   3
  -9   3   8 9083.06 578.415   2
   9  -3  -8 9480.48 491.692   2
  -9  -3   7 1863.84 369.724   3
  -9   3   7 1970.65 282.836   2
   9  -3  -7 1986.03 245.730   2
  -9   3   6 463.790 149.659   2
   9  -3  -6 487.086 123.135   2
  -9   3   5 33162.1 1227.33   2
   9  -3  -5 35685.8 1133.99   2
  -9   3   4 10203.5 370.394   3
   9  -3  -4 11017.0 648.205   2
  -9   3   3 46199.2 969.621   3
   9  -3  -3 46081.9 1392.85   2
   9  -3  -2 13796.9 774.892   2
  -9   3   2 13312.9 600.533   3
   9  -3  -1 22304.1 1015.49   2
  -9   3   1 21514.4 852.816   3
  -9   3   0 76.0823 67.8048   3
   9  -3   0 153.111 114.881   2
  -9   3   0-5.60505 157.784   1
   9  -3   0 58.8841 41.6822   4
   9  -3   1 34229.5 1348.13   2
   9  -3   1 35729.9 856.974   4
  -9   3  -2 69.6999 215.217   1
   9  -3   2 125.497 97.0345   2
   9  -3   2 226.331 99.3789   4
  -9   3  -3 3090.39 638.365   1
   9  -3   3 1862.84 334.241   2
   9  -3   4 48.7908 85.1578   2
   9  -3   4-0.54077 20.8404   3
  -9   3  -4 88.7802 25.3346   1
   9  -3   5 52.3715 47.1262   2
  -9   3  -5 42.2957 70.2191   1
   9  -3   5 95.9425 104.856   3
   9  -3   6 189.492 133.389   2
  -9   3  -6 113.879 113.766   1
   9  -3   6 206.886 159.603   3
   9  -3   7 558.894 207.062   2
  -9   3  -7 599.352 250.936   1
  -9   3  -7 147.061 43.9912   4
   9  -3   7 610.538 205.380   3
  -9   3  -8 7787.57 628.730   4
   9  -3   8 9083.53 960.630   3
  -9   3  -8 11414.1 1159.53   1
   9  -3   8 9681.08 817.554   2
   9  -3   9 851.695 263.374   2
  -9   3  -9 396.706 52.5993   4
  -9   3  -9 817.188 321.197   1
  -9   3 -10 6717.80 657.888   4
   9  -3  10 9861.58 859.124   2
  -9   3 -11 4043.70 525.659   4
   9  -3  11 6132.18 691.892   2
  -9   3 -12 55.8325 144.481   4
   9  -3  12 436.234 213.049   2
  -9   3 -13 2110.18 387.837   4
   9  -3  13 2731.33 481.609   2
   9  -3  14 182.716 152.082   2
   9  -3  15 188.671 148.420   2
  -9   3 -15-544.390 219.853   4
   9  -3  16 430.659 202.570   2
  -9   3 -16 187.825 11.4318   4
   9  -3  17 912.497 288.825   2
  -9   3 -17 478.353 115.398   4
  -9   3 -18-592.008 246.424   4
  -9  -5  22-45.2661 96.9418   3
  -9  -5  22 392.624 234.638   2
  -9  -5  21 299.132 306.462   3
  -9  -5  21 181.804 151.855   2
  -9  -5  20 881.132 417.822   3
  -9  -5  20 1651.11 588.533   2
  -9  -5  19-88.1316 110.487   2
  -9  -5  19-7.84645 62.3181   3
  -9  -5  18 551.119 318.831   3
  -9  -5  18 202.308 149.554   2
  -9  -5  17 1390.19 472.849   3
  -9  -5  17 1581.12 463.347   2
  -9  -5  16 32.6614 37.3592   3
  -9  -5  16 14.3400 118.347   2
  -9  -5  15 1681.71 527.940   3
  -9  -5  15 1922.57 482.528   2
  -9  -5  14 311.703 210.036   3
  -9  -5  13 4.09898 79.3531   3
   9  -5 -12 5089.34 419.945   2
  -9  -5  12 4908.23 789.784   3
  -9  -5  11 291.198 164.612   3
   9  -5 -11 382.518 134.141   2
   9  -5 -10 336.177 113.454   2
  -9  -5  10 350.770 157.598   3
  -9  -5   9 80.7461 106.509   3
   9  -5  -9 227.237 101.570   2
  -9  -5   8 165.805 94.6870   3
   9  -5  -8 338.504 136.218   2
  -9  -5   7 62.9981 31.1405   3
   9  -5  -7 44.1539 41.2406   2
  -9  -5   6 577.445 253.254   3
   9  -5  -6 563.096 162.438   2
  -9  -5   5 1124.18 318.057   3
   9  -5  -5 1024.90 238.515   2
   9  -5  -4 5150.55 590.537   2
   9  -5  -3 8926.49 795.472   2
   9  -5  -2 6569.35 693.544   2
  -9   5   2 6891.26 505.573   3
   9  -5  -1 5351.26 638.600   2
  -9   5   1 4684.59 451.252   3
   9  -5  -1 5524.78 497.980   3
   9  -5   0 1583.19 345.150   2
   9  -5   0 1615.67 290.441   3
   9  -5   1 298.672 144.690   2
   9  -5   1 252.504 119.796   3
   9  -5   2-32.0654 115.200   2
   9  -5   2 64.4245 51.7456   3
   9  -5   3-54.3417 39.8427   2
   9  -5   3-14.6267 69.2622   3
   9  -5   4 1295.01 323.448   2
   9  -5   4 1407.10 333.975   3
   9  -5   5 30.7629 132.933   2
   9  -5   5 79.2182 60.7828   3
   9  -5   6 402.457 148.995   2
   9  -5   6 659.741 241.511   3
   9  -5   7 565.887 206.416   2
   9  -5   7 932.808 314.992   3
   9  -5   8 3494.28 585.831   2
   9  -5   8 3551.98 629.505   3
   9  -5   9 2003.81 491.233   3
   9  -5   9 1878.98 431.441   2
   9  -5  10 7531.77 989.123   3
   9  -5  10 7611.96 894.669   2
   9  -5  11 4104.19 749.068   3
   9  -5  11 4151.81 687.215   2
   9  -5  12 614.526 252.999   2
   9  -5  12 710.710 324.572   3
   9  -5  13 134.676 182.968   2
   9  -5  13-147.804 151.625   3
   9  -5  14 143.664 159.118   2
   9  -5  15 435.991 256.518   2
   9  -5  16 305.105 232.842   2
   9  -5  17 556.540 273.341   2
   9  -5  18 423.620 241.487   2
  -9  -7  20 699.421 361.748   2
  -9  -7  19-117.209 218.448   3
  -9  -7  19 165.908 197.467   2
  -9  -7  18 9.75900 118.500   2
  -9  -7  18-40.0438 127.822   3
  -9  -7  17-10.6805 123.344   3
  -9  -7  17 22.3255 130.785   2
  -9  -7  16 209.247 153.007   3
  -9  -7  16 560.016 307.145   2
  -9  -7  15 235.004 198.367   3
  -9  -7  15 53.1168 151.039   2
  -9  -7  14 214.236 195.315   3
  -9  -7  14 405.323 240.315   2
  -9  -7  13-25.2035 75.2136   3
  -9  -7  13-146.827 150.127   2
  -9  -7  12 46.8227 133.351   3
  -9  -7  11 145.928 154.821   3
  -9  -7  10 298.650 192.488   3
   9  -7 -10 295.391 126.180   2
  -9  -7   9 199.193 145.892   3
   9  -7  -9 264.263 126.405   2
  -9  -7   8 171.715 90.3205   3
   9  -7  -8 113.280 27.1660   2
  -9  -7   7 63.9510 142.355   3
   9  -7  -7-77.0383 139.586   2
  -9  -7   6 83.9527 128.501   3
   9  -7  -6-103.696 125.085   2
   9  -7  -5 2.39925 109.624   2
  -9  -7   5 137.805 117.378   3
  -9  -7   4 5459.71 761.959   3
   9  -7  -4 6422.13 805.784   2
   9  -7  -3-112.834 144.135   2
  -9  -7   3-25.1608 58.9764   3
  -9  -7   2 30.7560 92.8316   3
   9  -7  -2 149.116 49.9360   2
   9  -7  -1 993.631 328.563   2
   9  -7   0 798.327 274.881   2
   9  -7   1 686.883 291.008   2
   9  -7   2-35.7819 131.622   2
   9  -7   2 211.548 109.706   3
   9  -7   3 834.079 330.877   2
   9  -7   3 635.831 235.934   3
   9  -7   4 290.281 100.016   2
   9  -7   4 387.891 200.590   3
   9  -7   5 2240.92 516.245   2
   9  -7   5 2627.72 520.562   3
   9  -7   6 63.3835 144.897   2
   9  -7   6 89.2123 159.815   3
   9  -7   7 615.479 268.173   2
   9  -7   7 1031.21 352.006   3
   9  -7   8-158.830 179.035   2
   9  -7   8 96.7775 55.7170   3
   9  -7   9 43.4827 31.5326   2
   9  -7   9 244.143 182.494   3
   9  -7  10 2.15218 78.1351   2
   9  -7  10 60.2934 92.9551   3
   9  -7  11 174.711 146.309   2
   9  -7  11 238.289 201.292   3
   9  -7  12 279.747 220.434   2
   9  -7  12 135.645 217.358   3
   9  -7  13 103.890 145.540   3
   9  -7  14 136.572 158.921   3
  -9  -9  14 324.195 261.969   3
  -9  -9  13 644.043 341.509   3
  -9  -9  12 524.401 304.069   3
  -9  -9  11 174.213 125.430   3
  -9  -9  10 685.482 345.431   3
  -9  -9  10 334.537 250.548   2
  -9  -9   9 736.429 340.642   3
  -9  -9   9 158.988 58.8599   2
  -9  -9   8 131.996 151.699   3
  -9  -9   7 6.98613 91.6461   3
   9  -9  -7-17.7674 102.571   2
  -9  -9   6 587.914 277.932   3
   9  -9  -6 470.890 206.962   2
  -9  -9   5 551.742 301.468   3
   9  -9  -5 399.893 209.092   2
   9  -9  -4-246.393 180.111   2
   9  -9  -3-383.892 227.371   2
   9  -9  -2-97.4068 187.371   2
   9  -9  -1-140.278 181.146   2
   9  -9   0-488.501 263.992   2
   9  -9   1-39.5640 215.472   2
   9  -9   2 987.538 409.141   2
   9  -9   3-28.4052 185.778   2
   9  -9   4 996.153 398.058   2
 -10   0  27 270.635 209.673   3
  10   0 -26 68.3118 87.9051   4
 -10   0  26 452.788 276.500   3
  10   0 -25-200.904 227.444   4
 -10   0  25 253.709 206.281   3
  10   0 -24 1952.54 458.900   4
 -10   0  24 2693.90 661.306   3
  10   0 -23 8.49007 114.888   4
 -10   0  23 245.929 230.705   3
  10   0 -22 4726.34 697.413   4
 -10   0  22 6251.24 946.219   3
 -10   0  21 316.854 221.343   3
  10   0 -21 7.88646 62.9419   4
 -10   0  20 970.957 353.557   3
  10   0 -20 638.591 230.508   4
 -10   0  19 21.2734 81.2127   3
  10   0 -19 82.4227 89.3652   4
 -10   0  18-29.1068 122.011   3
  10   0 -18 202.578 118.370   4
 -10   0  18-0.95315 30.5746   2
 -10   0  17-10.8044 85.4472   3
  10   0 -17 121.501 104.197   4
 -10   0  17 13.8893 10.3544   2
 -10   0  16 989.448 304.171   3
 -10   0  16 840.628 166.577   2
  10   0 -16 975.080 240.073   4
 -10   0  15-28.3226 61.1214   3
 -10   0  15 5.27952 16.5932   2
 -10   0  14 1231.34 300.110   3
  10   0 -14 1205.62 255.776   4
 -10   0  13-39.5992 73.0106   3
  10   0 -13 43.7469 80.8878   4
 -10   0  12 846.829 235.730   3
  10   0 -12 1052.17 212.230   4
  10   0 -11 3.87343 60.7948   4
 -10   0  11-20.1016 50.8553   3
 -10   0  10 2494.28 385.648   3
 -10   0  10 2212.06 227.792   2
  10   0 -10 2167.85 270.184   4
 -10   0   9 5.40131 21.0219   3
  10   0  -9-9.01841 86.4016   4
 -10   0   9-19.1744 40.0753   2
  10   0  -9 13.2043 74.7451   1
 -10   0   8 6638.61 573.503   3
 -10   0   8 6334.54 394.001   2
 -10   0   8 7663.25 495.969   4
 -10   0   7-31.5814 192.062   1
 -10   0   7-9.20728 29.8406   2
 -10   0   7 123.941 78.9114   4
  10   0  -7 39.9387 30.2355   1
 -10   0   6 4718.36 334.016   2
 -10   0   6 3409.38 655.541   1
 -10   0   6 5551.52 372.749   4
 -10   0   5 20.0902 92.2519   1
  10   0  -5-14.9776 19.6127   2
 -10   0   5 11.4378 32.5093   2
 -10   0   4 625.212 237.481   1
  10   0  -4 911.975 159.661   2
  10   0  -3-5.74861 25.5276   2
  10   0  -2 987.082 169.727   2
  10   0  -1 7.57807 26.2706   2
  10   0   0 25723.8 870.717   2
  10   0   1 4.14894 48.4954   2
  10   0   2 18773.9 784.598   2
  10   0   3 61.7053 57.4215   2
  10   0   4 48046.0 1322.47   2
  10   0   5 9.39983 57.0258   2
  10   0   6 1789.93 265.796   2
  10   0   7-49.2801 56.1586   2
  10   0   8-5.25404 15.7084   2
  10   0   9-61.1723 62.1428   2
  10   0  10 1195.38 247.800   2
  10   0  11 142.253 113.830   2
  10   0  12 3572.22 448.921   2
  10   0  13 111.956 103.932   2
  10   0  14 435.506 170.061   2
 -10   0 -15 135.244 218.316   4
  10   0  15-21.5630 29.0747   2
 -10   0 -16 334.040 264.235   4
 -10   0 -17 438.414 283.207   4
 -10   0 -18 891.930 408.604   4
 -10   0 -19 793.784 370.798   4
 -10  -2  26 357.922 272.646   3
 -10  -2  25 13.8331 52.0610   3
  10  -2 -25 378.557 299.894   4
 -10  -2  24 18.3363 58.1825   3
  10  -2 -24 249.115 220.611   4
 -10  -2  23 134.896 120.641   3
 -10   2  23 118.556 142.120   3
 -10  -2  22 23.4047 73.4973   3
 -10   2  22 54.2334 102.934   3
  10  -2 -21 1391.20 402.638   4
 -10  -2  21 975.239 385.803   3
 -10   2  21 1128.48 347.593   3
 -10  -2  20 512.447 236.118   3
  10  -2 -20 964.734 345.658   4
 -10   2  20 679.668 262.959   3
 -10  -2  20 713.451 235.902   2
 -10  -2  19 402.802 234.395   3
  10  -2 -19 1047.76 335.857   4
 -10  -2  19 371.002 154.941   2
 -10   2  19 671.335 249.310   3
 -10  -2  18 1001.05 369.310   3
 -10  -2  18 1084.49 303.927   2
  10  -2 -18 1503.91 368.343   4
 -10   2  18 888.679 260.491   3
 -10  -2  17 119.474 171.730   3
 -10  -2  17 169.900 68.0190   2
 -10   2  17 180.506 113.271   3
  10   2 -16 452.406 202.411   1
 -10  -2  16 627.419 291.841   3
 -10  -2  16 700.460 220.553   2
  10  -2 -16 929.412 279.166   4
 -10   2  16 590.305 202.413   3
  10  -2 -15 5499.54 593.115   4
  10   2 -15 6776.03 698.468   1
 -10   2  15 4777.33 544.649   3
 -10  -2  15 4642.64 721.650   3
 -10  -2  14 110.549 135.576   3
 -10   2  14 101.455 64.8784   3
 -10   2  13 340.841 129.506   3
 -10  -2  13 338.147 161.381   3
  10  -2 -13 263.965 97.4638   3
  10  -2 -12 2871.49 340.624   3
 -10   2  12 3239.23 374.432   3
 -10  -2  12 2955.86 521.669   3
 -10  -2  11 4186.13 585.229   3
 -10   2  11 3852.14 249.141   2
 -10   2  11 3948.37 380.788   3
 -10  -2  10 15981.0 1152.62   3
  10  -2 -10 16413.1 508.970   2
 -10   2  10 15518.5 549.743   2
 -10   2  10 15901.3 711.810   3
 -10   2   9 120.309 58.7059   3
 -10  -2   9 262.020 165.196   3
 -10  -2   9 55.0595 90.0822   1
 -10   2   9 150.691 46.4462   2
  10  -2  -9 233.006 72.8624   2
 -10   2   8 7.37689 23.9900   2
 -10   2   8 25.8884 27.5820   3
 -10  -2   8 18.1651 49.7536   3
 -10  -2   8 25.8809 49.3522   1
  10  -2  -8 92.6144 53.5739   2
 -10   2   7 3106.58 290.279   2
 -10   2   7 3267.46 257.077   3
  10  -2  -7 3147.73 268.863   2
 -10   2   6 16640.1 701.808   2
  10  -2  -6 17844.8 670.624   2
 -10   2   5 5257.42 408.161   2
  10  -2  -5 5568.45 397.105   2
 -10   2   4 7555.57 511.653   2
 -10   2   4 6738.17 996.375   1
  10  -2  -4 7928.08 497.173   2
 -10   2   3 1029.69 339.500   1
  10  -2  -3 2327.55 379.349   2
  10  -2  -2 240.431 103.075   2
 -10   2   2 269.766 164.423   1
 -10   2   1 2719.05 601.712   1
  10  -2  -1 1903.76 271.259   2
 -10   2   1 1996.47 272.603   3
 -10   2   0 756.141 309.836   1
  10  -2   0 913.629 206.236   2
 -10   2   0 646.141 167.803   3
 -10   2  -1 13066.3 479.069   4
 -10   2  -1 14550.2 1204.80   1
  10  -2   1 13497.3 751.755   2
 -10   2  -2 1278.62 363.472   1
 -10   2  -2 935.149 138.593   4
  10  -2   2 1218.05 241.350   2
 -10   2  -3 400.199 205.515   1
  10  -2   3 238.033 119.121   2
 -10   2  -3 236.046 95.8350   4
  10  -2   4 287.000 131.869   2
 -10   2  -4 356.799 135.625   4
 -10   2  -5 649.271 171.533   4
  10  -2   5 336.549 130.864   2
  10  -2   6 93.0864 45.5880   2
 -10   2  -6 156.810 158.995   4
 -10   2  -7 10141.9 690.376   4
  10  -2   7 10627.8 795.116   2
  10  -2   8 7228.27 672.327   2
 -10   2  -8 6585.13 595.467   4
  10  -2   9 244.182 143.899   2
 -10   2  -9 377.079 199.770   4
 -10   2 -10 1514.80 332.364   4
  10  -2  10 1913.66 362.620   2
  10  -2  11 5340.73 613.935   2
 -10   2 -11 4079.85 538.446   4
  10  -2  12 572.241 215.135   2
 -10   2 -12 381.097 174.015   4
  10  -2  13 654.961 212.909   2
 -10   2 -13 548.759 226.814   4
  10  -2  14 304.612 156.061   2
 -10   2 -14 308.644 191.572   4
 -10   2 -15 165.416 114.824   4
  10  -2  15 7.59335 49.8089   2
  10  -2  16 889.384 267.353   2
 -10   2 -16 753.651 257.239   4
  10  -2  17 197.926 122.947   2
 -10   2 -17-70.3070 99.0705   4
 -10   2 -18-212.405 153.592   4
 -10   2 -19 110.629 144.614   4
  10  -4 -24 894.533 371.951   4
 -10  -4  23 13.1363 100.483   3
  10  -4 -23 569.175 321.332   4
 -10  -4  22 258.874 315.412   3
 -10  -4  21-335.010 200.592   2
 -10  -4  21-65.9973 175.905   3
 -10  -4  20 266.725 167.073   2
 -10  -4  20 498.145 292.410   3
 -10  -4  19 1475.51 481.072   3
 -10  -4  19 1033.16 347.592   2
 -10  -4  18-36.2939 128.848   3
 -10  -4  18 149.829 142.130   2
 -10  -4  17 2462.08 529.060   2
 -10  -4  17 2691.93 657.309   3
 -10  -4  16 33.4712 76.3888   3
 -10  -4  16 339.524 193.766   2
 -10  -4  15 467.835 274.490   3
 -10  -4  14 212.077 171.682   3
 -10  -4  13 1295.36 414.832   3
  10  -4 -13 1068.86 128.972   2
 -10  -4  12 828.614 306.706   3
  10  -4 -12 893.838 140.985   2
 -10  -4  11 2260.54 487.858   3
  10  -4 -11 1789.51 220.944   2
 -10  -4  10 2.13580 119.197   3
  10  -4 -10 77.6969 72.3466   2
 -10  -4  10-4.48158 50.1161   1
 -10  -4   9 4464.61 660.788   3
  10  -4  -9 4401.11 392.226   2
 -10  -4   8 480.163 224.310   3
  10  -4  -8 384.828 119.422   2
 -10  -4   7 3678.45 587.694   3
  10  -4  -7 4506.01 441.729   2
  10  -4  -6 534.586 153.305   2
  10  -4  -5-6.02545 55.3338   2
 -10   4   4 7296.67 365.300   3
  10  -4  -4 7997.73 653.933   2
  10  -4  -3 1271.62 274.694   2
 -10   4   3 1281.11 183.259   3
 -10   4   2 61.8984 48.5503   3
  10  -4  -2 171.257 101.401   2
  10  -4  -1 15462.3 978.691   2
 -10   4   1 14962.3 784.712   3
  10  -4   0 2619.85 414.484   2
  10  -4   0 2585.70 253.234   4
  10  -4   1 213.214 98.6923   2
  10  -4   1 358.020 106.252   4
  10  -4   2 371.683 132.407   4
  10  -4   2 72.6079 39.3788   2
  10  -4   3 3530.14 503.297   2
  10  -4   3 3704.04 368.152   4
  10  -4   3 3646.29 517.832   3
  10  -4   4 1586.50 346.603   2
 -10   4  -4 2180.61 557.679   1
  10  -4   4 1575.77 355.509   3
 -10   4  -5 37.5916 52.6298   1
  10  -4   5 59.0469 88.5384   2
  10  -4   5 233.515 182.174   3
 -10   4  -6 6414.21 922.342   1
  10  -4   6 4849.86 671.660   3
  10  -4   6 5309.70 663.373   2
  10  -4   7 22344.0 1514.37   3
  10  -4   7 21719.1 1369.99   2
 -10   4  -8 4484.59 780.166   1
  10  -4   8 3102.27 601.103   3
  10  -4   8 3666.22 561.132   2
 -10   4  -9 30166.4 2136.43   1
  10  -4   9 17718.4 1254.27   2
  10  -4  10 6279.89 768.749   2
  10  -4  11 2589.57 489.587   2
  10  -4  12 924.640 296.799   2
  10  -4  13 353.280 227.411   2
  10  -4  14 182.502 128.466   2
  10  -4  15-23.4765 49.8935   2
  10  -4  16 224.710 150.588   2
  10  -4  17-45.6731 84.7308   2
  10  -4  18-27.2046 86.4257   2
 -10  -6  22 311.852 218.503   2
 -10  -6  21-76.1045 111.382   2
 -10  -6  20 43.9598 148.891   2
 -10  -6  20 216.038 259.863   3
 -10  -6  19-52.4593 141.486   2
 -10  -6  19 268.988 254.176   3
 -10  -6  18 41.9615 85.1118   2
 -10  -6  18-30.1665 124.158   3
 -10  -6  17 35.9210 65.1062   3
 -10  -6  17-154.187 153.220   2
 -10  -6  16-163.581 201.577   3
 -10  -6  16 165.451 167.114   2
 -10  -6  15 904.740 361.997   3
 -10  -6  15 1148.95 414.653   2
 -10  -6  14 1313.19 449.494   3
 -10  -6  13 224.225 166.547   3
 -10  -6  12 3594.70 703.510   3
 -10  -6  11 92.8684 72.6601   3
  10  -6 -11-19.4172 89.6921   2
 -10  -6  10 256.665 186.018   3
  10  -6 -10 400.099 139.091   2
 -10  -6   9 18626.4 1521.53   3
  10  -6  -9 21431.6 1186.46   2
  10  -6  -8 13569.4 968.918   2
 -10  -6   8 11715.3 1178.33   3
 -10  -6   7 10380.7 1056.44   3
  10  -6  -7 13435.0 998.769   2
  10  -6  -6 7735.12 775.996   2
 -10  -6   6 7410.70 879.873   3
 -10  -6   5-30.1260 130.943   3
  10  -6  -5-0.97847 15.6250   2
  10  -6  -4 96.9943 53.0713   2
 -10  -6   4-38.9210 142.649   3
  10  -6  -3-3.80823 57.4810   2
  10  -6  -2-33.5773 103.471   2
  10  -6  -1 1420.31 359.177   2
  10  -6   0 338.117 160.709   2
  10  -6   0 637.316 195.811   3
  10  -6   1 153.179 86.6509   2
  10  -6   1 267.540 133.929   3
  10  -6   2-332.379 178.871   2
  10  -6   2-25.9162 37.6759   3
  10  -6   3-115.023 156.012   2
  10  -6   3 45.3500 56.2566   3
  10  -6   4 821.320 271.896   2
  10  -6   4 804.398 264.520   3
  10  -6   5 386.749 186.540   2
  10  -6   5 401.473 205.614   3
  10  -6   6 178.233 142.501   3
  10  -6   6-47.2357 164.985   2
  10  -6   7 1.05377 96.6700   2
  10  -6   7 374.230 215.342   3
  10  -6   8 821.002 327.413   2
  10  -6   8 1005.18 354.159   3
  10  -6   9 377.184 224.776   2
  10  -6   9 181.912 186.156   3
  10  -6  10 316.872 234.450   2
  10  -6  10 503.897 268.139   3
  10  -6  11 41.4992 59.5156   2
  10  -6  11-58.0075 158.675   3
  10  -6  12 1561.16 439.768   2
  10  -6  13 670.833 318.559   2
  10  -6  14 1155.90 413.856   2
 -10  -8  16 165.490 169.719   3
 -10  -8  16 613.566 338.161   2
 -10  -8  15-27.5768 70.2013   3
 -10  -8  15 33.2211 186.227   2
 -10  -8  14-85.7732 122.809   3
 -10  -8  14 104.026 124.332   2
 -10  -8  13 437.179 301.904   3
 -10  -8  13 249.269 254.555   2
 -10  -8  12 611.893 307.396   3
 -10  -8  12 1505.61 519.211   2
 -10  -8  11 884.207 371.097   3
 -10  -8  10 3111.47 677.245   3
 -10  -8   9 61.8533 135.784   3
  10  -8  -9 163.696 125.626   2
 -10  -8   8 1089.03 382.550   3
  10  -8  -8 1006.78 309.498   2
 -10  -8   7 518.385 276.772   3
  10  -8  -7 639.208 264.041   2
 -10  -8   6 2004.85 505.901   3
  10  -8  -6 1928.24 445.873   2
 -10  -8   5 333.296 174.485   3
  10  -8  -5 473.206 222.992   2
 -10  -8   4 265.482 118.067   3
  10  -8  -4 161.864 73.4396   2
  10  -8  -3 333.421 157.262   2
 -10  -8   3 381.331 189.397   3
 -10  -8   2-29.1070 108.803   3
  10  -8  -2-92.0583 164.792   2
  10  -8  -1 447.819 207.685   2
 -10  -8   1 194.867 129.191   3
  10  -8   0-36.9671 86.6851   2
  10  -8   1 547.451 262.751   2
  10  -8   2 558.341 277.652   2
  10  -8   3 22.4377 147.666   2
  10  -8   4 633.343 316.813   2
  10  -8   5-82.7011 81.4947   2
  10  -8   6 109.156 24.0631   2
  10  -8   7-0.69421 108.468   2
  10  -8   8 73.3795 31.6297   2
  10 -10  -5 395.950 208.735   2
  10 -10  -4-48.9133 134.950   2
  10 -10  -3-471.597 267.486   2
 -11   1  27-95.8643 181.437   3
 -11  -1  27 72.6411 153.359   3
  11  -1 -26 68.3590 131.659   4
  11   1 -26-319.943 282.686   4
 -11   1  26 259.193 174.370   3
 -11  -1  26 391.867 282.466   3
  11  -1 -25-42.9839 38.7725   4
 -11   1  25 99.5359 152.375   3
 -11  -1  25-87.6469 126.124   3
 -11  -1  24 234.091 196.763   3
  11   1 -24-144.567 260.251   4
  11  -1 -24 384.980 257.847   4
 -11   1  24 109.056 87.8487   3
 -11  -1  23 27.1421 121.138   3
  11  -1 -23 96.8327 132.224   4
 -11   1  23 333.300 221.284   3
 -11  -1  22-58.0302 94.1099   3
  11   1 -22-267.873 275.331   4
 -11   1  22 12.9329 23.3259   3
 -11  -1  21 2190.37 570.856   3
  11   1 -21 1520.97 337.520   4
  11  -1 -21 2706.99 505.544   4
 -11   1  21 2626.29 556.997   3
 -11   1  20 14.5606 74.4855   3
 -11  -1  20 180.445 155.093   3
 -11   1  19 783.568 284.833   3
 -11  -1  19 945.805 351.666   3
 -11  -1  19 996.200 235.579   2
  11   1 -19 535.562 146.762   4
  11  -1 -19 1596.42 371.344   4
 -11   1  18 104.961 102.420   3
 -11  -1  18 31.8535 75.7159   3
 -11  -1  18 95.5923 88.0579   2
  11   1 -18-14.6678 120.067   4
 -11   1  17 865.427 274.159   3
 -11  -1  17 793.722 317.298   3
  11   1 -17-52.5916 152.574   4
 -11  -1  17 654.855 192.648   2
 -11   1  16 639.630 230.541   3
 -11  -1  16 749.481 291.538   3
  11   1 -16 266.693 101.841   4
  11  -1 -15 7693.55 670.678   4
  11   1 -15 5977.66 572.801   4
 -11   1  15 7029.21 299.974   2
 -11   1  15 6842.76 236.965   2
 -11   1  15 7663.48 757.002   3
 -11  -1  15 7573.78 876.754   3
 -11   1  14 4476.46 221.020   2
  11  -1 -14 5358.04 535.107   4
 -11   1  14 4886.14 575.425   3
 -11  -1  14 4451.57 635.319   3
 -11   1  13 934.946 242.404   3
 -11  -1  13 797.019 282.784   3
 -11   1  13 762.722 100.449   2
  11  -1 -13 1072.06 264.461   4
 -11   1  12 277.313 133.889   3
 -11  -1  12 389.169 141.917   3
  11  -1 -12 850.155 212.783   4
  11   1 -12 463.874 205.217   1
 -11   1  12 531.284 86.1995   2
 -11  -1  11 7536.78 756.414   3
  11  -1 -11 6742.47 517.637   4
 -11   1  11 6499.40 327.562   2
 -11   1  11 6780.90 580.671   3
 -11   1  10 115.201 48.3081   2
 -11   1  10 52.6747 5.74527   3
 -11  -1  10 48.6496 108.281   3
  11   1 -10 367.498 197.406   1
  11  -1 -10 377.828 137.118   4
 -11  -1   9 3275.20 467.365   3
  11  -1  -9 3719.35 341.458   4
 -11  -1   9 2501.91 551.300   1
 -11   1   9 3317.89 254.679   2
 -11   1   9 3652.97 392.453   3
  11  -1  -8 10908.0 520.338   4
 -11   1   8 11799.5 694.993   3
 -11  -1   8 9528.28 806.252   3
  11  -1  -8 11506.6 518.636   2
 -11   1   8 10646.1 477.894   2
 -11  -1   8 8266.36 1033.39   1
  11  -1  -7 13262.1 536.617   4
  11  -1  -7 14595.8 596.733   2
 -11   1   7 14372.9 575.506   2
 -11   1   6 51922.3 1131.03   2
  11  -1  -6 53246.6 1141.24   2
 -11  -1   6 47712.6 2374.40   1
  11  -1  -5 3378.57 298.995   2
 -11   1   5 2959.76 683.681   1
 -11   1   5 3762.02 317.757   2
  11  -1  -4 6569.33 433.088   2
 -11   1   4 5516.38 895.010   1
 -11   1   4 6757.13 441.853   2
 -11   1   4 7329.46 242.695   4
 -11   1   3 1591.88 435.508   1
  11  -1  -3 1961.66 243.838   2
  11  -1  -2 16260.9 722.227   2
 -11   1   2 15284.2 1339.93   1
  11  -1  -1 25541.4 932.811   2
 -11   1   1 22488.7 1702.20   1
  11   1   0 3596.64 365.630   2
  11  -1   0 3837.89 377.987   2
  11   1   1 13004.5 707.597   2
  11  -1   1 13784.6 726.853   2
  11   1   2 16377.0 813.428   2
  11  -1   2 17286.3 843.308   2
  11   1   3 54592.5 1517.38   2
  11  -1   3 57336.5 1628.49   2
  11   1   4 3298.41 379.317   2
  11  -1   4 3469.95 399.139   2
  11   1   5 4043.31 427.896   2
  11  -1   5 4152.14 447.555   2
  11   1   6 140.078 63.2493   2
  11  -1   6 277.106 134.257   2
  11  -1   7-23.1112 27.3455   2
  11   1   7 12.9828 42.1421   2
  11  -1   8 435.649 149.987   2
  11   1   8 468.084 155.499   2
  11   1   9 1361.06 270.006   2
  11  -1   9 1530.40 299.581   2
 -11   1  -9 1552.38 344.154   4
  11   1  10 1144.83 248.525   2
  11  -1  10 1317.22 280.479   2
 -11   1 -10 943.333 318.073   4
 -11   1 -11 3193.25 518.666   4
  11   1  11 3929.24 482.465   2
  11  -1  11 3942.83 494.904   2
  11  -1  12 313.924 155.819   2
  11   1  12 322.594 142.544   2
 -11   1 -12 614.232 271.586   4
  11   1  13 3794.23 496.892   2
  11  -1  13 3858.01 521.798   2
 -11   1 -13 3738.38 599.187   4
 -11   1 -14 1999.09 458.530   4
  11   1  14 2758.20 425.660   2
  11  -1  14 2679.18 437.628   2
 -11   1 -15 888.122 334.839   4
  11  -1  15 114.823 100.268   2
 -11   1 -16 855.472 324.523   4
  11  -1  16 567.561 200.777   2
 -11   1 -17 167.695 202.262   4
 -11  -1 -18 1088.26 419.106   4
 -11   1 -18 523.861 298.511   4
 -11   1 -19 231.169 159.285   4
 -11  -3  25-226.809 217.413   3
  11  -3 -25 1209.76 449.199   4
 -11  -3  24 88.7147 183.276   3
  11  -3 -24 768.104 376.428   4
 -11  -3  23-1.82713 18.6471   3
  11  -3 -23 696.289 338.307   4
  11  -3 -22 855.324 341.582   4
 -11  -3  22 75.0372 120.308   3
 -11  -3  21 18.6846 24.7828   2
 -11  -3  21-6.19272 80.0210   3
 -11  -3  20 512.763 227.984   2
 -11  -3  20 287.789 217.184   3
  11  -3 -20 881.119 321.259   4
 -11  -3  19 1191.52 424.870   3
 -11  -3  19 807.045 279.913   2
  11  -3 -19 1478.02 376.216   4
 -11  -3  18 1320.33 443.422   3
 -11  -3  18 1547.99 392.488   2
 -11   3  18 1417.09 314.144   3
 -11  -3  17 4565.67 805.656   3
 -11  -3  17 4053.39 624.281   2
 -11   3  17 3563.71 476.312   3
 -11  -3  16 481.100 256.865   3
 -11   3  16 522.155 178.603   3
 -11  -3  15 1032.23 365.387   3
 -11   3  15 1125.73 232.833   3
 -11  -3  14 166.348 139.026   3
  11  -3 -14 22.3723 42.2062   3
 -11   3  14 7.65058 23.9850   3
 -11   3  13 1502.33 226.713   3
 -11  -3  13 1924.69 474.895   3
 -11  -3  12 202.965 104.887   3
  11  -3 -12 396.906 80.1508   2
 -11   3  12 285.159 82.6427   3
 -11  -3  11 3343.76 588.885   3
 -11  -3  11 1747.24 396.480   1
  11  -3 -11 3890.43 284.058   2
 -11   3  11 3446.38 270.417   3
 -11  -3  10 704.018 258.109   1
 -11  -3  10 1142.02 325.249   3
 -11   3  10 1327.14 220.938   2
  11  -3 -10 1497.49 185.510   2
 -11   3  10 1214.62 135.569   3
 -11  -3   9 15292.5 1155.80   3
 -11   3   9 15492.3 775.540   2
  11  -3  -9 16276.5 662.362   2
 -11   3   9 13555.1 375.603   3
 -11  -3   9 11927.8 1143.92   1
 -11  -3   8 16656.1 1210.47   3
 -11   3   8 17568.4 851.627   2
  11  -3  -8 19079.1 764.784   2
 -11   3   7 1132.47 227.129   2
  11  -3  -7 1213.13 205.475   2
  11  -3  -6 424.467 133.582   2
 -11   3   6 308.038 57.8453   3
  11  -3  -5 1933.25 280.355   2
 -11   3   5 1792.04 172.690   3
 -11   3   4 14250.8 564.560   3
  11  -3  -4 14558.9 779.865   2
  11  -3  -3 727.903 192.611   2
 -11   3   3 681.863 138.940   3
  11  -3  -2 3890.81 195.278   4
 -11   3   2 3703.73 357.273   3
  11  -3  -2 3906.12 433.197   2
 -11   3   1 8906.23 1195.25   1
  11  -3  -1 7333.51 293.256   4
 -11   3   1 7189.06 547.840   3
  11  -3  -1 7891.03 633.633   2
 -11   3   0 1079.79 399.866   1
  11  -3   0 737.960 209.280   2
 -11   3  -1 306.908 191.331   1
  11  -3   1 333.330 157.300   2
  11  -3   2 221.905 137.451   2
 -11   3  -2 115.916 196.848   1
 -11   3  -3 3616.91 709.566   1
  11  -3   3 2618.87 406.459   2
 -11   3  -4 2182.75 542.550   1
  11  -3   4 1896.24 352.204   2
 -11   3  -5 6908.47 914.227   1
  11  -3   5 6613.06 655.167   2
 -11   3  -6 518.838 255.083   1
  11  -3   6 673.362 232.670   2
 -11   3  -6 263.260 35.7405   4
  11  -3   7 656.956 234.210   2
 -11   3  -7 365.161 188.874   1
 -11   3  -7 200.310 75.1708   4
  11  -3   8 7097.46 717.888   2
 -11   3  -8 7515.54 1067.35   1
 -11   3  -8 5802.73 550.338   4
 -11   3  -9 5388.15 552.093   4
  11  -3   9 6275.25 696.147   2
  11  -3  10 2820.42 468.063   2
 -11   3 -10 1684.57 315.314   4
  11  -3  11-35.3134 17.8326   2
 -11   3 -12 223.889 74.1236   4
  11  -3  12 483.796 209.272   2
  11  -3  13-107.282 132.334   2
 -11   3 -13-471.300 194.487   4
  11  -3  14-62.0381 93.4374   2
  11  -3  15 1164.87 341.010   2
 -11   3 -15 578.381 164.053   4
  11  -3  16 177.071 164.845   2
 -11   3 -16-405.048 199.394   4
  11  -3  17 108.201 53.7576   2
 -11   3 -17-128.863 220.225   4
 -11   3 -19-416.414 216.656   4
  11  -5 -24 1008.25 426.575   4
 -11  -5  22-6.06796 59.0293   2
 -11  -5  22 748.123 367.582   3
 -11  -5  21 358.041 211.889   2
 -11  -5  21 220.382 207.324   3
 -11  -5  20 111.829 176.656   3
 -11  -5  20-60.8612 167.920   2
 -11  -5  19-41.9730 114.207   3
 -11  -5  19 283.342 261.853   2
 -11  -5  18 8.76607 145.473   3
 -11  -5  18 361.289 203.405   2
 -11  -5  17 1084.96 430.433   3
 -11  -5  17 971.738 366.958   2
 -11  -5  16 92.1329 127.933   3
 -11  -5  15 836.638 311.725   3
 -11  -5  14-64.5183 145.025   3
 -11  -5  13-6.96929 124.285   3
 -11  -5  12 1805.34 478.153   3
  11  -5 -12 2542.56 300.805   2
 -11  -5  11 166.467 129.897   3
 -11  -5  11 55.4172 41.7417   1
 -11  -5  10 2778.78 575.623   3
  11  -5 -10 3432.85 397.105   2
 -11  -5   9 2797.79 565.788   3
  11  -5  -9 3473.06 417.582   2
  11  -5  -8 4191.44 478.989   2
 -11  -5   8 4107.92 643.596   3
  11  -5  -7 13615.5 890.927   2
 -11  -5   7 12179.0 1107.40   3
  11  -5  -6 9917.10 777.817   2
 -11  -5   6 8493.11 908.980   3
  11  -5  -5 12726.4 911.739   2
  11  -5  -4 77.8440 77.9223   2
 -11   5   3 100.598 53.0930   3
  11  -5  -3 45.5933 69.3610   2
 -11   5   2 122.776 68.1957   3
  11  -5  -2 55.4129 37.7068   2
  11  -5  -1 272.024 105.741   2
  11  -5   0 27.3069 32.3618   2
  11  -5   1 141.528 112.190   2
  11  -5   2 218.560 110.498   2
  11  -5   3 26.6409 38.0908   2
  11  -5   4 963.683 262.455   2
  11  -5   5 178.826 157.522   2
  11  -5   6 596.320 238.443   2
  11  -5   7 1521.33 396.860   2
  11  -5   8 143.462 156.944   2
  11  -5   9 3018.34 568.734   2
  11  -5  10 314.608 230.497   2
  11  -5  11 886.892 313.490   2
  11  -5  12 195.091 179.545   2
  11  -5  13 157.272 177.433   2
  11  -5  14 162.479 132.884   2
  11  -5  15 936.939 342.888   2
  11  -5  16 167.113 93.6780   2
 -11  -7  20 22.9762 64.8283   2
 -11  -7  19 211.361 243.228   3
 -11  -7  19-256.669 214.701   2
 -11  -7  18 13.6241 28.5266   3
 -11  -7  18-130.666 173.874   2
 -11  -7  17 22.7223 90.8266   3
 -11  -7  17 114.551 140.956   2
 -11  -7  16 103.809 118.420   3
 -11  -7  16 402.404 273.562   2
 -11  -7  15 316.332 230.398   3
 -11  -7  15 416.248 234.107   2
 -11  -7  14 67.1593 55.8266   3
 -11  -7  13 171.859 209.187   3
 -11  -7  12 498.805 283.599   3
 -11  -7  11 219.023 159.103   3
 -11  -7  10 642.879 304.351   3
  11  -7 -10 855.717 247.802   2
  11  -7  -9 1932.32 406.447   2
 -11  -7   9 1665.86 462.445   3
 -11  -7   8 462.009 298.905   3
  11  -7  -8 295.105 148.805   2
 -11  -7   7 808.628 310.168   3
  11  -7  -7 822.577 272.419   2
 -11  -7   6-28.7139 69.7344   3
  11  -7  -6 14.0324 67.0272   2
 -11  -7   5 510.727 258.811   3
  11  -7  -5 698.797 251.549   2
  11  -7  -4 254.677 128.268   2
 -11  -7   4 284.890 175.951   3
  11  -7  -3 35.1100 36.7227   2
  11  -7  -2 81.2925 63.0682   2
  11  -7  -1 594.874 227.050   2
  11  -7   0-17.6657 67.9151   2
  11  -7   1 2812.52 552.510   2
  11  -7   2 941.069 304.500   2
  11  -7   3-203.286 153.469   2
  11  -7   3 56.4544 42.2299   3
  11  -7   4 1282.56 370.806   2
  11  -7   4 1910.46 452.292   3
  11  -7   5-18.7159 147.357   2
  11  -7   5 341.316 199.181   3
  11  -7   6 512.272 235.135   2
  11  -7   6 851.357 332.661   3
  11  -7   7 376.687 226.307   2
  11  -7   7 53.4481 91.5844   3
  11  -7   8 447.574 281.334   2
  11  -7   8 364.665 227.337   3
  11  -7   9 74.8154 108.080   2
  11  -7  10 761.185 315.284   2
  11  -7  11 388.127 252.633   2
 -11  -9  14 137.465 84.2751   3
 -11  -9  13 607.388 353.558   3
 -11  -9  12 386.641 257.413   3
 -11  -9  11 599.745 289.349   3
 -11  -9  10 151.291 117.989   3
 -11  -9   9 535.916 300.191   3
 -11  -9   8-85.7044 137.321   3
 -11  -9   7 88.7289 86.5900   3
  11  -9  -7 242.964 166.165   2
 -11  -9   6 385.022 238.945   3
  11  -9  -6 83.5498 103.243   2
 -11  -9   5-86.6181 133.329   3
  11  -9  -5-169.433 178.616   2
 -11  -9   4 143.399 157.451   3
  11  -9  -4 0.62655 82.9023   2
  11  -9  -3 66.4435 56.6884   2
  11  -9  -2 374.846 196.132   2
  11  -9  -1 381.800 248.485   2
  11  -9   0 49.2597 54.3627   2
  11  -9   1-216.932 177.313   2
  11  -9   2 5.24226 99.0039   2
  11  -9   3 54.2296 90.4397   2
 -12   0  28 361.305 255.034   3
 -12   0  27 185.364 178.711   3
  12   0 -26 2729.98 583.345   4
 -12   0  26 3575.35 802.267   3
  12   0 -25-173.981 205.867   4
 -12   0  25 258.361 221.913   3
  12   0 -24 105.157 86.1970   4
 -12   0  24 431.168 242.042   3
 -12   0  23-51.3517 108.368   3
  12   0 -23-264.384 216.752   4
  12   0 -22 7376.32 837.155   4
 -12   0  22 9803.80 1170.98   3
 -12   0  21-25.8594 114.009   3
  12   0 -21-529.583 219.562   4
 -12   0  20-29.4677 59.2460   3
  12   0 -20-150.844 149.979   4
 -12   0  19 4.69318 50.5464   3
  12   0 -19-111.405 108.441   4
 -12   0  18 1579.55 412.247   3
 -12   0  18 1694.77 247.269   2
  12   0 -18 1235.15 283.401   4
 -12   0  17-9.17886 80.6648   3
 -12   0  17-15.0360 37.5166   2
  12   0 -17-191.305 113.756   4
 -12   0  16 467.717 177.176   3
  12   0 -16 593.508 165.869   4
 -12   0  15-5.02493 28.6938   3
  12   0 -15-324.658 137.110   4
 -12   0  14 19486.6 735.341   2
  12   0 -14 18195.7 984.916   4
 -12   0  14 21454.2 1321.06   3
 -12   0  13 27.6001 69.9010   3
 -12   0  13-11.4976 38.2191   2
  12   0 -13-129.356 109.725   4
 -12   0  12 570.327 203.071   3
 -12   0  12 442.235 111.958   2
  12   0 -12 273.518 35.5582   4
 -12   0  11-49.8631 90.3541   3
 -12   0  11-12.2741 25.6646   2
 -12   0  10 100.646 74.9471   3
 -12   0  10 30.3449 18.7612   2
 -12   0   9 2.37734 3.45375   2
 -12   0   9-25.1683 32.4892   3
 -12   0   9-46.2282 194.624   1
 -12   0   8 11134.5 558.512   2
 -12   0   8 13096.1 670.993   4
 -12   0   7-61.5450 70.2950   4
 -12   0   7 68.9757 199.104   1
 -12   0   7 13.0130 25.9966   2
 -12   0   6 28945.7 908.454   2
 -12   0   6 23137.2 1713.83   1
 -12   0   5-31.6351 44.1887   1
  12   0  -5 21.4146 49.0565   2
 -12   0   5 40.3508 47.7967   2
  12   0  -4 8251.11 522.727   2
 -12   0   4 5339.60 853.469   1
  12   0  -3-35.9526 55.9220   2
  12   0  -2 31582.3 1046.69   2
  12   0  -1 5.84838 37.2811   2
  12   0   0 3051.00 332.633   2
  12   0   1 40.0113 66.1472   2
  12   0   2 5690.36 477.964   2
  12   0   3 184.418 134.105   2
  12   0   4 42738.3 1365.44   2
  12   0   5 14.2807 81.9035   2
  12   0   6 14992.7 847.861   2
  12   0   7 46.9302 102.970   2
  12   0   8 465.676 162.181   2
  12   0   9 55.2354 101.139   2
  12   0  10 877.494 225.944   2
  12   0  11 100.257 106.384   2
  12   0  12 1251.04 292.853   2
  12   0  13 38.0422 60.0153   2
  12   0  14 1292.40 294.909   2
 -12   0 -15 420.465 257.476   4
  12   0  15 58.3395 104.242   2
 -12   0 -16 847.979 329.714   4
 -12   0 -17 665.854 336.040   4
 -12   0 -18 670.343 321.646   4
 -12  -2  26 27.6829 141.207   3
  12  -2 -26 202.285 177.333   4
 -12  -2  25-52.2244 147.883   3
  12  -2 -25 297.148 220.727   4
 -12  -2  24-16.6704 153.894   3
 -12   2  24 96.7851 125.608   3
 -12  -2  23 159.791 191.054   3
  12  -2 -23 471.819 302.115   4
 -12   2  23 103.035 63.7561   3
 -12  -2  22 231.716 184.132   3
 -12   2  22 128.189 87.8989   3
 -12  -2  21 655.419 336.443   3
  12  -2 -21 1216.59 366.532   4
 -12   2  21 648.282 257.935   3
 -12  -2  20 564.980 287.059   3
 -12  -2  20 598.853 216.143   2
 -12   2  20 785.289 271.000   3
 -12  -2  19 892.328 360.493   3
 -12  -2  19 855.628 267.466   2
 -12   2  19 773.887 255.178   3
 -12  -2  18 1184.67 403.397   3
 -12  -2  18 1306.96 324.454   2
  12  -2 -18 2316.55 433.475   4
 -12   2  18 1138.45 310.293   3
  12  -2 -17 3519.67 521.888   4
 -12   2  17 2393.88 412.816   3
 -12  -2  17 2019.04 511.934   3
 -12   2  16 6.20730 80.5710   3
 -12  -2  16 106.054 136.048   3
  12  -2 -15 3358.29 459.714   4
 -12   2  15 3192.26 448.315   3
 -12  -2  15 3018.54 566.135   3
 -12  -2  14 5340.12 738.235   3
  12  -2 -14 5165.93 530.347   4
 -12   2  14 4777.27 514.776   3
 -12   2  13 7450.08 352.230   2
  12  -2 -13 7604.31 601.338   4
 -12  -2  13 8469.22 924.895   3
 -12   2  13 7765.94 618.060   3
 -12   2  12 113.594 80.5691   3
 -12  -2  12 14.2850 52.0161   3
 -12   2  12 143.935 48.6144   2
 -12   2  11 12029.1 526.060   2
 -12  -2  11 12174.2 1053.78   3
  12  -2 -11 12173.5 510.027   2
 -12  -2  11 9650.80 1066.90   1
  12  -2 -11 11454.9 660.235   4
 -12   2  11 12135.7 685.430   3
 -12   2  10 19529.9 715.799   2
 -12  -2  10 20548.8 1315.06   3
  12  -2 -10 21287.1 700.355   2
  12  -2 -10 18770.9 790.616   4
 -12  -2  10 16662.0 1447.03   1
 -12   2  10 20215.0 831.579   3
 -12   2   9 39962.5 1157.90   3
 -12  -2   9 37573.5 1731.93   3
  12  -2  -9 36135.8 932.654   2
 -12   2   9 35172.2 988.246   2
  12  -2  -9 31907.0 947.067   4
 -12  -2   9 28790.0 1763.22   1
 -12   2   8 316.345 93.9419   3
 -12   2   8 379.607 110.054   2
  12  -2  -8 776.022 160.684   4
 -12  -2   8 291.356 180.450   1
  12  -2  -8 465.498 109.649   2
  12  -2  -7 3747.94 259.029   4
  12  -2  -7 3491.40 316.365   2
 -12   2   7 3135.62 319.278   2
  12  -2  -6 9928.31 357.865   4
  12  -2  -6 10511.8 569.315   2
 -12   2   6 9353.15 571.722   2
 -12   2   5 12584.8 1431.78   1
  12  -2  -5 13030.9 660.876   2
 -12   2   4 8155.99 1136.59   1
  12  -2  -4 8463.09 549.431   2
 -12   2   3 28885.2 2119.36   1
  12  -2  -3 26543.2 1001.91   2
  12  -2  -2 114.518 91.7644   2
 -12   2   2 88.9532 198.066   1
  12  -2  -1 5827.39 501.943   2
 -12   2   1 7393.82 1037.01   1
 -12   2   1 5917.24 530.186   3
 -12   2   0 7588.60 318.105   4
  12  -2   0 7983.17 601.953   2
 -12   2   0 7891.91 982.037   1
 -12   2  -1 2517.09 215.535   4
  12  -2   1 2231.73 333.714   2
 -12   2  -1 2638.40 570.113   1
  12  -2   2 488.402 153.691   2
 -12   2  -2 725.687 139.870   4
 -12   2  -2 778.874 338.865   1
  12  -2   3 4514.04 509.515   2
 -12   2  -3 3259.02 322.617   4
  12  -2   4 913.403 228.292   2
 -12   2  -4 1331.67 217.693   4
  12  -2   5-0.17956 85.5093   2
 -12   2  -5 315.858 155.556   4
  12  -2   6 182.616 144.046   2
 -12   2  -6 556.715 187.188   4
 -12   2  -7 5554.28 533.742   4
  12  -2   7 6317.66 648.539   2
  12  -2   8 273.319 155.160   2
 -12   2  -8 405.882 201.897   4
 -12   2  -9 3674.57 501.361   4
  12  -2   9 3893.26 520.895   2
  12  -2  10 567.771 207.945   2
 -12   2 -10 618.054 227.024   4
  12  -2  11 594.596 213.285   2
 -12   2 -11 557.639 229.332   4
  12  -2  12 535.672 198.445   2
 -12   2 -12 377.442 222.636   4
  12  -2  13 83.1871 121.405   2
 -12   2 -13 9.19889 84.0824   4
  12  -2  14 87.5556 78.6075   2
 -12   2 -14 58.6654 101.822   4
  12  -2  15 975.381 293.324   2
 -12   2 -15 818.736 262.516   4
  12  -2  16 330.405 181.813   2
 -12   2 -16 63.8854 84.4223   4
 -12   2 -17-138.276 175.016   4
 -12   2 -18 24.3414 126.931   4
 -12   2 -19-326.893 197.580   4
  12  -4 -25 780.366 382.745   4
 -12  -4  24 517.013 318.477   3
  12  -4 -24 917.137 403.025   4
 -12  -4  23 639.449 377.581   3
  12  -4 -23 649.450 328.335   4
 -12  -4  22 428.823 245.620   2
 -12  -4  22 305.985 173.117   3
 -12  -4  21-91.7073 106.726   2
 -12  -4  21 106.404 152.807   3
  12  -4 -21 348.924 256.442   4
 -12  -4  20 4.15775 54.6300   3
 -12  -4  20-2.18730 50.4134   2
 -12  -4  19 591.556 299.929   3
 -12  -4  19 796.917 296.635   2
 -12  -4  18 407.262 265.823   3
 -12  -4  18 151.056 105.165   2
 -12  -4  17 376.335 241.565   3
 -12  -4  16 176.847 147.506   3
 -12  -4  15 262.018 208.220   3
 -12  -4  14 1149.01 389.361   3
 -12  -4  13 520.052 254.726   3
  12  -4 -13 486.757 101.416   2
 -12  -4  12 7207.58 929.994   3
  12  -4 -12 7686.58 457.008   2
  12  -4 -11 60.7665 78.4409   2
 -12  -4  11 13.0196 48.8757   1
 -12  -4  11-60.4725 47.0238   3
  12  -4 -10-50.3611 60.3252   2
 -12  -4  10 53.4338 96.9369   3
 -12  -4   9 374.691 193.540   3
  12  -4  -9 566.326 157.900   2
 -12  -4   8 888.306 292.674   3
  12  -4  -8 1163.38 228.692   2
  12  -4  -7 452.776 164.333   2
  12  -4  -6 458.472 153.478   2
 -12   4   5 124.338 49.6281   3
  12  -4  -5 162.470 113.979   2
 -12   4   4 3493.33 302.079   3
  12  -4  -4 3357.93 435.689   2
 -12   4   3 2610.47 298.284   3
  12  -4  -3 2802.10 413.812   2
  12  -4  -2 1298.86 145.811   4
 -12   4   2 1545.47 252.163   3
  12  -4  -2 1533.86 315.384   2
  12  -4  -1 11561.2 474.269   4
  12  -4  -1 10931.4 854.073   2
  12  -4   0 294.350 159.628   2
  12  -4   0 595.392 127.329   4
  12  -4   1 107.835 120.143   2
  12  -4   2 274.339 161.820   2
 -12   4  -2 153.248 127.616   1
 -12   4  -3 409.943 268.573   1
  12  -4   3 455.155 186.145   2
 -12   4  -4 9339.99 1252.11   1
  12  -4   4 7796.88 787.717   2
 -12   4  -5 452.655 316.760   1
  12  -4   5 677.382 275.756   2
 -12   4  -6 7551.14 1143.02   1
  12  -4   6 5971.52 705.987   2
 -12   4  -7 14098.7 1550.89   1
  12  -4   7 10470.6 948.983   2
  12  -4   8 272.879 199.649   2
 -12   4  -8-162.703 164.067   1
 -12   4  -9 3286.74 740.320   1
  12  -4   9 2158.67 447.379   2
  12  -4  10 675.201 287.171   2
  12  -4  11 155.423 161.531   2
  12  -4  12 772.264 267.803   2
  12  -4  13 333.666 211.816   2
  12  -4  14 171.440 145.940   2
  12  -4  15 88.0224 94.8063   2
  12  -4  16 182.615 167.894   2
  12  -4  17 265.399 206.258   2
 -12  -6  22 1334.23 473.066   2
 -12  -6  21 440.830 320.285   2
 -12  -6  21 110.259 147.991   3
 -12  -6  20 209.179 194.262   3
 -12  -6  20-100.242 174.689   2
 -12  -6  19 33.8120 83.5133   3
 -12  -6  19-121.804 174.267   2
 -12  -6  18-21.2619 173.980   3
 -12  -6  18-37.3645 114.863   2
 -12  -6  17 185.920 72.4618   3
 -12  -6  17-60.2602 95.4839   2
 -12  -6  16 201.722 175.929   3
 -12  -6  15 312.309 239.884   3
 -12  -6  14 52.4918 71.9497   3
 -12  -6  13 1605.58 486.095   3
 -12  -6  12 113.986 104.633   3
 -12  -6  11 4432.58 791.118   3
  12  -6 -11 5556.29 570.177   2
 -12  -6  10 372.837 227.409   3
  12  -6 -10 188.879 116.791   2
 -12  -6   9 2244.64 528.339   3
  12  -6  -9 2689.73 418.038   2
 -12  -6   8 643.848 275.307   3
  12  -6  -8 677.269 209.385   2
 -12  -6   7 182.596 133.034   3
  12  -6  -7 240.133 150.630   2
  12  -6  -6 2009.14 380.286   2
 -12  -6   6 1219.64 343.632   3
  12  -6  -5 2065.67 413.351   2
  12  -6  -4 865.173 264.911   2
  12  -6  -3 190.617 126.800   2
  12  -6  -2 315.923 143.415   2
  12  -6  -1 9.08429 69.8070   2
  12  -6   0 26.8788 62.9089   2
  12  -6   1 641.629 240.865   2
  12  -6   2-40.7813 134.114   2
  12  -6   3 42.1081 21.4426   2
  12  -6   4 61.0761 93.6760   2
  12  -6   5 211.955 80.8773   2
  12  -6   6 72.1508 103.619   2
  12  -6   7 259.271 183.097   2
  12  -6   8 271.069 267.307   2
  12  -6   9 199.266 149.624   2
  12  -6  10 279.288 199.355   2
  12  -6  11 85.4649 108.222   2
  12  -6  12 303.794 226.661   2
  12  -6  13 255.126 204.556   2
 -12  -8  16 276.169 214.290   3
 -12  -8  16 301.683 228.257   2
 -12  -8  15-212.193 198.602   3
 -12  -8  15 257.678 269.543   2
 -12  -8  14 169.176 132.603   3
 -12  -8  14 532.981 392.294   2
 -12  -8  13 102.998 179.777   3
 -12  -8  12 154.641 126.076   3
 -12  -8  11 68.0917 198.029   3
 -12  -8  10 1765.77 544.145   3
 -12  -8   9 341.703 245.068   3
  12  -8  -9 225.337 163.092   2
  12  -8  -8 925.679 298.325   2
 -12  -8   8 764.905 365.169   3
  12  -8  -7 2856.75 549.692   2
 -12  -8   7 2530.93 591.630   3
 -12  -8   6-60.9576 88.6832   3
  12  -8  -6-67.4358 145.969   2
 -12  -8   5 125.700 125.030   3
  12  -8  -5 217.580 174.849   2
 -12  -8   4 18.4189 86.2719   3
  12  -8  -4-88.6109 142.673   2
 -12  -8   3 43.5774 55.2270   3
  12  -8  -3 568.973 269.686   2
 -12  -8   2-69.5908 90.7261   3
  12  -8  -2-51.0667 146.612   2
  12  -8  -1-77.2797 178.868   2
  12  -8   0 133.007 167.852   2
  12  -8   1-94.8412 148.089   2
  12  -8   2 1441.25 431.249   2
  12  -8   3 266.455 205.650   2
  12  -8   4 24.5569 94.2353   2
  12  -8   5 1367.21 424.625   2
  12  -8   6 2424.77 594.441   2
  12 -10  -5 1.39542 106.861   2
  12 -10  -4 529.706 249.746   2
 -13   1  27 170.855 176.173   3
 -13  -1  27 249.527 319.201   3
 -13  -1  26 365.457 189.173   3
  13  -1 -26 375.700 111.901   4
 -13   1  26 271.424 208.013   3
 -13  -1  25 93.1574 40.4862   3
  13  -1 -25 116.655 83.6062   4
 -13   1  25 197.104 191.411   3
 -13  -1  24 44.3320 64.4735   3
  13  -1 -24-203.291 234.914   4
 -13   1  24-15.0145 106.422   3
 -13  -1  23 377.387 260.103   3
  13  -1 -23 814.189 284.453   4
  13   1 -23-154.694 208.781   4
 -13   1  23 602.744 280.928   3
 -13   1  22 557.370 256.168   3
 -13  -1  22 573.443 281.846   3
  13   1 -22-96.3892 227.692   4
  13  -1 -22 793.491 266.411   4
 -13   1  21-89.1989 100.564   3
 -13  -1  21 77.4306 137.363   3
  13  -1 -21 135.961 105.901   4
  13   1 -21-286.383 233.440   4
 -13   1  20-95.6977 134.697   3
 -13  -1  20-38.5338 16.8604   3
 -13   1  19 44.4070 27.9869   3
 -13  -1  19 131.000 109.542   3
 -13  -1  19-8.32692 32.5598   2
  13  -1 -19 221.441 150.000   4
  13  -1 -18 1470.18 330.553   4
 -13   1  18 1244.28 342.493   3
 -13  -1  18 1128.10 385.360   3
 -13   1  17 871.029 263.175   3
 -13  -1  17 904.583 335.498   3
 -13   1  17 694.226 102.399   2
  13  -1 -17 1143.77 284.099   4
  13  -1 -16 1182.14 293.115   4
 -13   1  16 616.682 235.348   3
 -13  -1  16 504.399 223.504   3
 -13   1  16 618.229 91.6165   2
  13  -1 -15 3673.32 463.045   4
 -13   1  15 3676.23 242.431   2
 -13   1  15 4392.10 585.194   3
 -13  -1  15 3798.25 606.718   3
 -13   1  14 15522.8 532.357   2
  13  -1 -14 16040.1 912.246   4
 -13   1  14 17650.0 1106.07   3
 -13  -1  14 18631.9 1325.54   3
  13  -1 -13 5477.08 509.769   4
 -13   1  13 5210.32 321.094   2
 -13   1  13 5418.74 577.875   3
 -13  -1  13 6176.98 750.687   3
 -13  -1  12 1288.75 337.631   3
  13  -1 -12 1126.01 213.387   4
 -13   1  12 1153.75 156.802   2
 -13   1  12 1284.71 277.966   3
 -13   1  11 181.538 69.2311   2
 -13   1  11 148.099 103.959   3
 -13  -1  11 350.326 168.478   3
  13  -1 -11 4.94864 28.6817   4
 -13   1  10 17317.1 926.123   3
 -13  -1  10 17296.6 1150.33   3
 -13  -1  10 13516.1 1414.88   1
 -13   1  10 16716.8 644.313   2
  13  -1 -10 15461.3 708.217   4
 -13   1   9 7809.24 620.218   3
  13  -1  -9 7858.63 478.710   2
 -13   1   9 7464.06 442.571   2
 -13  -1   9 7435.75 1099.72   1
  13  -1  -9 6665.92 426.326   4
 -13  -1   8 532.090 297.117   1
  13  -1  -8 810.453 158.274   2
 -13   1   8 527.218 273.166   1
 -13   1   8 943.797 178.614   2
  13  -1  -7 7290.42 474.422   2
 -13   1   7 5662.80 985.777   1
 -13   1   7 6700.11 447.933   2
 -13  -1   7 5344.84 847.178   1
  13  -1  -6 18034.3 749.371   2
 -13   1   6 14583.7 1548.11   1
 -13   1   6 18293.2 544.254   4
 -13   1   5 27692.0 575.086   4
 -13   1   5 25506.3 2072.88   1
  13  -1  -5 24864.8 888.192   2
 -13   1   4 1735.77 526.071   1
  13  -1  -4 2589.99 292.463   2
 -13   1   4 2501.52 159.005   4
 -13   1   3 1461.84 451.983   1
  13  -1  -3 1573.38 233.234   2
 -13   1   2 229.267 256.610   1
  13  -1  -2 165.419 64.0845   2
  13  -1  -1 411.490 147.318   2
  13   1  -1 281.046 101.503   2
  13   1   0 7138.35 563.874   2
  13  -1   0 7977.33 581.546   2
  13   1   1 2246.82 311.874   2
  13  -1   1 2433.24 327.490   2
  13  -1   2 65.1999 71.4116   2
  13   1   2 27.9331 29.0389   2
  13  -1   3 180.721 100.709   2
  13   1   3 178.856 86.1055   2
  13   1   4 1832.58 300.527   2
  13  -1   4 1945.54 317.435   2
  13   1   5 1744.98 303.049   2
  13  -1   5 1518.10 284.759   2
  13  -1   6 444.772 161.177   2
  13   1   6 526.196 164.763   2
  13  -1   7 222.160 115.634   2
  13   1   7 247.881 113.694   2
  13  -1   8-6.73086 19.8625   2
  13   1   8 15.3420 24.8294   2
  13  -1   9-2.96706 60.2215   2
  13   1   9-62.5144 94.7159   2
  13  -1  10 559.171 175.959   2
 -13   1 -10 582.708 284.956   4
  13   1  10 487.898 179.566   2
  13   1  11 90.6933 79.5248   2
  13  -1  11-15.2265 114.299   2
  13   1  12 1460.30 318.937   2
 -13   1 -12 1422.39 388.965   4
  13  -1  12 1220.65 299.339   2
  13   1  13 1071.64 282.780   2
 -13   1 -13 1476.68 408.932   4
  13  -1  13 1325.50 314.977   2
  13   1  14 462.360 188.504   2
  13  -1  14 417.884 171.431   2
 -13   1 -15 461.417 301.206   4
  13  -1  15 213.723 143.123   2
 -13   1 -16 357.513 234.338   4
 -13   1 -17 256.637 194.381   4
 -13  -1 -18 390.354 288.814   4
 -13   1 -18 179.069 185.038   4
  13  -3 -26 431.720 261.292   4
 -13  -3  25 123.318 169.872   3
  13  -3 -25 637.837 338.806   4
 -13  -3  24-22.1252 93.4261   3
  13  -3 -24 383.992 283.791   4
 -13  -3  23 139.832 162.471   3
  13  -3 -23 848.830 356.545   4
 -13  -3  22 1684.79 559.213   3
  13  -3 -22 2860.18 551.640   4
 -13  -3  21 24.8887 59.4185   3
 -13  -3  21-10.3878 120.315   2
 -13  -3  20 140.224 181.325   3
 -13  -3  20-23.3896 118.283   2
 -13  -3  19 1606.98 510.775   3
 -13  -3  19 1324.19 375.551   2
  13  -3 -19 2315.21 448.922   4
 -13   3  19 1585.21 345.176   3
 -13  -3  18 9.22796 96.7455   3
 -13   3  18 14.4687 53.4217   3
 -13  -3  17 117.947 119.732   3
 -13   3  17 206.493 107.175   3
 -13  -3  16 418.772 232.820   3
 -13   3  16 462.379 153.362   3
 -13  -3  15 499.253 276.653   3
 -13   3  15 232.660 101.958   3
 -13  -3  14 763.731 290.482   3
 -13   3  14 859.240 183.114   3
 -13   3  13 22.5045 20.4819   3
 -13  -3  13-69.5743 112.239   3
 -13   3  13 5.79746 6.38411   2
  13  -3 -13 8.88881 14.6180   2
 -13  -3  12 6492.04 852.003   3
 -13   3  12 5766.45 449.640   2
  13  -3 -12 6171.85 379.865   2
 -13  -3  12 3754.67 653.701   1
 -13   3  12 5717.49 396.595   3
 -13  -3  11 4765.18 681.647   3
 -13   3  11 5217.39 447.461   2
  13  -3 -11 5438.13 370.272   2
 -13  -3  11 3949.01 705.433   1
 -13   3  11 5548.61 349.476   3
 -13  -3  10 4965.00 699.749   3
 -13   3  10 4759.82 445.091   2
  13  -3 -10 5023.29 387.325   2
 -13  -3  10 3130.52 608.911   1
 -13   3  10 4705.89 291.141   3
 -13  -3   9 2875.02 534.254   3
  13  -3  -9 3132.49 325.696   2
 -13   3   9 3140.60 220.551   3
 -13   3   8 13606.1 484.382   3
  13  -3  -8 14994.7 730.280   2
  13  -3  -7 1671.22 255.814   2
 -13   3   6 5669.29 350.030   3
  13  -3  -6 5607.39 476.819   2
  13  -3  -5 11606.7 719.105   2
 -13   3   5 11289.7 543.037   3
  13  -3  -4 2491.93 335.521   2
 -13   3   4 2290.83 268.858   3
  13  -3  -3 17013.9 907.989   2
 -13   3   3 16089.9 778.069   3
 -13   3   2 4909.37 965.313   1
  13  -3  -2 3754.34 444.268   2
 -13   3   2 3621.73 399.400   3
 -13   3   1 33.2876 70.4465   1
  13  -3  -1 62.4546 88.4201   2
  13  -3   0 645.262 217.976   2
 -13   3   0 691.399 357.493   1
 -13   3  -1 2852.31 707.895   1
  13  -3   1 1672.62 324.453   2
  13  -3   2 124.647 132.673   2
 -13   3  -2 21.8331 59.0233   1
 -13   3  -3 13186.7 1416.81   1
  13  -3   3 11207.5 848.873   2
 -13   3  -4 8227.08 1104.97   1
  13  -3   4 6713.03 671.928   2
  13  -3   5 137.597 155.593   2
 -13   3  -5 8.73294 21.5809   1
 -13   3  -6 361.382 195.614   1
 -13   3  -6 138.360 100.891   4
  13  -3   6 253.127 132.335   2
  13  -3   7 79.6224 69.2646   2
 -13   3  -7 85.6858 164.975   1
 -13   3  -7-86.2574 129.300   4
  13  -3   8 1225.48 323.063   2
 -13   3  -8 1236.12 450.360   1
 -13   3  -8 723.176 154.501   4
 -13   3  -9-17.0844 193.442   1
  13  -3   9 267.250 170.403   2
 -13   3 -10-308.332 224.229   1
  13  -3  10 49.0641 83.4203   2
  13  -3  11 73.8613 69.0475   2
 -13   3 -11-395.683 167.911   4
  13  -3  12 33.9289 58.8853   2
  13  -3  13 53.3249 15.6528   2
 -13   3 -13-72.2590 175.105   4
  13  -3  14 756.721 287.612   2
 -13   3 -14 247.808 62.9041   4
  13  -3  15 174.414 101.919   2
 -13   3 -15 62.8642 92.8815   4
  13  -3  16 18.2700 68.1730   2
  13  -3  17 139.832 178.181   2
 -13   3 -17-557.117 242.922   4
  13  -5 -25 574.934 330.418   4
  13  -5 -24 944.958 382.329   4
  13  -5 -23 1119.15 415.134   4
 -13  -5  22 101.557 137.253   2
 -13  -5  22-64.2973 105.065   3
 -13  -5  21 26.2525 127.005   3
 -13  -5  21-31.6519 169.119   2
 -13  -5  20-20.9724 122.349   3
 -13  -5  20-26.3692 199.753   2
 -13  -5  19 487.411 289.107   3
 -13  -5  19 356.048 210.115   2
 -13  -5  18 123.057 106.898   3
 -13  -5  17 155.676 181.519   3
 -13  -5  16 714.555 318.249   3
 -13  -5  15 732.669 345.765   3
 -13  -5  14 1427.70 450.571   3
  13  -5 -13-4.85109 43.1689   2
 -13  -5  13 1.07929 94.3451   3
  13  -5 -12 363.807 99.2884   2
 -13  -5  12 284.839 211.971   3
 -13  -5  11 12813.5 1272.55   3
  13  -5 -11 13698.4 781.808   2
 -13  -5  10 3279.99 615.073   3
  13  -5 -10 4005.67 436.312   2
 -13  -5   9 5760.66 832.507   3
  13  -5  -9 6523.55 591.942   2
 -13  -5   8 1753.28 434.757   3
  13  -5  -8 2105.86 343.032   2
  13  -5  -7-10.7782 34.2155   2
  13  -5  -6 3507.64 478.656   2
 -13   5   5 2117.32 197.825   3
  13  -5  -5 2774.57 430.292   2
 -13   5   4 1452.06 210.970   3
  13  -5  -4 1682.23 340.895   2
 -13   5   3-6.18776 34.5310   3
  13  -5  -3 56.6247 58.5460   2
 -13   5   2 761.948 184.842   3
  13  -5  -2 803.964 256.367   2
  13  -5  -2 431.187 75.7284   4
  13  -5  -1 4805.93 627.191   2
  13  -5   0 1525.17 360.620   2
  13  -5   1 1822.68 388.838   2
  13  -5   2 216.347 181.365   2
  13  -5   3 204.139 173.237   2
  13  -5   4 1234.40 355.077   2
  13  -5   5 45.1627 101.775   2
  13  -5   6 3968.48 632.243   2
  13  -5   7 298.151 214.746   2
  13  -5   8 2364.78 504.590   2
  13  -5   9 732.639 312.860   2
  13  -5  10 429.306 227.640   2
  13  -5  11 178.558 193.774   2
  13  -5  12 302.006 224.434   2
  13  -5  13 479.499 238.499   2
  13  -5  14 230.239 199.242   2
  13  -5  15-71.1276 82.0061   2
 -13  -7  21-91.4235 210.586   2
 -13  -7  20-133.820 158.817   2
 -13  -7  19 4.40457 30.4914   3
 -13  -7  19-266.049 221.699   2
 -13  -7  18 148.711 167.906   3
 -13  -7  18-341.746 247.392   2
 -13  -7  17 194.412 207.472   3
 -13  -7  17 568.808 339.591   2
 -13  -7  16 93.3145 200.932   3
 -13  -7  15 146.966 155.270   3
 -13  -7  14 163.979 240.726   3
 -13  -7  13 366.067 239.206   3
 -13  -7  12 1054.51 433.591   3
 -13  -7  11 4218.59 809.068   3
 -13  -7  10 2078.07 565.453   3
  13  -7 -10 2395.41 434.787   2
 -13  -7   9 85.6029 89.4700   3
  13  -7  -9 102.824 16.1552   2
 -13  -7   8 1094.18 400.806   3
  13  -7  -8 663.801 232.708   2
 -13  -7   7 859.889 350.459   3
  13  -7  -7 784.540 263.625   2
 -13  -7   6 563.187 273.305   3
  13  -7  -6 724.760 252.945   2
 -13  -7   5-11.9552 63.5383   3
  13  -7  -5 104.278 87.5723   2
  13  -7  -4 718.437 266.377   2
  13  -7  -3 133.585 133.420   2
  13  -7  -2-260.441 162.853   2
  13  -7  -1-52.0587 156.584   2
  13  -7   0 208.580 4.27337   2
  13  -7   1 325.896 198.731   2
  13  -7   2 753.028 292.039   2
  13  -7   3 2038.51 492.282   2
  13  -7   4 1155.36 378.290   2
  13  -7   5 507.380 232.168   2
  13  -7   6 432.939 239.253   2
  13  -7   7 2498.52 604.811   2
  13  -7   8 274.773 218.301   2
  13  -7   9 1259.61 428.167   2
 -13  -9  13 384.846 270.329   3
 -13  -9  12 238.411 166.666   3
 -13  -9  11-65.5923 239.046   3
 -13  -9  10 143.559 120.213   3
 -13  -9   9 964.506 433.923   3
 -13  -9   8-233.469 193.583   3
 -13  -9   7 105.171 89.0576   3
  13  -9  -7 161.702 95.6451   2
 -13  -9   6 377.252 233.587   3
  13  -9  -6 322.093 180.919   2
 -13  -9   5 474.550 248.317   3
  13  -9  -5 579.454 273.755   2
 -13  -9   4 0.64362 90.4259   3
  13  -9  -4-102.641 142.887   2
 -13  -9   3 53.4539 85.2707   3
  13  -9  -3 161.168 125.835   2
  13  -9  -2 11.4887 122.165   2
  13  -9  -1 68.1327 91.1775   2
  13  -9   0 167.750 155.456   2
  13  -9   1 90.3405 65.0650   2
 -14   0  28 213.363 242.997   3
 -14   0  27 180.093 181.805   3
  14   0 -26 3071.45 590.557   4
 -14   0  26 4807.10 924.685   3
 -14   0  25 8.64072 37.5423   3
  14   0 -25-72.6240 144.001   4
 -14   0  24 460.521 266.217   3
  14   0 -24-10.5856 194.229   4
 -14   0  23-77.4200 148.116   3
  14   0 -22 1406.47 326.625   4
 -14   0  22 2449.42 579.518   3
 -14   0  21-308.585 199.571   3
  14   0 -21-489.523 209.679   4
  14   0 -20 3299.77 519.500   4
 -14   0  20 3903.34 689.055   3
 -14   0  19 35.4943 71.0590   3
  14   0 -19-529.235 203.171   4
 -14   0  18 298.817 204.332   3
  14   0 -18-3.58144 159.412   4
 -14   0  17 112.442 4.00822   3
 -14   0  17-54.9935 39.3799   2
 -14   0  16 3740.72 341.371   2
  14   0 -16 3190.58 429.582   4
 -14   0  16 4154.98 622.629   3
 -14   0  15-53.2892 55.2223   3
 -14   0  15-9.30985 39.0902   2
 -14   0  14 48.8266 21.6709   3
 -14   0  14 17.1608 5.42629   2
 -14   0  13-48.8857 81.5015   3
 -14   0  13-3.20384 25.0241   2
 -14   0  12 699.067 234.068   3
 -14   0  12 776.532 162.614   2
 -14   0  11-49.8943 80.3510   3
 -14   0  11 1.54470 17.1073   2
 -14   0  10 14621.6 983.932   3
 -14   0  10 12123.2 1458.97   1
 -14   0   9 22.8188 121.339   1
 -14   0   9 84.5312 60.0499   4
 -14   0   8 5536.98 441.388   4
 -14   0   8 4882.25 917.495   1
 -14   0   7 40.6493 230.137   1
  14   0  -6 55.5532 18.4293   2
 -14   0   6-14.8051 126.957   1
 -14   0   5 49.8149 170.048   1
  14   0  -5-35.2120 53.2715   2
  14   0  -4 3648.71 382.996   2
  14   0  -3 47.1201 37.5176   2
  14   0  -2 29927.3 1124.59   2
  14   0  -1-28.5307 34.9811   2
  14   0   0 70.8839 76.2001   2
  14   0   1-46.8215 45.9172   2
  14   0   2 1335.68 254.007   2
  14   0   3 63.6554 91.6898   2
  14   0   4 529.031 164.136   2
  14   0   5 65.2043 107.692   2
  14   0   6 370.848 148.521   2
  14   0   7 73.1831 99.6403   2
  14   0   8 303.728 149.240   2
  14   0   9 52.9814 81.1952   2
  14   0  10 96.9068 102.234   2
  14   0  11 43.9923 67.7243   2
  14   0  12 3933.54 537.079   2
  14   0  13-75.9259 51.9241   2
 -14   0 -14 516.327 259.166   4
  14   0  14 193.444 115.359   2
 -14   0 -15 337.535 252.704   4
 -14   0 -16 826.976 344.381   4
 -14   0 -17 716.483 332.392   4
 -14  -2  26 326.163 246.577   3
  14  -2 -26-53.3388 101.625   4
 -14  -2  25 1062.78 506.025   3
  14  -2 -25 74.8406 92.4196   4
 -14  -2  24 895.728 416.121   3
  14  -2 -24 713.089 305.056   4
 -14  -2  23-66.5758 37.0152   3
 -14   2  23 114.909 183.158   3
 -14  -2  22 1215.60 457.527   3
  14  -2 -22 1692.11 419.802   4
 -14   2  22 1061.01 334.786   3
 -14  -2  21 105.930 139.854   3
 -14   2  21-90.9650 132.965   3
 -14  -2  20 244.227 193.016   3
 -14  -2  20 281.061 147.740   2
  14  -2 -20 718.098 255.713   4
 -14   2  20 166.705 82.6863   3
 -14   2  19 465.429 202.280   3
 -14  -2  19 796.705 377.825   3
  14  -2 -19 1051.50 299.738   4
  14  -2 -18 2116.17 403.024   4
 -14  -2  18 1586.73 455.512   3
 -14   2  18 1520.42 347.698   3
 -14   2  17 800.652 246.897   3
 -14  -2  17 841.872 322.724   3
  14  -2 -17 1639.65 347.481   4
 -14  -2  16 1089.78 359.611   3
 -14   2  16 1081.55 273.496   3
 -14   2  15 1131.23 141.042   2
 -14  -2  15 1417.52 405.941   3
  14  -2 -15 2047.70 345.197   4
 -14   2  15 1355.73 284.928   3
 -14   2  14 841.784 134.373   2
 -14  -2  14 758.949 269.794   3
  14  -2 -14 1586.30 291.604   4
 -14   2  14 1026.74 243.484   3
 -14   2  13 266.116 132.293   3
 -14  -2  13 251.454 158.389   3
 -14   2  13 222.413 71.7022   2
 -14  -2  12 433.565 202.248   1
 -14  -2  12 860.564 265.101   3
  14  -2 -12 1391.03 253.142   4
 -14   2  12 754.309 183.658   3
 -14   2  12 814.834 152.449   2
 -14  -2  11 10521.6 982.354   3
 -14  -2  11 9026.97 1204.56   1
  14  -2 -11 10677.9 558.160   2
  14  -2 -11 9739.23 580.397   4
 -14   2  11 10546.1 562.416   2
 -14   2  11 11299.8 705.350   3
 -14   2  10 31660.0 1135.53   3
 -14  -2  10 30975.1 1650.66   3
  14  -2 -10 30320.5 950.732   2
  14  -2 -10 28512.1 920.987   4
 -14  -2  10 25554.9 1926.69   1
 -14   2  10 29003.4 976.701   2
 -14   2   9 42220.8 1299.26   3
  14  -2  -9 39065.7 1098.80   2
  14  -2  -9 40410.1 1011.66   4
 -14  -2   9 33552.3 2146.12   1
 -14   2   9 39016.6 1155.26   2
  14  -2  -8 759.978 160.517   2
  14  -2  -8 628.288 98.8257   4
  14  -2  -7 2730.08 314.119   2
 -14   2   6 1112.63 484.495   1
  14  -2  -6 1072.58 203.590   2
 -14   2   5 12634.7 1520.76   1
  14  -2  -5 11450.7 666.580   2
  14  -2  -4 29766.4 1107.90   2
 -14   2   4 33752.9 2493.99   1
  14  -2  -3 2315.97 318.304   2
 -14   2   3 2663.09 740.703   1
  14  -2  -2 6364.78 537.461   2
 -14   2   2 6658.04 1083.09   1
 -14   2   1 1428.84 470.528   1
  14  -2  -1 1318.40 263.134   2
 -14   2   0 1716.45 158.147   4
  14  -2   0 1672.99 294.269   2
 -14   2   0 1796.31 520.512   1
  14  -2   1 87.3548 88.6835   2
 -14   2  -1 96.0423 62.7941   4
 -14   2  -1 35.7770 122.623   1
  14  -2   2 363.819 140.830   2
 -14   2  -2 477.032 139.587   4
 -14   2  -2 537.063 301.446   1
 -14   2  -3 3205.96 319.051   4
  14  -2   3 2572.02 393.417   2
  14  -2   4 615.154 194.640   2
 -14   2  -4 1009.60 200.619   4
  14  -2   5 1806.03 341.518   2
 -14   2  -5 2144.45 309.214   4
  14  -2   6 1338.02 310.464   2
 -14   2  -6 1517.86 284.424   4
  14  -2   7 2666.11 430.748   2
 -14   2  -7 2366.84 364.891   4
  14  -2   8-9.61124 65.3540   2
 -14   2  -8 406.573 201.815   4
  14  -2   9 4791.20 598.820   2
 -14   2  -9 4330.80 537.032   4
  14  -2  10 283.923 148.173   2
 -14   2 -10 251.146 180.536   4
  14  -2  11 1555.34 357.333   2
 -14   2 -11 1511.31 352.831   4
  14  -2  12 1442.06 352.689   2
 -14   2 -12 1268.86 330.986   4
  14  -2  13 315.510 172.876   2
 -14   2 -13 125.955 140.236   4
 -14   2 -14 214.100 162.458   4
  14  -2  14 297.564 149.366   2
 -14   2 -15-64.7845 71.3673   4
  14  -2  15-86.7823 103.806   2
 -14   2 -16-74.2936 153.868   4
  14  -2  16 29.1418 57.0038   2
 -14   2 -17 976.986 301.058   4
 -14   2 -18 119.297 90.0291   4
  14  -4 -26 989.062 406.022   4
  14  -4 -25 1107.95 411.256   4
 -14  -4  24 272.778 271.756   3
  14  -4 -24 1034.65 390.797   4
 -14  -4  23-3.90299 181.193   3
  14  -4 -23 771.341 337.407   4
 -14  -4  22-112.775 199.626   3
 -14  -4  22 97.5508 151.863   2
  14  -4 -22 435.117 257.663   4
 -14  -4  21 1397.71 527.996   3
 -14  -4  21 1358.58 426.040   2
  14  -4 -21 1706.73 420.654   4
 -14  -4  20 248.990 218.903   3
 -14  -4  20 88.5463 69.0944   2
 -14  -4  19 192.736 186.595   3
 -14  -4  18 356.163 245.827   3
 -14  -4  17-1.13292 75.7540   3
 -14  -4  16 3572.78 733.659   3
 -14  -4  15 393.475 222.123   3
 -14  -4  14 1458.11 448.865   3
  14  -4 -14 1879.60 213.618   2
 -14  -4  13 4689.06 797.912   3
  14  -4 -13 4697.87 370.998   2
 -14  -4  12 4963.33 783.597   3
  14  -4 -12 5449.38 426.012   2
  14  -4 -11-23.2025 47.6986   2
 -14  -4  11 54.8431 142.365   3
 -14  -4  11 5.14820 127.557   1
  14  -4 -10 49.7803 20.3428   2
 -14  -4  10-69.7064 134.891   3
 -14  -4   9 2468.21 514.243   3
  14  -4  -9 2826.10 350.531   2
  14  -4  -8-17.8495 67.7473   2
  14  -4  -7 73.6471 88.6640   2
  14  -4  -6 1205.02 261.431   2
 -14   4   6 1007.43 139.714   3
  14  -4  -5 2758.92 399.599   2
 -14   4   5 2899.18 277.539   3
 -14   4   4 388.473 113.261   3
  14  -4  -4 670.517 218.534   2
  14  -4  -4 238.653 42.9759   4
 -14   4   3 123.379 70.3181   3
  14  -4  -3 221.842 131.878   2
  14  -4  -3 194.984 53.3823   4
  14  -4  -2 1398.65 297.606   2
  14  -4  -1 392.563 170.467   2
  14  -4   0 638.488 225.404   2
 -14   4   0 841.941 383.322   1
 -14   4  -1 6439.86 1105.68   1
  14  -4   1 5061.23 610.721   2
 -14   4  -2 2473.87 729.317   1
  14  -4   2 1818.06 382.016   2
 -14   4  -3 3833.81 858.335   1
  14  -4   3 3830.26 543.023   2
 -14   4  -4 337.035 171.690   1
  14  -4   4 505.180 228.217   2
 -14   4  -5 5130.99 1004.57   1
  14  -4   5 3663.32 552.956   2
 -14   4  -6 4626.26 968.452   1
  14  -4   6 3400.59 549.643   2
 -14   4  -7 13583.9 1635.35   1
  14  -4   7 7680.75 832.295   2
  14  -4   8 694.819 254.448   2
 -14   4  -8 1167.49 515.502   1
  14  -4   9 1228.32 346.138   2
  14  -4  10 1182.68 383.003   2
  14  -4  11 1140.58 359.200   2
  14  -4  12 505.081 224.049   2
  14  -4  13 287.821 172.036   2
  14  -4  14 207.581 157.834   2
  14  -4  15 16.1740 101.598   2
  14  -4  16 249.964 217.079   2
  14  -6 -24 632.964 335.479   4
 -14  -6  23 175.036 181.638   2
 -14  -6  22-91.9925 215.463   2
 -14  -6  21 58.5278 113.061   3
 -14  -6  21 163.616 149.574   2
 -14  -6  20-129.526 163.244   3
 -14  -6  20-92.6223 124.434   2
 -14  -6  19-47.6450 140.167   3
 -14  -6  19 3.92392 120.279   2
 -14  -6  18 264.574 239.367   3
 -14  -6  17 1638.15 533.871   3
 -14  -6  16 76.7267 98.2856   3
 -14  -6  15 541.612 281.072   3
 -14  -6  14 2810.22 657.490   3
 -14  -6  13 1785.02 540.576   3
 -14  -6  12 855.677 356.666   3
  14  -6 -12 1333.97 268.818   2
 -14  -6  11-48.9579 82.3156   3
  14  -6 -11 60.3341 70.0218   2
 -14  -6  10 2783.68 606.295   3
  14  -6 -10 3087.01 441.440   2
 -14  -6   9 937.263 340.292   3
  14  -6  -9 1308.81 364.719   2
 -14  -6   8 4146.63 761.418   3
  14  -6  -8 5883.65 656.633   2
 -14  -6   7-312.163 191.573   3
  14  -6  -7 82.5896 105.176   2
  14  -6  -6 788.782 256.036   2
  14  -6  -5 2361.70 449.236   2
  14  -6  -4 2593.19 474.866   2
  14  -6  -3 37.2241 100.458   2
  14  -6  -2 1067.17 318.622   2
  14  -6  -1 1145.26 352.525   2
  14  -6   0 263.855 178.555   2
  14  -6   1 986.109 321.375   2
  14  -6   2 177.777 183.782   2
  14  -6   3 815.828 324.245   2
  14  -6   4 360.163 208.701   2
  14  -6   5 246.922 185.092   2
  14  -6   6 227.675 157.421   2
  14  -6   7 642.673 274.474   2
  14  -6   8 1615.52 435.317   2
  14  -6   9 42.0658 74.7720   2
  14  -6  10 157.161 156.863   2
  14  -6  11 678.420 314.076   2
 -14  -8  16-8.76799 24.7034   3
 -14  -8  16 199.595 235.611   2
 -14  -8  15 34.0379 115.552   3
 -14  -8  14-12.5488 115.021   3
 -14  -8  13 43.7718 118.757   3
 -14  -8  12 411.156 235.962   3
 -14  -8  11 539.751 302.298   3
 -14  -8  10 351.407 266.146   3
 -14  -8   9 2705.18 655.698   3
  14  -8  -9 3635.59 602.029   2
 -14  -8   8-27.3766 40.0788   3
  14  -8  -8 118.109 160.136   2
 -14  -8   7-40.5455 99.0184   3
  14  -8  -7 30.7419 43.0547   2
 -14  -8   6 161.325 47.5542   3
  14  -8  -6 6.61877 112.959   2
 -14  -8   5-83.6986 179.055   3
  14  -8  -5-76.8648 90.5163   2
 -14  -8   4 82.0967 127.831   3
  14  -8  -4 123.821 139.772   2
 -14  -8   3 338.040 201.345   3
  14  -8  -3 252.726 161.067   2
  14  -8  -2 42.4226 137.971   2
  14  -8  -1 146.169 120.212   2
  14  -8   0 22.6710 128.577   2
  14  -8   1-90.3427 147.224   2
  14  -8   2 628.487 300.175   2
  14  -8   3 141.283 160.422   2
  14  -8   4 1105.76 413.871   2
  14  -8   5 319.306 225.531   2
 -15  -1  28 342.269 187.905   3
 -15  -1  27 320.499 252.618   3
  15  -1 -27-49.1501 184.964   4
 -15  -1  26 562.966 335.745   3
  15  -1 -26 245.439 119.167   4
 -15   1  26 802.693 353.999   3
 -15  -1  25 269.966 178.433   3
  15  -1 -25 12.2943 136.351   4
 -15   1  25 391.971 240.141   3
 -15  -1  24 361.792 237.594   3
  15  -1 -24 294.709 112.262   4
 -15   1  24 213.620 154.933   3
 -15   1  23 14.4483 45.2356   3
 -15  -1  23-198.501 254.029   3
  15  -1 -23-166.547 185.212   4
 -15   1  22-1.55457 13.7355   3
  15  -1 -22-24.3885 119.444   4
 -15   1  21 426.839 221.627   3
 -15  -1  21 209.869 131.387   3
  15  -1 -21 30.8242 97.2243   4
 -15   1  20 320.883 177.351   3
 -15  -1  20 287.279 199.347   3
 -15  -1  20 367.132 165.724   2
  15  -1 -20 96.6653 40.5842   4
 -15   1  19 1551.73 393.968   3
 -15  -1  19 1854.84 495.490   3
  15  -1 -19 1223.18 300.179   4
 -15   1  18 15.6428 72.0167   3
 -15  -1  18 85.2154 153.850   3
  15  -1 -18 36.3598 49.2868   4
 -15   1  17 369.456 186.501   3
 -15  -1  17 350.604 206.464   3
  15  -1 -17 259.446 93.4463   4
 -15   1  16 12.6662 7.18684   2
 -15   1  16 19.8297 85.5219   3
 -15  -1  16 10.8722 84.0879   3
  15  -1 -16-20.2389 52.5431   4
 -15   1  15 138.052 59.2235   2
 -15   1  15 117.106 105.156   3
 -15  -1  15 155.383 73.4844   3
  15  -1 -15-38.0958 80.4804   4
 -15  -1  14 8252.98 911.551   3
  15  -1 -14 6184.90 546.199   4
 -15   1  14 6885.60 416.519   2
 -15   1  14 7761.42 735.880   3
 -15   1  13 183.905 73.3022   2
 -15   1  13 199.038 121.807   3
 -15  -1  13 309.065 176.401   3
  15  -1 -13 69.3351 79.9007   4
 -15   1  12 319.032 92.6982   2
 -15   1  12 131.923 80.6938   3
 -15  -1  12 163.926 118.446   3
 -15  -1  12 200.247 30.5439   1
  15  -1 -12-29.8431 111.720   4
 -15   1  11 1753.67 322.686   3
 -15  -1  11 1618.09 391.851   3
 -15  -1  11 1353.12 490.613   1
  15  -1 -11 1155.44 184.615   4
 -15   1  11 1797.09 231.734   2
 -15   1  10 9752.52 766.785   3
 -15  -1  10 9588.80 1342.76   1
  15  -1  -9 12707.3 678.049   2
 -15   1   9 10430.9 1432.60   1
 -15  -1   9 11157.8 1361.41   1
 -15   1   8 1563.44 593.297   1
  15  -1  -8 1390.86 227.436   2
 -15  -1   8 1061.85 381.962   1
  15  -1  -7 18574.4 837.714   2
 -15   1   7 15011.0 1735.00   1
 -15   1   7 19293.6 615.246   4
 -15  -1   7 15688.4 1638.19   1
 -15   1   6 3036.94 795.245   1
  15  -1  -6 3549.76 374.267   2
 -15   1   6 4226.82 263.431   4
  15  -1  -5 5251.44 451.359   2
 -15   1   5 4945.23 942.565   1
 -15   1   5 5785.75 283.990   4
 -15   1   4 13406.1 1455.56   1
  15  -1  -4 14826.4 776.940   2
  15  -1  -3 10273.5 657.967   2
 -15   1   3 10068.0 1281.08   1
  15  -1  -2 3968.55 406.310   2
 -15   1   2 4611.04 895.002   1
  15   1  -1 6622.92 572.236   2
  15  -1  -1 6440.42 545.787   2
  15   1   0 15823.7 904.461   2
  15  -1   0 15353.1 865.791   2
  15   1   1 863.457 206.250   2
  15  -1   1 846.503 200.307   2
  15   1   2 340.957 136.172   2
  15  -1   2 319.312 123.547   2
  15   1   3 671.445 184.587   2
  15  -1   3 580.737 182.069   2
  15   1   4 9.83507 43.1749   2
  15  -1   4 47.0245 36.0865   2
  15   1   5 73.5347 55.2218   2
  15  -1   5 71.2238 54.9727   2
  15   1   6 18.3975 47.6864   2
  15  -1   6-86.9470 97.5923   2
  15   1   7 361.184 141.857   2
  15  -1   7 335.212 156.829   2
  15   1   8-12.4610 57.1399   2
  15  -1   8-80.4003 93.9407   2
 -15   1  -9 758.752 276.393   4
  15   1   9 411.319 152.105   2
  15  -1   9 496.110 176.770   2
  15   1  10 413.100 176.250   2
 -15   1 -10 882.615 314.645   4
  15  -1  10 385.308 154.264   2
  15   1  11 365.499 150.828   2
 -15   1 -11 731.361 287.483   4
  15  -1  11 209.077 97.6464   2
  15   1  12 40.8391 51.5362   2
  15  -1  12 124.742 94.3604   2
  15   1  13 83.0296 74.0635   2
  15  -1  13 142.711 133.765   2
 -15   1 -14 366.708 247.570   4
  15  -1  14 65.9203 113.359   2
 -15   1 -15 225.088 195.944   4
  15  -1  15 144.970 114.648   2
 -15   1 -16 608.962 278.932   4
 -15   1 -17 885.221 317.568   4
  15  -3 -26 427.646 271.402   4
 -15  -3  25-94.5839 141.375   3
  15  -3 -25 177.020 151.357   4
 -15  -3  24 308.210 247.767   3
  15  -3 -24 341.155 225.786   4
 -15  -3  23 140.164 184.869   3
  15  -3 -23 418.184 244.592   4
 -15  -3  22 865.196 408.085   3
  15  -3 -22 1229.42 355.264   4
 -15  -3  21 6.15316 46.4363   3
 -15  -3  21-2.81992 23.2843   2
 -15  -3  20 232.459 215.270   3
  15  -3 -20 1207.64 335.716   4
 -15  -3  19 7.18128 157.058   3
  15  -3 -19 822.737 284.262   4
 -15  -3  18 664.232 396.317   3
  15  -3 -18 1262.36 347.383   4
 -15   3  18 338.628 136.703   3
 -15  -3  17 357.295 246.997   3
 -15   3  17 229.133 107.936   3
 -15  -3  16 1698.95 481.507   3
  15  -3 -16 2663.50 421.684   4
 -15   3  16 1861.15 306.189   3
 -15   3  15 652.201 173.232   3
 -15  -3  15 735.808 328.275   3
  15  -3 -15 1119.14 288.767   4
 -15   3  14 0.89215 57.1763   3
 -15   3  14 26.3061 46.4612   2
 -15  -3  14-51.3725 79.9184   3
  15  -3 -14 3.61586 19.4820   2
 -15  -3  13 2811.15 592.026   3
 -15  -3  13 1598.17 491.376   1
 -15   3  13 2618.75 317.259   2
  15  -3 -13 3037.99 298.423   2
  15  -3 -13 2876.74 370.895   4
 -15   3  13 2803.29 305.651   3
  15  -3 -12 6268.53 501.886   4
 -15  -3  12 6006.63 802.727   3
 -15   3  12 5804.43 493.090   2
  15  -3 -12 6253.06 437.472   2
 -15  -3  12 4930.30 893.208   1
 -15   3  12 6655.26 446.211   3
 -15   3  11 249.856 90.7256   3
 -15  -3  11 246.354 138.111   3
 -15  -3  11 109.451 125.948   1
  15  -3 -11 591.141 183.343   4
  15  -3 -11 234.304 84.1474   2
 -15   3  10 413.203 108.293   3
 -15  -3  10 406.216 183.781   3
  15  -3 -10 895.755 182.912   4
 -15  -3  10 341.034 316.034   1
  15  -3 -10 447.958 126.358   2
 -15   3   9 12942.5 602.556   3
  15  -3  -9 12478.0 694.666   2
  15  -3  -9 11141.8 509.107   4
  15  -3  -8 3199.26 365.885   2
  15  -3  -8 3411.11 246.205   4
  15  -3  -7 50.7891 43.5714   2
  15  -3  -7 57.6686 24.9083   4
  15  -3  -6 842.895 199.819   2
  15  -3  -5 4899.76 580.739   2
 -15   3   5 530.956 141.051   3
 -15   3   4 3731.50 905.565   1
  15  -3  -4 2850.71 381.684   2
 -15   3   4 2565.09 327.252   3
 -15   3   3 197.767 227.585   1
  15  -3  -3 181.331 115.355   2
  15  -3  -2 151.893 117.146   2
 -15   3   2 105.690 257.102   1
 -15   3   1 4705.84 1019.36   1
  15  -3  -1 3998.98 486.511   2
 -15   3   0 19830.0 2092.94   1
  15  -3   0 12575.6 881.658   2
  15  -3   1 1159.45 271.458   2
 -15   3  -1 2133.88 686.710   1
 -15   3  -2 148.028 281.950   1
  15  -3   2 162.025 144.423   2
  15  -3   3 12217.7 937.604   2
 -15   3  -3 16394.0 1700.76   1
 -15   3  -4 6870.21 1055.28   1
  15  -3   4 6297.00 676.800   2
 -15   3  -5 500.707 102.421   4
  15  -3   5 770.991 255.356   2
 -15   3  -5 475.496 280.330   1
  15  -3   6 906.633 279.265   2
 -15   3  -6 1098.98 408.364   1
 -15   3  -6 711.790 130.161   4
 -15   3  -7 2634.88 356.300   4
  15  -3   7 3159.76 494.697   2
 -15   3  -7 3012.74 739.453   1
 -15   3  -8 66.7583 137.933   1
  15  -3   8-67.2333 94.3950   2
  15  -3   9 325.546 174.422   2
 -15   3  -9 287.433 229.046   1
 -15   3  -9-25.4113 171.223   4
  15  -3  10 737.347 259.284   2
 -15   3 -10 861.503 442.296   1
 -15   3 -10 481.456 107.296   4
  15  -3  11 305.914 181.353   2
 -15   3 -11 184.437 49.9746   4
  15  -3  12 472.370 232.604   2
 -15   3 -12 143.754 118.295   4
  15  -3  13-53.1927 51.3656   2
 -15   3 -13-524.505 212.202   4
  15  -3  14 73.7278 92.4693   2
 -15   3 -14-62.8797 192.616   4
  15  -3  15 628.536 267.516   2
  15  -3  16 123.069 75.1988   2
  15  -5 -25 913.784 376.665   4
  15  -5 -24 608.053 299.784   4
 -15  -5  23 512.241 320.990   3
  15  -5 -23 831.105 353.526   4
 -15  -5  22 28.6082 109.317   3
 -15  -5  22 230.456 193.217   2
 -15  -5  21 112.951 108.248   3
 -15  -5  21-4.86305 80.4951   2
 -15  -5  20 76.8507 49.2323   3
 -15  -5  20 144.789 140.622   2
 -15  -5  19-18.0321 222.658   3
 -15  -5  18 1527.59 505.620   3
 -15  -5  17 335.557 249.002   3
 -15  -5  16 906.686 394.727   3
 -15  -5  15 969.557 378.053   3
 -15  -5  14 2180.02 580.834   3
 -15  -5  13 12694.1 1386.27   3
  15  -5 -13 13315.7 747.208   2
 -15  -5  12 1144.18 415.573   3
 -15  -5  12 380.084 288.242   1
  15  -5 -12 1070.12 225.485   2
  15  -5 -11 64.8946 33.6139   2
 -15  -5  11 106.256 128.763   3
 -15  -5  10 5921.63 859.351   3
  15  -5 -10 6023.01 568.231   2
 -15  -5   9 3066.45 617.982   3
  15  -5  -9 4118.90 483.169   2
  15  -5  -8 155.079 74.7088   2
  15  -5  -7 2820.63 427.154   2
  15  -5  -6 440.556 192.220   2
  15  -5  -5 2482.16 415.167   2
  15  -5  -4 349.349 190.725   2
  15  -5  -3 125.927 116.726   2
  15  -5  -2 61.7984 74.6225   2
  15  -5  -1 88.9480 90.1775   2
  15  -5   0 1410.74 360.058   2
  15  -5   1 11890.2 1021.40   2
  15  -5   2 2822.26 515.578   2
  15  -5   3 13814.2 1128.98   2
  15  -5   4 2180.66 456.742   2
  15  -5   5 1598.54 400.493   2
  15  -5   6 423.520 255.496   2
 -15   5  -6 145.935 131.023   1
  15  -5   7 83.8875 166.331   2
  15  -5   8 63.4466 83.0326   2
  15  -5   9 377.656 206.355   2
  15  -5  10 59.4479 79.0955   2
  15  -5  11-38.8617 47.0930   2
  15  -5  12 392.214 261.584   2
  15  -5  13 748.177 291.896   2
 -15  -7  21 74.3294 83.7247   2
 -15  -7  20 175.518 182.592   2
 -15  -7  19-147.328 129.592   3
 -15  -7  19 51.0586 44.0626   2
 -15  -7  18-40.1123 105.636   3
 -15  -7  17 119.370 80.7858   3
 -15  -7  16 774.154 399.404   3
 -15  -7  15 349.606 268.056   3
 -15  -7  14 632.165 352.111   3
 -15  -7  13 295.006 254.105   3
 -15  -7  12 519.732 321.150   3
 -15  -7  11 75.4093 108.209   3
 -15  -7  10 287.396 191.377   3
  15  -7 -10 681.224 247.125   2
 -15  -7   9 2646.52 628.992   3
  15  -7  -9 4162.85 584.980   2
 -15  -7   8 680.552 344.560   3
  15  -7  -8 897.427 299.437   2
 -15  -7   7 433.280 265.626   3
  15  -7  -7 404.534 202.647   2
 -15  -7   6 95.7339 90.5104   3
  15  -7  -6 123.967 119.898   2
  15  -7  -5 87.2750 166.262   2
  15  -7  -4 20.4530 80.3333   2
  15  -7  -3 238.344 172.739   2
  15  -7  -2 368.233 222.458   2
  15  -7  -1 29.6199 64.4469   2
  15  -7   0 842.608 319.366   2
  15  -7   1 616.891 301.448   2
  15  -7   2 372.180 250.012   2
  15  -7   3 358.322 228.372   2
  15  -7   4 554.583 278.064   2
  15  -7   5 540.206 357.987   2
  15  -7   6 206.717 188.613   2
  15  -7   7 1749.58 495.476   2
  15  -7   8 483.641 279.030   2
 -15  -9  13 241.187 213.074   3
 -15  -9  12-71.9337 188.232   3
 -15  -9  11-50.4821 82.5888   3
 -15  -9  10 211.112 147.181   3
 -15  -9   9 582.975 338.819   3
 -15  -9   8 225.256 244.669   3
 -15  -9   7 80.4671 83.3178   3
  15  -9  -7 443.416 232.558   2
 -15  -9   6 1485.30 483.571   3
  15  -9  -6 2129.60 529.965   2
 -15  -9   5-270.138 199.289   3
  15  -9  -5 91.8078 167.351   2
 -15  -9   4 137.586 177.321   3
  15  -9  -4 375.703 224.717   2
 -15  -9   3-112.533 127.815   3
  15  -9  -3 49.9271 59.5286   2
  15  -9  -2-114.563 183.828   2
  15  -9  -1 154.993 187.996   2
 -16   0  29-59.8388 133.297   3
 -16   0  28 53.3139 102.641   3
  16   0 -27-222.042 220.147   4
 -16   0  27-23.5020 153.173   3
 -16   0  26 471.232 286.007   3
  16   0 -26-126.820 208.828   4
 -16   0  25-176.917 170.080   3
  16   0 -25-187.263 228.967   4
 -16   0  24 155.015 160.399   3
  16   0 -24-72.6121 193.115   4
  16   0 -23-626.182 244.336   4
 -16   0  23-22.9995 47.2897   3
  16   0 -22-547.659 221.030   4
 -16   0  22 329.873 207.244   3
 -16   0  21-67.6977 147.241   3
 -16   0  20 899.973 327.394   3
  16   0 -20 255.574 32.3644   4
 -16   0  19-19.1282 49.9177   3
  16   0 -18 1034.68 218.607   4
 -16   0  18 1886.00 468.137   3
 -16   0  17 172.721 175.344   3
 -16   0  16 7775.03 874.570   3
 -16   0  15-33.2457 83.1909   3
 -16   0  14 1851.64 411.233   3
 -16   0  13 95.0965 101.230   3
 -16   0  12 2389.54 441.140   3
 -16   0  11 140.217 128.163   3
 -16   0  11 28.6942 121.413   1
 -16   0  10 113.574 103.378   1
 -16   0   9-60.4067 180.472   1
 -16   0   9-72.6114 64.3176   4
 -16   0   8 6214.88 482.821   4
 -16   0   8 4144.29 893.855   1
 -16   0   7-4.54896 108.769   1
  16   0  -6 12244.3 745.544   2
 -16   0   6 10929.0 1359.55   1
 -16   0   5 11.0370 155.350   1
  16   0  -5 13.1229 33.6604   2
  16   0  -4 6990.99 577.314   2
  16   0  -3 0.07306 38.7316   2
  16   0  -2 6384.48 561.074   2
  16   0  -1 42.6386 15.9312   2
  16   0   0 1115.55 240.372   2
  16   0   1 20.2488 60.0925   2
  16   0   2 185.036 106.429   2
  16   0   3-12.4867 46.9321   2
  16   0   4 8196.87 686.178   2
  16   0   5 61.3857 104.164   2
  16   0   6 245.566 128.167   2
  16   0   7 101.018 110.350   2
  16   0   8 644.517 201.675   2
  16   0   9 75.6256 113.147   2
  16   0  10 1286.79 310.010   2
  16   0  11 14.2551 44.7683   2
  16   0  12 712.899 242.083   2
  16   0  13-39.8149 92.2109   2
 -16   0 -14 457.869 271.909   4
  16   0  14 121.744 150.843   2
 -16   0 -15 318.196 256.349   4
 -16   0 -16 637.305 308.115   4
 -16   0 -17 381.342 255.124   4
 -16  -2  27 18.9685 175.132   3
  16  -2 -27-34.8114 135.901   4
 -16  -2  26-380.079 281.128   3
  16  -2 -26-203.506 182.826   4
 -16  -2  25-144.406 168.504   3
  16  -2 -25 95.2917 95.0404   4
 -16  -2  24 482.477 338.909   3
  16  -2 -24 286.532 183.592   4
 -16  -2  23 346.909 279.097   3
  16  -2 -23 152.336 126.749   4
 -16  -2  22-22.7998 116.823   3
 -16   2  22 47.2501 39.5358   3
 -16   2  21 137.615 113.709   3
 -16  -2  21 97.4187 144.737   3
  16  -2 -21 292.647 193.310   4
 -16   2  20 22.5287 28.5960   3
 -16  -2  20-24.7540 115.638   3
 -16   2  19 87.6419 95.8052   3
 -16  -2  19 110.860 109.557   3
  16  -2 -19 279.448 152.518   4
 -16   2  18 82.1831 59.5601   3
 -16  -2  18 259.089 194.635   3
  16  -2 -18 428.543 195.431   4
 -16   2  17 139.695 34.6451   3
 -16  -2  17 130.687 141.202   3
 -16   2  16 623.562 203.339   3
 -16  -2  16 753.444 290.935   3
  16  -2 -16 969.821 248.509   4
 -16   2  15 845.204 148.579   2
 -16  -2  15 507.263 227.356   3
  16  -2 -15 1124.83 248.325   4
 -16   2  15 1060.05 269.790   3
 -16  -2  14 10600.7 1103.25   3
  16  -2 -14 8643.49 649.366   4
 -16   2  14 8601.20 706.420   3
 -16   2  14 8682.27 504.809   2
 -16  -2  13 8204.36 931.815   3
 -16  -2  13 5870.33 1063.19   1
  16  -2 -13 7492.69 560.722   4
 -16   2  13 7653.67 495.673   2
 -16   2  13 8159.95 669.211   3
  16  -2 -12 52.2796 24.0248   2
 -16   2  12 89.4434 54.6929   3
 -16  -2  12-19.7895 115.647   3
 -16  -2  12 60.7508 60.2475   1
  16  -2 -12 105.406 44.7534   4
 -16   2  11 8593.94 647.387   3
 -16  -2  11 8697.11 937.353   3
  16  -2 -11 7567.02 486.535   4
  16  -2 -11 9067.11 574.076   2
 -16  -2  11 6740.66 1152.19   1
 -16  -2  10 6464.19 979.029   1
 -16   2  10 7399.19 608.341   3
  16  -2 -10 7990.46 542.489   2
  16  -2 -10 6587.38 420.176   4
 -16  -2   9 1158.55 489.098   1
  16  -2  -9 1114.76 203.798   2
  16  -2  -8 888.571 184.441   2
 -16   2   7 10710.8 1549.30   1
  16  -2  -7 9436.67 608.293   2
 -16   2   6-34.8022 140.950   1
  16  -2  -6-17.5534 32.9974   2
  16  -2  -5 4376.34 448.622   2
 -16   2   5 5652.93 1122.94   1
  16  -2  -4 3351.43 396.884   2
 -16   2   4 3681.24 926.088   1
  16  -2  -3 685.511 189.645   2
 -16   2   3 693.380 353.148   1
  16  -2  -2 4399.85 486.339   2
 -16   2   2 5577.12 998.386   1
  16  -2  -1 18.2196 58.3203   2
 -16   2   1 13.4708 29.0782   4
 -16   2   1 30.7810 96.6288   1
  16  -2   0-34.3220 48.0202   2
 -16   2   0 3.57694 95.7123   1
 -16   2   0 31.2098 46.4867   4
  16  -2   1 6890.51 639.725   2
 -16   2  -1 6811.62 394.056   4
 -16   2  -1 7792.33 1185.96   1
  16  -2   2 209.152 130.298   2
 -16   2  -2 643.553 158.089   4
 -16   2  -2 692.838 326.540   1
  16  -2   3 583.528 208.425   2
 -16   2  -3 929.524 185.001   4
  16  -2   4 5094.53 589.240   2
 -16   2  -4 5154.32 438.525   4
  16  -2   5 7526.83 727.956   2
 -16   2  -5 7114.20 550.741   4
  16  -2   6 529.225 189.726   2
 -16   2  -6 725.204 231.200   4
  16  -2   7 97.0705 70.3479   2
 -16   2  -7 220.293 162.714   4
  16  -2   8 150.760 130.436   2
 -16   2  -8 370.066 198.804   4
  16  -2   9 338.079 179.600   2
 -16   2  -9 432.882 226.217   4
  16  -2  10 996.157 280.649   2
 -16   2 -10 864.960 270.292   4
  16  -2  11 956.917 291.458   2
 -16   2 -11 922.767 281.507   4
 -16   2 -12 44.8087 67.2301   4
  16  -2  12-37.2414 97.6166   2
 -16   2 -13 373.642 179.297   4
  16  -2  13 433.635 193.336   2
 -16   2 -14 29.1905 71.5280   4
  16  -2  14-193.873 136.741   2
 -16   2 -15-83.6262 127.903   4
  16  -2  15 19.9637 52.5555   2
  16  -4 -26 309.117 223.765   4
  16  -4 -25 369.495 256.936   4
 -16  -4  24 674.050 388.648   3
  16  -4 -24 765.465 316.265   4
 -16  -4  23 557.319 357.876   3
  16  -4 -23 1130.23 364.286   4
 -16  -4  22 46.4866 144.295   3
 -16  -4  22-17.8146 99.6268   2
 -16  -4  21 1783.63 585.565   3
  16  -4 -21 1955.64 439.807   4
 -16  -4  20 255.097 235.191   3
  16  -4 -20 1124.74 331.192   4
 -16  -4  19 383.168 291.521   3
  16  -4 -19 529.040 239.244   4
 -16  -4  18-37.2541 98.3655   3
  16  -4 -18 531.946 235.009   4
  16  -4 -17 677.337 251.403   4
 -16  -4  17-80.9678 114.323   3
  16  -4 -16 5758.67 619.533   4
 -16  -4  16 5720.30 938.339   3
 -16  -4  15 7181.55 1043.19   3
 -16  -4  14 4619.50 834.391   3
  16  -4 -14 4676.06 387.427   2
 -16  -4  13 9124.05 1100.72   3
  16  -4 -13 9856.26 588.550   2
  16  -4 -12 147.342 85.9008   2
 -16  -4  12 177.437 130.284   3
 -16  -4  12 94.5689 117.148   1
  16  -4 -11 114.137 64.9306   2
 -16  -4  11-32.3606 72.7236   1
 -16  -4  11 22.8717 14.1080   3
  16  -4 -10 801.443 189.290   2
 -16  -4  10 804.915 283.672   3
  16  -4  -9 389.345 142.302   2
 -16   4   8 32.4225 21.4439   3
  16  -4  -8 13.6374 48.0816   2
  16  -4  -7 1310.97 265.991   2
  16  -4  -7 1323.22 129.622   4
 -16   4   7 1334.38 174.579   3
  16  -4  -6 8266.89 705.975   2
 -16   4   6 7617.86 477.513   3
  16  -4  -5 1930.64 358.589   2
 -16   4   5 1738.82 254.436   3
 -16   4   4 44.6575 58.5905   3
  16  -4  -4 43.9153 84.9070   2
  16  -4  -3 235.488 140.099   2
  16  -4  -2-1.55623 39.7237   2
  16  -4  -1 33.3602 86.8270   2
 -16   4   1 202.678 225.006   1
 -16   4   0 287.212 190.197   1
  16  -4   0 129.307 95.6400   2
 -16   4  -1 799.250 355.225   1
  16  -4   1 441.459 167.339   2
 -16   4  -2 13928.6 1702.00   1
  16  -4   2 8367.69 815.552   2
 -16   4  -3 10312.9 1476.87   1
  16  -4   3 6975.45 758.848   2
 -16   4  -4 7104.31 1250.80   1
  16  -4   4 5272.51 677.692   2
 -16   4  -5 2923.67 833.360   1
  16  -4   5 2013.02 420.406   2
  16  -4   6 1683.71 395.406   2
 -16   4  -6 2002.93 669.680   1
  16  -4   7 582.592 233.252   2
 -16   4  -7 1273.32 573.534   1
  16  -4   8 136.730 132.762   2
 -16   4  -8 152.360 59.9133   1
  16  -4   9 269.837 146.551   2
  16  -4  10 94.7847 126.226   2
  16  -4  11 2562.53 531.876   2
  16  -4  12 669.231 279.090   2
  16  -4  13 112.662 116.025   2
  16  -4  14 202.580 175.632   2
 -16  -6  23-46.3048 189.960   2
 -16  -6  22-177.132 206.322   2
 -16  -6  21 460.911 316.296   3
 -16  -6  21 237.591 194.623   2
 -16  -6  20 252.616 298.083   3
 -16  -6  20 70.9721 127.857   2
 -16  -6  19 744.129 406.602   3
 -16  -6  18-75.3032 117.237   3
 -16  -6  17-24.6014 105.399   3
 -16  -6  16 801.674 435.909   3
 -16  -6  15 663.529 331.524   3
 -16  -6  14 1095.87 440.846   3
 -16  -6  13 1608.54 520.527   3
  16  -6 -12 51.0357 6.57886   2
 -16  -6  12 0.23703 59.9543   3
  16  -6 -11 144.376 90.1440   2
 -16  -6  11-9.99325 89.4137   3
  16  -6 -10 850.234 242.919   2
 -16  -6  10 877.994 334.334   3
  16  -6  -9 629.788 224.861   2
 -16  -6   9 826.075 334.666   3
  16  -6  -8 454.551 207.149   2
 -16  -6   8 404.945 212.100   3
  16  -6  -7 514.546 213.405   2
  16  -6  -6 264.998 187.162   2
  16  -6  -5 2903.14 505.165   2
  16  -6  -4 187.819 181.871   2
  16  -6  -3 615.599 267.192   2
  16  -6  -2 678.936 271.239   2
  16  -6  -1 539.554 256.579   2
  16  -6   0 2272.02 481.747   2
  16  -6   1 746.974 296.437   2
  16  -6   2 7593.04 897.851   2
  16  -6   3 5781.36 787.114   2
  16  -6   4 3323.74 596.799   2
  16  -6   5 1693.34 436.963   2
  16  -6   6 425.831 252.707   2
  16  -6   7 1892.55 472.774   2
  16  -6   8 804.667 326.036   2
  16  -6   9 371.131 209.755   2
  16  -6  10 176.333 128.455   2
 -16  -8  16 996.599 420.630   3
 -16  -8  15 33.0975 147.887   3
 -16  -8  14 131.529 173.620   3
 -16  -8  13 633.248 340.330   3
 -16  -8  12-24.5513 159.083   3
 -16  -8  11-207.446 191.490   3
 -16  -8  10 459.451 292.395   3
 -16  -8   9 12.6080 62.9736   3
  16  -8  -9 243.663 167.789   2
 -16  -8   8 63.4580 15.4754   3
  16  -8  -8 61.9481 87.5608   2
 -16  -8   7 133.820 71.6202   3
  16  -8  -7 12.5493 49.9512   2
 -16  -8   6 23.1725 72.0774   3
  16  -8  -6 51.2467 81.3601   2
 -16  -8   5 38.0460 99.8538   3
  16  -8  -5 289.106 180.303   2
  16  -8  -4 915.264 343.507   2
  16  -8  -3 243.073 176.709   2
  16  -8  -2 298.059 205.207   2
  16  -8  -1 560.455 272.900   2
  16  -8   0 700.226 313.089   2
  16  -8   1 152.625 173.702   2
  16  -8   2 31.8900 36.0137   2
  16  -8   3 197.263 244.762   2
 -17  -1  28 337.527 271.667   3
 -17  -1  27 845.070 410.576   3
  17  -1 -27 634.653 250.515   4
 -17  -1  26 488.241 332.732   3
  17  -1 -26 276.321 44.9140   4
 -17   1  26 377.304 243.497   3
 -17   1  25 326.416 217.769   3
 -17  -1  25 25.9108 93.6572   3
 -17   1  24-269.150 191.669   3
 -17  -1  24 73.7595 83.9106   3
  17  -1 -24-581.250 247.602   4
 -17   1  23 151.962 144.842   3
 -17  -1  23-146.842 154.183   3
  17  -1 -23-92.5354 157.348   4
 -17   1  22 383.595 202.927   3
 -17  -1  22 429.128 281.553   3
  17  -1 -22-1.17108 129.261   4
 -17   1  21 647.999 264.354   3
 -17  -1  21 773.757 352.750   3
  17  -1 -21 147.472 55.0229   4
 -17   1  20 383.447 195.200   3
 -17  -1  20 329.326 245.760   3
  17  -1 -20 288.374 140.575   4
 -17   1  19 1.13244 64.1284   3
 -17  -1  19 35.8515 71.8144   3
 -17   1  18 45.0387 22.4338   3
 -17  -1  18-62.1914 59.1851   3
  17  -1 -17 2018.13 329.846   4
 -17   1  17 2349.30 474.940   3
 -17  -1  17 2763.52 579.002   3
 -17   1  16 50.5803 43.1896   2
 -17   1  16 184.559 103.297   3
 -17  -1  16 60.6035 26.4450   3
 -17   1  15 416.903 114.051   2
 -17   1  15 290.903 125.542   3
 -17  -1  15 310.236 172.962   3
  17  -1 -15 44.4632 107.087   4
 -17   1  14 33.3516 10.6807   3
 -17  -1  14-3.58942 71.3443   3
 -17   1  13 6367.85 696.386   3
 -17  -1  13 5557.57 737.211   3
 -17  -1  13 6255.35 1135.61   1
 -17  -1  12-36.6428 172.909   1
 -17   1  12-6.57185 38.9165   3
 -17  -1  12 14.5476 29.5584   3
 -17   1  11 97.3422 81.0123   3
 -17  -1  11 108.947 199.631   1
  17  -1 -10 324.379 118.671   2
 -17   1  10 257.344 345.574   1
 -17  -1  10 485.402 358.234   1
 -17   1   9 2551.77 783.966   1
  17  -1  -9 3263.46 368.800   2
 -17  -1   9 2935.54 708.878   1
 -17   1   8 3.21720 215.329   1
 -17  -1   8-72.4547 184.288   1
 -17   1   8 193.054 111.029   4
  17  -1  -8 53.6703 47.6319   2
  17  -1  -7 7298.24 567.856   2
 -17   1   7 6892.84 1300.24   1
 -17   1   7 7550.67 389.739   4
 -17  -1   7 6425.64 1137.12   1
  17  -1  -6 3467.85 399.057   2
 -17   1   6 3978.29 261.891   4
 -17   1   6 4009.82 904.565   1
 -17   1   5 1410.21 521.657   1
  17  -1  -5 958.800 214.341   2
  17  -1  -4 3560.49 410.556   2
 -17   1   4 3060.34 722.668   1
  17  -1  -3 3045.89 383.966   2
 -17   1   3 2610.51 725.488   1
  17   1  -2 7644.77 662.224   2
  17  -1  -2 7927.68 639.469   2
 -17   1   2 6874.67 1239.57   1
  17   1  -1 11522.5 817.108   2
  17  -1  -1 10787.4 753.756   2
  17   1   0 45.1214 63.0397   2
  17  -1   0-63.4822 81.1963   2
  17   1   1-51.4645 89.3853   2
  17  -1   1-16.1766 81.3891   2
  17   1   2 1772.86 318.532   2
  17  -1   2 1721.06 305.679   2
  17   1   3 2076.27 358.220   2
  17  -1   3 1931.06 328.441   2
  17   1   4 269.569 145.525   2
  17  -1   4 91.4533 70.9409   2
  17   1   5 294.796 142.491   2
  17  -1   5 344.109 128.053   2
  17   1   6 202.679 113.144   2
  17  -1   6 138.613 78.3360   2
  17   1   7 3660.09 524.752   2
  17  -1   7 3439.28 487.572   2
  17   1   8 1359.78 315.004   2
  17  -1   8 1016.56 272.208   2
 -17   1  -9 991.861 302.111   4
  17   1   9 935.480 266.307   2
  17  -1   9 1052.42 281.769   2
 -17   1 -10 1245.58 354.488   4
  17   1  10 789.134 246.073   2
  17  -1  10 1030.41 297.226   2
  17   1  11 104.681 70.0359   2
 -17   1 -11 487.558 251.422   4
  17  -1  11 295.149 175.113   2
 -17   1 -12 490.773 271.258   4
  17  -1  12 388.415 190.612   2
  17   1  12 37.5489 76.0810   2
  17   1  13 150.980 119.017   2
 -17   1 -13 578.494 278.508   4
  17  -1  13 184.287 144.994   2
 -17   1 -14 510.240 281.514   4
  17  -1  14-9.84396 24.3187   2
 -17   1 -15 589.204 300.423   4
 -17   1 -16 303.701 208.273   4
  17  -3 -27 134.184 149.418   4
 -17  -3  26 151.973 311.593   3
  17  -3 -26 165.190 134.110   4
 -17  -3  25 434.565 299.806   3
  17  -3 -25 947.495 328.161   4
 -17  -3  24 163.249 130.240   3
  17  -3 -24 454.619 247.561   4
 -17  -3  23 1581.34 564.582   3
  17  -3 -23 1471.92 390.798   4
 -17  -3  22-129.573 155.229   3
  17  -3 -22 402.185 223.628   4
 -17  -3  21 61.4475 83.6810   3
  17  -3 -21 597.836 245.232   4
 -17  -3  20 457.873 274.920   3
  17  -3 -20 747.359 271.413   4
 -17  -3  19 38.1937 75.6336   3
  17  -3 -19 404.115 194.668   4
 -17  -3  18 25.5364 42.7235   3
  17  -3 -18 417.902 209.854   4
 -17   3  17 91.9117 73.4591   3
 -17  -3  17-40.7460 109.476   3
  17  -3 -16 1851.86 352.438   4
 -17  -3  16 1216.30 418.114   3
 -17   3  16 1302.56 257.245   3
 -17  -3  15 8189.49 1085.48   3
  17  -3 -15 7650.69 632.424   4
 -17   3  15 7812.18 599.340   3
 -17  -3  14 18710.2 1553.09   3
 -17   3  14 16860.7 851.785   2
  17  -3 -14 19681.3 837.418   2
  17  -3 -14 18647.6 918.013   4
 -17   3  14 19227.4 895.768   3
 -17  -3  13 7029.44 921.280   3
  17  -3 -13 7571.75 533.537   2
 -17  -3  13 5802.75 1092.97   1
  17  -3 -13 7052.63 533.560   4
 -17   3  13 7023.44 516.913   3
 -17  -3  12 3095.46 620.741   3
 -17  -3  12 2507.92 657.086   1
  17  -3 -12 2783.17 327.053   2
  17  -3 -12 3185.44 340.775   4
 -17   3  12 2536.45 305.894   3
 -17   3  11 5344.60 447.911   3
 -17  -3  11 4000.35 717.010   3
  17  -3 -11 5462.06 465.788   2
  17  -3 -11 5414.01 409.096   4
 -17  -3  11 4358.67 892.936   1
 -17   3  10 674.885 162.873   3
  17  -3 -10 678.692 118.627   4
  17  -3 -10 695.384 171.078   2
  17  -3  -9 5755.67 315.661   4
  17  -3  -9 6218.51 530.017   2
  17  -3  -8 662.429 189.537   2
  17  -3  -7 202.463 99.6663   2
  17  -3  -6 1068.83 232.629   2
 -17   3   5 9115.95 1528.21   1
  17  -3  -5 8847.71 694.116   2
 -17   3   4 907.353 484.358   1
  17  -3  -4 844.784 218.206   2
 -17   3   3 3428.12 870.561   1
  17  -3  -3 3085.18 432.461   2
 -17   3   2 2596.97 763.077   1
  17  -3  -2 1678.27 325.598   2
  17  -3  -1 337.458 165.830   2
 -17   3   1 499.122 400.602   1
  17  -3   0 6641.83 666.546   2
 -17   3   0 10877.2 1606.40   1
  17  -3   1 7503.40 726.138   2
 -17   3  -1 11286.8 1563.38   1
  17  -3   2 86.0294 95.0313   2
 -17   3  -2 115.820 222.758   1
 -17   3  -3 30581.9 2439.69   1
  17  -3   3 27992.1 1446.91   2
  17  -3   4 5757.70 671.937   2
 -17   3  -4 6343.44 1061.25   1
  17  -3   5 2642.14 467.576   2
 -17   3  -5 1705.56 244.766   4
 -17   3  -5 1923.29 603.387   1
  17  -3   6 2757.06 489.874   2
 -17   3  -6 1913.91 288.987   4
 -17   3  -6 2739.89 753.680   1
  17  -3   7 1303.32 341.463   2
 -17   3  -7 1707.59 609.860   1
 -17   3  -7 688.875 169.389   4
  17  -3   8-45.4144 73.7867   2
 -17   3  -8-391.342 152.681   4
 -17   3  -8-1.25643 193.034   1
  17  -3   9 402.172 173.803   2
 -17   3  -9 149.450 176.657   1
 -17   3  -9 59.1626 125.035   4
  17  -3  10 244.801 139.571   2
  17  -3  11-58.6179 86.5901   2
  17  -3  12 374.600 191.951   2
  17  -3  13-157.096 131.638   2
  17  -3  14 11.6273 4.59840   2
  17  -3  15 713.370 292.154   2
  17  -5 -26 733.503 349.490   4
  17  -5 -25 659.841 313.635   4
  17  -5 -24 1556.86 453.609   4
 -17  -5  23 317.319 267.077   3
 -17  -5  23 134.515 147.634   2
 -17  -5  22 2.40896 45.4957   3
 -17  -5  22 89.8875 119.281   2
 -17  -5  21 130.536 113.026   3
  17  -5 -21 367.322 250.556   4
 -17  -5  20 208.974 182.427   3
  17  -5 -20 440.136 238.574   4
 -17  -5  19 96.6653 164.713   3
  17  -5 -19 453.295 260.418   4
 -17  -5  18 783.782 359.201   3
 -17  -5  17 2710.08 683.858   3
 -17  -5  16 911.524 416.686   3
 -17  -5  15 2083.69 593.469   3
 -17  -5  14 12185.6 1386.43   3
  17  -5 -13 273.659 119.883   2
 -17  -5  13 629.474 302.506   3
 -17  -5  12 9016.81 1117.74   3
  17  -5 -12 9296.28 692.720   2
 -17  -5  12 6687.60 1153.55   1
  17  -5 -11 116.703 112.795   2
 -17  -5  11 72.4458 108.962   3
  17  -5 -10 522.562 185.081   2
 -17  -5  10 433.929 210.672   3
  17  -5  -9 786.605 229.095   2
  17  -5  -8-15.8818 55.9919   2
  17  -5  -7 871.082 247.686   2
  17  -5  -6 101.448 96.8817   2
  17  -5  -5 783.526 244.743   2
  17  -5  -4 1682.03 366.931   2
  17  -5  -3 1069.87 313.904   2
  17  -5  -2 1928.26 401.690   2
  17  -5  -1 916.235 287.531   2
  17  -5   0 746.233 286.543   2
  17  -5   1 122.137 144.275   2
  17  -5   2 396.233 203.809   2
  17  -5   3 1432.99 375.497   2
 -17   5  -4 5785.93 1167.92   1
  17  -5   4 4168.48 651.648   2
  17  -5   5 681.108 264.942   2
 -17   5  -5 1590.77 645.915   1
  17  -5   6 1062.73 314.287   2
  17  -5   7 33.7673 82.8772   2
  17  -5   8 64.2719 135.587   2
  17  -5   9 114.018 148.446   2
  17  -5  10 128.443 147.409   2
  17  -5  11 655.502 308.099   2
 -17  -7  20-24.0903 67.5505   2
 -17  -7  18 232.553 186.240   3
 -17  -7  17 54.7111 93.6163   3
 -17  -7  16 325.918 228.940   3
 -17  -7  15 449.951 298.721   3
 -17  -7  14 691.289 394.311   3
 -17  -7  13-11.2527 110.339   3
 -17  -7  12-10.3395 130.949   3
  17  -7 -11 573.028 204.550   2
 -17  -7  11 565.731 361.445   3
  17  -7 -10 314.702 177.071   2
 -17  -7  10 148.925 183.355   3
  17  -7  -9 490.032 225.132   2
 -17  -7   9 382.998 251.773   3
 -17  -7   8 1556.32 482.550   3
  17  -7  -8 2175.93 449.456   2
  17  -7  -7 336.653 204.738   2
 -17  -7   7 98.9063 78.1978   3
  17  -7  -6 1083.78 340.485   2
  17  -7  -5 708.301 267.310   2
  17  -7  -4 11.6972 96.8535   2
  17  -7  -3 892.325 311.226   2
  17  -7  -2 326.873 233.662   2
  17  -7  -1 133.448 166.491   2
  17  -7   0 106.018 141.316   2
  17  -7   1 157.374 150.343   2
  17  -7   2 398.050 254.153   2
  17  -7   3 1178.35 397.590   2
  17  -7   4 28.7984 87.9970   2
  17  -7   5 392.127 229.651   2
  17  -7   6 244.507 215.546   2
 -17  -9  12 649.396 357.484   3
 -17  -9  11 1080.02 477.125   3
 -17  -9  10 340.826 289.009   3
 -17  -9   9 637.708 380.107   3
 -17  -9   8 1317.54 499.336   3
 -17  -9   7 25.1348 111.017   3
  17  -9  -7 128.100 123.817   2
 -17  -9   6 287.122 238.607   3
  17  -9  -6 262.104 202.608   2
 -17  -9   5 453.140 256.662   3
  17  -9  -5 495.955 264.149   2
 -17  -9   4 264.042 203.521   3
  17  -9  -4 704.193 302.625   2
 -17  -9   3 37.4113 118.674   3
  17  -9  -3 422.374 261.470   2
 -18   0  28 106.761 147.501   3
 -18   0  27-110.296 215.754   3
 -18   0  26 732.031 359.540   3
 -18   0  25-26.0774 113.667   3
 -18   0  24 410.171 251.468   3
 -18   0  23-26.5242 72.3167   3
 -18   0  22 159.608 139.229   3
 -18   0  21 34.1246 138.871   3
 -18   0  20 6720.50 961.120   3
 -18   0  19 116.174 183.139   3
 -18   0  18 12057.8 1165.26   3
 -18   0  17 32.6427 57.6515   3
 -18   0  16 4026.09 647.509   3
 -18   0  15 14.3909 59.7106   3
 -18   0  14-62.5649 75.9866   3
 -18   0  13 45.6417 27.7240   3
 -18   0  12 1233.77 334.596   3
 -18   0  12 1307.53 502.834   1
 -18   0  11-33.3685 261.065   1
 -18   0  10 534.580 275.437   1
 -18   0   9-112.353 106.767   4
 -18   0   9 104.167 130.819   1
 -18   0   8 3405.00 870.314   1
  18   0  -7-47.5153 67.3242   2
 -18   0   7-38.1024 106.699   1
  18   0  -6 9594.53 706.157   2
 -18   0   6 10563.8 1456.10   1
 -18   0   5 12.9928 117.983   1
  18   0  -5 17.0080 7.56993   2
  18   0  -4 104.647 65.5810   2
  18   0  -3 47.4288 67.5855   2
  18   0  -2 1759.87 311.101   2
  18   0  -1-5.51435 63.9960   2
  18   0   0 2235.59 368.842   2
  18   0   1 62.6754 77.0176   2
  18   0   2 155.081 101.158   2
  18   0   3 194.344 138.544   2
  18   0   4 310.017 138.821   2
  18   0   5 50.9162 86.6996   2
  18   0   6 4900.39 598.926   2
  18   0   7 80.1995 107.451   2
  18   0   8 19810.0 1259.43   2
  18   0   9 88.2063 117.631   2
  18   0  10 2625.85 476.649   2
  18   0  11-68.9283 97.4443   2
  18   0  12 772.987 280.023   2
  18   0  13 9.54339 50.7774   2
 -18   0 -14 716.175 338.451   4
 -18   0 -15 330.672 249.411   4
 -18   0 -16 962.280 373.565   4
 -18  -2  27 367.242 243.553   3
  18  -2 -27-329.293 258.019   4
 -18  -2  26 377.055 297.015   3
  18  -2 -26 49.6465 104.890   4
 -18  -2  25 187.380 217.668   3
  18  -2 -25-216.969 211.752   4
 -18  -2  24 38.2773 32.8286   3
  18  -2 -24-163.832 150.110   4
 -18  -2  23 259.498 232.238   3
  18  -2 -23 172.222 92.7914   4
 -18   2  22 604.961 250.353   3
 -18  -2  22 483.730 314.552   3
  18  -2 -22 530.156 195.253   4
 -18   2  21 171.404 132.051   3
 -18  -2  21 45.6765 154.323   3
  18  -2 -21-218.751 135.802   4
 -18   2  20 110.338 118.304   3
 -18  -2  20 230.620 214.493   3
  18  -2 -20-247.377 138.810   4
 -18   2  19 262.449 135.328   3
 -18  -2  19 328.598 268.871   3
  18  -2 -19 24.9810 47.3065   4
 -18   2  18 203.272 145.765   3
 -18  -2  18 352.503 250.942   3
  18  -2 -18 249.189 74.9054   4
  18  -2 -17 6796.62 640.653   4
 -18   2  17 8890.08 831.569   3
 -18  -2  17 8915.93 1115.70   3
 -18  -2  16 15842.6 1464.08   3
  18  -2 -16 12828.6 835.894   4
 -18   2  16 14788.2 1035.65   3
 -18  -2  15 9187.53 1101.06   3
  18  -2 -15 6998.93 582.242   4
 -18   2  15 9130.70 779.685   3
 -18  -2  14 1504.91 532.588   1
 -18  -2  14 1410.68 415.493   3
  18  -2 -14 1115.59 199.479   4
 -18   2  14 1640.74 330.844   3
 -18   2  13 8250.14 726.646   3
 -18  -2  13 6684.40 917.590   3
 -18  -2  13 8572.35 1318.11   1
  18  -2 -13 6021.02 482.469   4
 -18   2  12 2573.13 392.836   3
 -18  -2  12 2475.55 532.922   3
  18  -2 -12 2858.32 344.893   2
 -18  -2  12 2176.89 750.262   1
 -18   2  11 3862.34 481.445   3
  18  -2 -11 3278.12 378.571   2
 -18  -2  11 3244.95 776.795   1
  18  -2 -10 4740.85 456.272   2
 -18  -2  10 5198.08 971.143   1
 -18   2   9 12218.3 1746.45   1
  18  -2  -9 13378.3 773.791   2
 -18  -2   9 16578.7 1886.36   1
 -18   2   8 3881.54 969.028   1
  18  -2  -8 3744.99 413.834   2
 -18   2   7 26.6379 77.7177   1
  18  -2  -7 35.4084 51.8115   2
 -18   2   6 448.106 370.942   1
  18  -2  -6 327.807 116.567   2
 -18   2   5 62.4586 189.821   1
  18  -2  -5-39.9374 59.5706   2
  18  -2  -4 3757.03 460.329   2
 -18   2   4 3993.92 972.912   1
 -18   2   3 260.755 99.1233   1
  18  -2  -3 120.037 54.0379   2
  18  -2  -2 2766.79 395.697   2
 -18   2   2 3166.87 779.559   1
  18  -2  -1 4532.85 530.429   2
 -18   2   1 4494.80 251.379   4
 -18   2   1 5302.82 989.756   1
 -18   2   0 1867.22 567.779   1
  18  -2   0 1620.83 313.837   2
 -18   2   0 1765.68 193.580   4
  18  -2   1 308.507 166.244   2
 -18   2  -1 96.2196 285.911   1
 -18   2  -1 339.596 129.247   4
  18  -2   2 307.909 162.049   2
 -18   2  -2 307.349 445.319   1
 -18   2  -2 572.039 154.360   4
  18  -2   3 4681.59 577.196   2
 -18   2  -3 4909.61 421.303   4
  18  -2   4 119.150 69.6256   2
 -18   2  -4 403.885 177.263   4
  18  -2   5 2433.57 432.064   2
 -18   2  -5 2607.25 353.317   4
  18  -2   6 1039.53 282.648   2
 -18   2  -6 1184.10 258.651   4
  18  -2   7 133.355 98.0184   2
 -18   2  -7 237.391 174.796   4
 -18   2  -8 1180.06 290.144   4
  18  -2   8 442.848 210.850   2
 -18   2  -9 148.180 141.081   4
  18  -2   9 32.9542 63.4937   2
 -18   2 -10 232.074 153.500   4
  18  -2  10 241.307 156.777   2
 -18   2 -11 30.8313 84.8742   4
  18  -2  11 16.8167 69.9468   2
  18  -2  12 53.1138 63.1663   2
  18  -2  13 33.6338 21.1541   2
  18  -2  14 73.0598 128.147   2
  18  -2  15 55.1370 111.417   2
  18  -4 -27 328.658 182.992   4
  18  -4 -26 152.009 141.720   4
  18  -4 -25 261.392 178.561   4
 -18  -4  24 469.664 372.621   3
  18  -4 -24 940.718 331.832   4
 -18  -4  23 784.194 414.529   3
  18  -4 -23 896.669 310.989   4
 -18  -4  22 44.2347 212.516   3
  18  -4 -22 353.608 201.913   4
 -18  -4  21-37.0166 130.770   3
  18  -4 -21 502.636 261.601   4
 -18  -4  20 277.862 235.391   3
  18  -4 -20 1133.11 341.319   4
 -18  -4  19 69.4954 49.0113   3
  18  -4 -19 417.594 223.760   4
 -18  -4  18 88.4224 149.885   3
  18  -4 -18 627.011 277.050   4
 -18  -4  17 605.704 336.218   3
  18  -4 -17 1027.29 271.449   4
 -18  -4  16 1979.19 559.956   3
  18  -4 -16 2186.65 374.310   4
 -18  -4  15 8924.36 1167.56   3
  18  -4 -15 8297.40 662.777   4
 -18  -4  14 161.209 147.563   3
 -18  -4  14 113.164 127.670   1
  18  -4 -14 421.678 143.311   2
 -18  -4  13 15772.2 1466.21   3
  18  -4 -13 18206.0 883.471   2
  18  -4 -13 16871.3 818.464   4
 -18  -4  12-28.8326 150.219   3
 -18  -4  12 103.374 136.405   1
  18  -4 -12 115.605 79.7248   2
 -18  -4  11 885.615 318.933   3
  18  -4 -11 1282.70 260.877   2
  18  -4 -11 1461.19 211.193   4
  18  -4 -10 292.721 114.344   2
 -18   4  10 219.214 66.8101   3
  18  -4 -10 618.442 129.768   4
  18  -4  -9 360.204 162.184   2
  18  -4  -9 366.136 69.9811   4
  18  -4  -8 294.224 133.439   2
 -18   4   8 263.976 90.0661   3
  18  -4  -7 1132.99 273.813   2
 -18   4   7 1116.32 194.596   3
  18  -4  -6 323.692 137.765   2
 -18   4   6 414.793 130.303   3
  18  -4  -5 2769.34 436.814   2
  18  -4  -4 5.58981 48.1151   2
  18  -4  -3 451.155 196.974   2
 -18   4   3 388.060 158.717   1
  18  -4  -2 1572.84 339.288   2
 -18   4   2 1983.10 612.431   1
 -18   4   1 310.763 150.570   1
  18  -4  -1 316.301 161.447   2
 -18   4   0 21103.6 2261.24   1
  18  -4   0 15955.4 1124.04   2
 -18   4  -1 4303.12 1032.45   1
  18  -4   1 3083.32 494.498   2
  18  -4   2 420.142 169.099   2
 -18   4  -2 758.670 423.814   1
  18  -4   3 176.087 113.388   2
 -18   4  -3 117.739 248.285   1
  18  -4   4 619.393 241.784   2
 -18   4  -4 462.456 395.449   1
  18  -4   5 1720.02 404.509   2
 -18   4  -5 3312.39 963.589   1
  18  -4   6 126.195 118.228   2
 -18   4  -6 10.6396 94.9140   1
  18  -4   7 103.832 113.663   2
 -18   4  -7-8.65682 158.047   1
  18  -4   8 1157.85 366.690   2
  18  -4   9 192.717 180.773   2
  18  -4  10 320.178 233.712   2
  18  -4  11 225.701 177.613   2
  18  -4  12-80.3667 136.365   2
  18  -4  13 203.170 220.868   2
 -18  -6  23 410.027 274.448   2
 -18  -6  22 434.499 279.549   2
 -18  -6  21 9.89539 94.6263   3
 -18  -6  20 296.474 261.143   3
 -18  -6  19 70.7094 146.562   3
 -18  -6  18 709.251 367.702   3
 -18  -6  17 264.281 222.077   3
 -18  -6  16-56.0158 218.818   3
 -18  -6  15 28.9319 84.9406   3
 -18  -6  14 325.781 173.537   3
 -18  -6  13-35.4028 137.838   3
  18  -6 -12 78.1785 75.5921   2
 -18  -6  12 118.683 152.287   3
  18  -6 -11 756.831 230.745   2
 -18  -6  11 916.423 408.360   3
  18  -6 -10 372.332 170.703   2
 -18  -6  10 64.2909 166.566   3
  18  -6  -9 1312.27 318.511   2
 -18  -6   9 1051.00 451.314   3
  18  -6  -8 727.886 222.607   2
  18  -6  -7 664.020 237.737   2
  18  -6  -6 107.959 129.630   2
  18  -6  -5 1764.94 404.218   2
  18  -6  -4 106.293 141.314   2
  18  -6  -3 379.786 204.859   2
  18  -6  -2 625.362 263.010   2
  18  -6  -1 1086.53 335.690   2
  18  -6   0 356.692 211.673   2
  18  -6   1 76.9831 161.570   2
  18  -6   2 242.027 197.003   2
  18  -6   3 352.381 222.519   2
  18  -6   4 195.339 177.889   2
  18  -6   5-5.90356 106.903   2
  18  -6   6 71.2021 106.475   2
  18  -6   7 12.9299 50.9221   2
  18  -6   8 104.894 124.197   2
 -18  -8  15 401.263 260.834   3
 -18  -8  14 235.442 214.824   3
 -18  -8  13-16.5231 126.652   3
 -18  -8  12 35.9887 60.4334   3
 -18  -8  11 501.691 287.976   3
 -18  -8  10 391.180 261.460   3
  18  -8  -9 98.2080 151.502   2
 -18  -8   9-5.66004 120.189   3
  18  -8  -8 582.916 296.970   2
 -18  -8   8 220.212 190.241   3
  18  -8  -7 171.331 153.193   2
 -18  -8   7-121.858 121.994   3
  18  -8  -6 234.576 200.785   2
 -18  -8   6-108.641 129.170   3
  18  -8  -5 37.2380 80.0929   2
  18  -8  -4 45.5865 112.225   2
  18  -8  -3 269.648 217.520   2
  18  -8  -2 220.560 217.727   2
  18  -8  -1 61.6421 162.108   2
  18  -8   0 216.143 216.545   2
  18  -8   1 79.9925 180.977   2
 -19  -1  28 0.68651 158.514   3
 -19  -1  27 6.87368 87.4844   3
  19  -1 -27-510.931 245.634   4
 -19  -1  26-30.6449 178.608   3
  19  -1 -26-531.003 246.777   4
 -19   1  25 126.940 136.696   3
 -19  -1  25 84.2557 125.647   3
 -19   1  24 208.886 177.122   3
 -19  -1  24 382.403 333.869   3
  19  -1 -24 10.9127 114.235   4
 -19   1  23 37.6492 96.3980   3
 -19  -1  23 40.6231 135.863   3
 -19   1  22 77.7171 97.6832   3
 -19  -1  22-52.7294 242.697   3
  19  -1 -22 88.9315 94.6256   4
 -19   1  21 88.6068 108.441   3
 -19  -1  21 351.686 290.252   3
 -19   1  20 1106.68 350.211   3
 -19  -1  20 1526.56 484.724   3
  19  -1 -20 548.552 166.755   4
 -19   1  19-12.3028 72.7743   3
 -19  -1  19 81.5965 82.5887   3
 -19   1  18 214.004 149.360   3
 -19  -1  18 197.890 182.690   3
  19  -1 -18-85.5154 150.430   4
 -19   1  17 1174.93 335.674   3
 -19  -1  17 825.987 307.002   3
 -19   1  16 129.138 70.4625   3
 -19  -1  16 137.169 160.376   3
 -19   1  15 2915.36 519.284   3
 -19  -1  15 2688.03 566.940   3
 -19   1  14 562.699 218.859   3
 -19  -1  14 501.147 220.247   3
 -19  -1  14 471.200 413.969   1
 -19  -1  13 11.9271 217.066   1
 -19   1  13 35.7381 61.5637   3
 -19  -1  13 147.313 124.398   3
 -19  -1  12 809.949 355.011   1
 -19   1  12 706.011 243.410   3
 -19   1  11 13157.7 1823.15   1
 -19  -1  11 14262.2 1924.84   1
  19  -1 -10 5864.37 534.847   2
 -19   1  10 7238.26 1343.11   1
 -19  -1  10 5490.78 1091.87   1
  19  -1  -9 12995.6 808.274   2
 -19   1   9 11236.8 1681.84   1
 -19   1   9 14650.1 630.619   4
 -19  -1   9 12247.8 1543.09   1
  19  -1  -8 8497.99 662.056   2
 -19   1   8 8939.09 456.083   4
 -19   1   8 10705.9 1699.47   1
 -19  -1   8 8274.77 1375.55   1
 -19   1   7 81.5941 45.9916   4
  19  -1  -7-4.14344 48.0221   2
 -19   1   7-46.6419 98.1874   1
  19  -1  -6 3703.88 441.726   2
 -19   1   6 3842.03 269.524   4
 -19   1   6 3790.77 910.418   1
  19  -1  -5 2737.58 377.723   2
 -19   1   5 2342.43 724.436   1
 -19   1   4 1411.11 558.981   1
  19  -1  -4 1399.20 281.715   2
 -19   1   3 522.910 341.580   1
  19  -1  -3 769.870 213.038   2
 -19   1   2 187.925 170.443   1
  19   1  -2 226.147 146.118   2
  19  -1  -2 347.070 159.209   2
  19   1  -1 238.927 87.5155   2
  19  -1  -1 282.748 154.304   2
  19   1   0 1457.61 309.673   2
  19  -1   0 1455.81 303.486   2
  19   1   1 3012.05 453.379   2
  19  -1   1 3193.65 452.560   2
  19   1   2 825.494 247.425   2
  19  -1   2 952.124 255.555   2
  19   1   3 534.935 206.696   2
  19  -1   3 489.956 189.768   2
  19   1   4 296.142 134.677   2
  19  -1   4 472.236 204.059   2
  19   1   5-12.3872 80.8965   2
  19  -1   5 203.482 186.713   2
  19   1   6 2753.80 463.091   2
  19  -1   6 2812.09 472.371   2
  19  -1   7 1452.21 344.563   2
  19   1   7 928.228 267.356   2
  19   1   8 1713.88 386.852   2
  19  -1   8 1895.17 399.935   2
 -19   1  -8 2423.62 443.366   4
 -19   1  -9 1488.68 364.171   4
  19   1   9 860.011 260.864   2
  19  -1   9 1120.80 305.212   2
  19   1  10 8.53913 78.1772   2
 -19   1 -10 389.573 249.886   4
  19  -1  10 182.493 134.242   2
  19   1  11 213.987 127.306   2
  19  -1  11 138.331 143.256   2
  19   1  12 130.087 136.015   2
  19  -1  12 77.5518 65.8145   2
 -19   1 -13 504.726 258.417   4
  19  -1  13 127.077 114.720   2
  19  -1  14-57.0857 82.8090   2
  19  -3 -27-136.728 186.690   4
 -19  -3  26 137.931 163.370   3
  19  -3 -26-395.595 220.079   4
 -19  -3  25 491.047 325.087   3
  19  -3 -25 132.746 96.3285   4
 -19  -3  24 24.0050 86.5597   3
  19  -3 -24-124.314 136.613   4
 -19  -3  23 591.753 372.208   3
  19  -3 -23 128.101 75.3458   4
 -19  -3  22 22.2306 50.4051   3
  19  -3 -22 107.111 118.627   4
 -19  -3  21 341.308 216.670   3
  19  -3 -21 456.567 209.205   4
 -19  -3  20-24.2916 62.7249   3
  19  -3 -20 21.8018 74.9849   4
 -19  -3  19 2256.87 624.854   3
  19  -3 -19 1901.98 378.951   4
 -19  -3  18 391.171 204.117   3
  19  -3 -18 406.922 179.054   4
 -19  -3  17 51.1032 65.6810   3
  19  -3 -17 206.236 125.738   4
 -19   3  16 67.7422 65.2388   3
 -19  -3  16 11.3739 20.1555   3
  19  -3 -16 84.8250 91.3368   4
 -19  -3  15 27.5876 57.2941   1
 -19   3  15 88.2953 72.3075   3
 -19  -3  15 14.7988 91.9513   3
  19  -3 -15-43.8197 68.3896   2
  19  -3 -15 19.6663 46.7970   4
 -19  -3  14 1349.11 422.388   3
 -19  -3  14 1274.72 583.894   1
  19  -3 -14 1350.81 236.236   2
  19  -3 -14 994.635 205.003   4
 -19   3  14 1110.12 215.813   3
 -19  -3  13 435.633 232.029   3
  19  -3 -13 887.099 203.474   2
  19  -3 -13 384.427 96.7702   4
 -19  -3  13 723.742 396.235   1
 -19   3  13 871.568 198.679   3
 -19   3  12 3.72690 44.2548   3
 -19  -3  12-88.7022 173.317   3
 -19  -3  12 164.843 137.531   1
  19  -3 -12 56.5418 65.8802   2
 -19   3  11 196.829 100.598   3
  19  -3 -11 220.970 112.446   2
 -19  -3  11 422.659 326.549   1
  19  -3 -10 1384.92 257.993   2
  19  -3  -9 704.680 184.169   2
  19  -3  -8 345.999 147.655   2
 -19   3   7 1529.19 678.388   1
  19  -3  -7 1464.12 307.048   2
  19  -3  -6 1091.18 258.670   2
 -19   3   6 1125.07 630.179   1
  19  -3  -5 773.365 220.769   2
 -19   3   5 1005.58 606.237   1
  19  -3  -4 1089.97 267.270   2
 -19   3   4 1308.61 542.547   1
  19  -3  -3 633.126 212.404   2
 -19   3   3 898.942 624.452   1
  19  -3  -2-14.7058 40.5624   2
 -19   3   2 73.2352 206.219   1
  19  -3  -1 14235.3 1007.12   2
 -19   3   1 19898.9 2301.46   1
  19  -3   0 1558.09 354.766   2
 -19   3   0 2194.53 858.636   1
  19  -3   1 8222.74 787.072   2
 -19   3  -1 10601.2 1594.94   1
  19  -3   2 750.441 250.611   2
 -19   3  -2 1208.65 539.578   1
  19  -3   3 10117.6 914.588   2
 -19   3  -3 11014.8 1555.49   1
 -19   3  -4 385.764 340.205   1
  19  -3   4 336.024 200.580   2
  19  -3   5 2493.74 469.924   2
 -19   3  -5 3028.42 805.028   1
  19  -3   6 1376.02 371.613   2
 -19   3  -6 1044.61 510.159   1
  19  -3   7 326.487 181.091   2
 -19   3  -7 334.562 303.135   1
  19  -3   8 144.555 119.716   2
 -19   3  -8 50.8434 296.338   1
  19  -3   9 291.458 190.720   2
 -19   3  -9 94.7727 225.697   1
  19  -3  10 159.647 44.2486   2
  19  -3  11 95.8335 99.6818   2
  19  -3  12 582.554 257.500   2
  19  -3  13 20.7177 83.1259   2
 -19  -5  23 359.130 271.096   2
 -19  -5  22-48.7428 102.910   3
 -19  -5  21 643.228 390.398   3
 -19  -5  20 923.581 450.608   3
 -19  -5  19-47.0458 102.239   3
 -19  -5  18 328.418 385.329   3
 -19  -5  17 112.270 168.384   3
 -19  -5  16 475.490 325.368   3
 -19  -5  15 160.866 174.412   3
 -19  -5  14 1490.39 480.272   3
 -19  -5  13 1765.01 572.363   1
 -19  -5  13 1979.67 541.817   3
  19  -5 -13 2518.65 375.256   2
 -19  -5  12 5842.47 929.912   3
  19  -5 -12 5590.57 574.614   2
  19  -5 -11 43.3976 66.7417   2
 -19  -5  11 8.27250 201.800   3
  19  -5 -10-56.3452 76.2400   2
  19  -5  -9 1059.67 280.515   2
  19  -5  -8 1463.36 335.647   2
  19  -5  -7 3245.16 501.575   2
  19  -5  -6 225.410 134.534   2
  19  -5  -5 711.251 261.362   2
  19  -5  -4 23.2416 51.0943   2
  19  -5  -3 124.264 130.439   2
  19  -5  -2 857.018 269.090   2
  19  -5  -1 422.174 218.568   2
  19  -5   0-6.43355 58.3808   2
  19  -5   1 1902.69 428.786   2
 -19   5  -2 3514.50 966.135   1
  19  -5   2 2427.04 489.872   2
  19  -5   3 1178.42 358.292   2
 -19   5  -3 1261.05 589.290   1
  19  -5   4 75.4709 48.4878   2
 -19   5  -4-6.36166 111.867   1
 -19   5  -5 184.246 193.769   1
  19  -5   5 90.3386 93.9682   2
  19  -5   6 47.1409 116.696   2
  19  -5   7 1128.85 357.513   2
  19  -5   8-60.7321 93.7661   2
  19  -5   9 69.0679 132.310   2
 -19  -7  18 373.678 315.438   3
 -19  -7  17 79.8392 132.198   3
 -19  -7  16-3.17649 231.912   3
 -19  -7  15-75.6642 162.807   3
 -19  -7  14 78.4163 122.506   3
 -19  -7  13-71.2756 95.6579   3
 -19  -7  12 206.259 185.380   3
  19  -7 -11 1162.53 319.988   2
 -19  -7  11 1107.64 439.582   3
  19  -7 -10 62.0842 73.0603   2
 -19  -7  10 46.8135 83.4482   3
 -19  -7   9 2588.06 637.007   3
  19  -7  -9 2706.75 500.759   2
  19  -7  -8 580.898 253.001   2
 -19  -7   8 369.751 219.321   3
  19  -7  -7 661.697 242.516   2
  19  -7  -6 1181.99 345.013   2
  19  -7  -5 495.919 271.989   2
  19  -7  -4 310.207 216.642   2
  19  -7  -3 717.444 303.527   2
  19  -7  -2 982.145 333.931   2
  19  -7  -1 487.592 262.805   2
  19  -7   0 614.465 271.054   2
  19  -7   1 423.983 230.931   2
  19  -7   2 53.8503 88.2811   2
  19  -7   3 90.9453 39.4608   2
  19  -7   4 75.3590 88.5216   2
 -19  -9  10 605.234 361.048   3
 -19  -9   9 83.2870 91.6027   3
 -19  -9   8 455.503 290.554   3
  19  -9  -7 493.188 263.671   2
 -19  -9   7 152.239 196.648   3
  19  -9  -6 145.316 167.092   2
 -19  -9   6-172.584 171.489   3
  19  -9  -5 592.055 308.018   2
 -19  -9   5 1.89221 123.178   3
 -19  -9   4-36.5720 157.489   3
 -20   0  28 289.143 237.905   3
 -20   0  27 59.8673 148.189   3
 -20   0  26 346.161 244.347   3
 -20   0  25-115.680 139.028   3
 -20   0  24 1091.89 433.305   3
 -20   0  23-54.0947 124.990   3
 -20   0  22 25.6610 61.1611   3
 -20   0  21 98.6927 70.0287   3
 -20   0  20 1667.00 464.900   3
 -20   0  19 46.2299 91.1927   3
 -20   0  18 3468.80 653.337   3
 -20   0  17-22.8460 106.960   3
 -20   0  16 13955.5 1284.01   3
 -20   0  15-88.6686 140.074   3
 -20   0  14 2599.57 522.452   3
 -20   0  13 63.3373 98.5594   3
 -20   0  13 64.8823 350.944   1
 -20   0  12 86.0299 209.575   1
 -20   0  11 16.4695 141.212   1
 -20   0  10 47343.7 3682.14   1
 -20   0   9 45.3934 63.8449   1
 -20   0   8 9405.85 1435.64   1
 -20   0   7-19.1239 160.469   1
  20   0  -7 14.7223 48.6599   2
  20   0  -6 1999.37 338.712   2
 -20   0   6 2255.45 680.022   1
 -20   0   5-82.1967 185.047   1
  20   0  -5-2.59091 61.7427   2
  20   0  -4 53.6877 19.8780   2
  20   0  -3-44.9270 102.485   2
  20   0  -2 80.0324 33.9801   2
  20   0  -1 65.7714 105.196   2
  20   0   0 698.970 211.214   2
  20   0   1-32.8804 59.2465   2
  20   0   2 1620.49 349.772   2
  20   0   3-32.3225 35.4572   2
  20   0   4 1661.01 354.734   2
  20   0   5-5.89908 94.6866   2
  20   0   6 1383.77 341.034   2
  20   0   7 52.0573 37.5698   2
  20   0   8 324.138 160.362   2
  20   0   9 81.8077 97.1180   2
  20   0  10 736.447 264.237   2
  20   0  11-28.3013 109.224   2
  20   0  12 410.736 197.095   2
 -20   0 -13 434.583 261.257   4
  20   0  13-1.07342 60.2558   2
 -20   0 -14 963.475 346.089   4
  20  -2 -28-251.031 217.931   4
 -20  -2  27 406.379 313.999   3
  20  -2 -27 13.9144 157.869   4
 -20  -2  26 58.6762 110.974   3
  20  -2 -26-454.283 234.860   4
 -20  -2  25 94.4579 108.588   3
  20  -2 -25-470.147 225.611   4
 -20  -2  24 561.438 342.394   3
  20  -2 -24 425.727 121.038   4
 -20  -2  23 327.580 250.899   3
  20  -2 -23-338.336 178.115   4
 -20  -2  22 270.490 214.610   3
  20  -2 -22-16.8604 98.3983   4
 -20   2  21 132.141 114.136   3
 -20  -2  21 93.6127 210.745   3
  20  -2 -21-219.350 186.357   4
 -20   2  20 165.744 76.6134   3
 -20  -2  20 69.9342 104.074   3
  20  -2 -20-31.0515 84.1223   4
  20  -2 -19 1832.77 346.309   4
 -20   2  19 3039.36 533.239   3
 -20  -2  19 2923.18 676.229   3
 -20   2  18 1310.25 338.471   3
 -20  -2  18 1678.01 511.107   3
  20  -2 -18 737.190 181.724   4
 -20   2  17 689.391 236.221   3
 -20  -2  17 707.110 341.496   3
  20  -2 -17 358.997 83.9394   4
 -20   2  16-11.2703 28.9149   3
 -20  -2  16-56.0316 151.535   3
  20  -2 -16-117.705 148.383   4
 -20  -2  15 3311.59 635.842   3
 -20  -2  15 3458.31 916.817   1
 -20   2  15 4025.66 549.028   3
 -20  -2  14 359.590 290.803   1
 -20   2  14 88.8329 73.0368   3
 -20  -2  14 83.0248 76.3841   3
 -20   2  13-65.0242 105.207   3
 -20  -2  13-70.8361 106.851   3
  20  -2 -13 1.36539 42.0436   2
 -20  -2  13 50.7119 258.137   1
 -20  -2  12 199.399 211.854   1
 -20   2  12 24.9860 65.9442   3
  20  -2 -12-5.86412 40.7269   2
 -20  -2  11 17.3078 135.253   1
  20  -2 -11-39.3589 69.7121   2
 -20  -2  10-63.1251 236.814   1
  20  -2 -10-17.9944 46.9709   2
  20  -2  -9 8205.62 651.724   2
 -20   2   9 9757.74 1697.29   1
 -20  -2   9 10391.2 1610.40   1
 -20   2   8 3850.92 1069.93   1
  20  -2  -8 2505.27 358.492   2
 -20   2   7-21.4947 179.756   1
  20  -2  -7 31.3586 97.3426   2
 -20   2   6 3552.79 965.389   1
  20  -2  -6 2088.13 342.774   2
  20  -2  -5 6683.07 613.498   2
 -20   2   5 8599.50 1581.15   1
 -20   2   4 174.157 204.813   1
  20  -2  -4-19.7649 86.8403   2
  20  -2  -3 4109.89 503.277   2
 -20   2   3 5423.03 1118.38   1
 -20   2   2 2328.52 722.711   1
  20  -2  -2 1802.21 337.832   2
 -20   2   2 1697.70 120.599   4
 -20   2   1 93.3944 59.3913   4
 -20   2   1 215.949 324.508   1
  20  -2  -1 36.9218 39.9669   2
  20  -2   0 9006.13 814.482   2
 -20   2   0 8452.85 432.753   4
 -20   2   0 11341.8 1570.40   1
  20  -2   1 7223.25 731.825   2
 -20   2  -1 6512.86 423.123   4
 -20   2  -1 8764.28 1427.76   1
 -20   2  -2 531.801 163.104   4
 -20   2  -2 368.766 229.984   1
  20  -2   2 135.378 31.8068   2
 -20   2  -3 1182.93 490.753   1
 -20   2  -3 1526.68 258.179   4
  20  -2   3 1257.01 299.147   2
 -20   2  -4 1119.48 233.279   4
  20  -2   4 795.509 243.844   2
 -20   2  -5 266.334 152.119   4
  20  -2   5-29.4473 127.065   2
 -20   2  -6 499.611 189.206   4
  20  -2   6 423.195 177.849   2
  20  -2   7 2490.05 474.598   2
  20  -2   8 92.5817 118.383   2
  20  -2   9-13.2183 58.6460   2
  20  -2  10 329.014 161.863   2
  20  -2  11 1402.48 383.950   2
  20  -2  12 271.805 192.584   2
  20  -2  13 120.877 131.028   2
  20  -2  14 691.045 287.556   2
  20  -4 -26 165.886 143.675   4
  20  -4 -25 1214.43 382.300   4
 -20  -4  24 74.1436 180.832   3
  20  -4 -24-31.2826 71.1789   4
 -20  -4  23 310.224 291.846   3
  20  -4 -23 227.019 180.086   4
 -20  -4  22 151.033 141.426   3
  20  -4 -22-29.2233 46.4903   4
 -20  -4  21-13.6053 172.061   3
  20  -4 -21 45.2350 114.886   4
 -20  -4  20 135.092 147.017   3
  20  -4 -20 315.497 185.559   4
 -20  -4  19 320.853 176.385   3
  20  -4 -19 383.394 177.536   4
 -20  -4  18 906.093 383.314   3
  20  -4 -18 976.574 271.543   4
 -20  -4  17 500.246 305.148   3
  20  -4 -17 488.874 183.247   4
 -20  -4  16 472.894 281.380   3
  20  -4 -16 429.823 169.544   4
 -20  -4  15 5926.98 956.310   3
  20  -4 -15 6573.09 555.824   4
 -20  -4  14 194.686 175.373   3
  20  -4 -14 126.447 69.6778   4
  20  -4 -14 182.454 96.5674   2
 -20  -4  14 194.477 274.723   1
 -20  -4  13 9755.49 1214.15   3
  20  -4 -13 10864.3 742.248   2
 -20  -4  13 8843.44 1305.42   1
 -20  -4  12 912.232 463.894   1
 -20  -4  12 558.346 217.155   3
  20  -4 -12 881.904 213.623   2
  20  -4 -11 3630.95 465.411   2
  20  -4 -10 3562.24 464.230   2
  20  -4  -9 15.8824 77.6322   2
  20  -4  -8 218.718 128.533   2
  20  -4  -7 1054.68 260.942   2
  20  -4  -6 547.378 214.678   2
  20  -4  -5-33.6122 65.7518   2
  20  -4  -4 967.476 264.147   2
 -20   4   4 1961.96 714.582   1
  20  -4  -3 3277.69 506.889   2
 -20   4   3 4714.31 1132.17   1
 -20   4   2 2747.36 808.321   1
  20  -4  -2 1580.37 356.658   2
 -20   4   1 4404.40 1121.56   1
  20  -4  -1 3268.79 529.410   2
  20  -4   0 978.527 309.531   2
 -20   4   0 1000.45 480.887   1
 -20   4  -1 2422.83 815.654   1
  20  -4   1 1763.16 393.139   2
  20  -4   2 300.833 183.496   2
 -20   4  -2 682.453 421.567   1
  20  -4   3 440.938 196.130   2
 -20   4  -3 331.749 276.826   1
  20  -4   4 323.956 139.691   2
 -20   4  -4 1372.62 613.841   1
  20  -4   5 35.9631 92.5180   2
 -20   4  -5 163.990 310.471   1
  20  -4   6 81.4709 120.027   2
 -20   4  -6-104.943 165.327   1
  20  -4   7 439.088 214.640   2
  20  -4   8 230.019 177.944   2
  20  -4   9 50.8846 135.023   2
  20  -4  10 41.4018 71.1054   2
  20  -4  11 924.550 344.216   2
 -20  -6  23 85.8332 200.514   2
 -20  -6  20 228.153 247.401   3
 -20  -6  19 559.448 341.139   3
 -20  -6  18 126.360 247.235   3
 -20  -6  17 62.9844 169.398   3
 -20  -6  16 257.830 221.997   3
 -20  -6  15 351.138 299.320   3
 -20  -6  14-67.5789 107.608   3
 -20  -6  13 131.833 157.100   3
  20  -6 -12 141.968 117.770   2
 -20  -6  12 186.625 156.546   3
  20  -6 -11 131.600 120.105   2
 -20  -6  11 8.22175 132.316   3
  20  -6 -10 186.936 145.945   2
 -20  -6  10-58.8276 57.3484   3
  20  -6  -9-33.9665 39.8123   2
  20  -6  -8 121.936 82.3325   2
  20  -6  -7-17.2811 49.8709   2
  20  -6  -6 220.034 130.986   2
  20  -6  -5 58.0340 40.2312   2
  20  -6  -4 894.993 296.474   2
  20  -6  -3 675.405 244.404   2
  20  -6  -2 185.569 142.639   2
  20  -6  -1 1299.85 366.570   2
  20  -6   0 247.566 137.663   2
  20  -6   1 332.630 224.473   2
  20  -6   2-50.0237 106.031   2
  20  -6   3-63.7173 129.863   2
  20  -6   4-91.2556 109.583   2
  20  -6   5 33.6687 48.2003   2
  20  -6   6-56.3547 32.1325   2
 -20  -8  14-1.64091 188.479   3
 -20  -8  13-51.5535 100.754   3
 -20  -8  12 98.9356 171.706   3
 -20  -8  11 298.641 279.686   3
 -20  -8  10 730.425 367.992   3
  20  -8  -9 74.7453 50.9340   2
 -20  -8   9-370.804 253.032   3
  20  -8  -8 472.790 222.155   2
 -20  -8   8 161.504 158.287   3
  20  -8  -7-37.3114 62.8549   2
 -20  -8   7 57.0897 82.7765   3
  20  -8  -6 160.454 140.174   2
  20  -8  -5 143.991 181.178   2
  20  -8  -4 511.346 251.535   2
  20  -8  -3 207.551 171.976   2
  20  -8  -2 544.356 283.629   2
  20  -8  -1 189.413 185.858   2
 -21  -1  28-276.428 283.659   3
 -21  -1  27 20.8155 143.083   3
 -21  -1  26 189.510 191.690   3
 -21  -1  25 3.87545 26.8291   3
 -21   1  24 410.314 253.483   3
 -21  -1  24 103.876 163.262   3
 -21   1  23 51.9619 30.9925   3
 -21  -1  23-244.223 204.601   3
 -21   1  22 655.755 296.693   3
 -21  -1  22 403.938 294.207   3
 -21   1  21 418.172 190.508   3
 -21  -1  21 131.856 100.735   3
 -21   1  20 177.097 127.056   3
 -21  -1  20 62.4234 52.2058   3
 -21   1  19 472.265 246.297   3
 -21  -1  19 568.927 320.796   3
 -21   1  18 375.432 194.307   3
 -21  -1  18 106.520 93.8678   3
 -21  -1  17 6248.92 938.997   3
 -21   1  17 6144.40 806.100   3
 -21   1  16 6661.91 838.931   3
 -21  -1  16 5885.60 875.622   3
 -21   1  15 9429.82 953.455   3
 -21  -1  15 9281.58 1060.62   3
 -21  -1  15 11020.4 1743.43   1
 -21  -1  14 2953.74 895.492   1
 -21   1  14 2307.91 463.273   3
 -21  -1  14 2672.26 571.482   3
 -21  -1  13 1758.82 709.970   1
 -21   1  13 1073.08 335.484   3
 -21  -1  12-3.58536 246.947   1
 -21   1  12-44.0520 277.644   1
 -21  -1  11 318.337 294.612   1
 -21   1  11 336.370 423.460   1
 -21   1  10 1858.22 802.856   1
 -21  -1  10 1297.89 530.911   1
  21  -1 -10 1105.27 251.738   2
 -21   1  10 1530.94 235.152   4
 -21  -1   9 1701.90 604.837   1
 -21   1   9 2011.51 792.972   1
  21  -1  -9 1388.96 284.696   2
 -21   1   9 1784.54 227.283   4
  21  -1  -8 10965.1 800.999   2
 -21   1   8 10931.1 515.709   4
 -21   1   8 10713.5 1806.03   1
 -21  -1   8 11703.9 1703.02   1
 -21   1   7 1088.16 542.354   1
 -21   1   7 838.177 126.630   4
  21  -1  -7 815.142 222.005   2
 -21   1   6 1631.64 653.264   1
  21  -1  -6 1471.43 298.990   2
  21  -1  -5 2305.26 378.390   2
 -21   1   5 2339.46 658.715   1
 -21   1   4 64.6916 239.691   1
  21  -1  -4 98.1598 72.6504   2
 -21   1   3 1018.28 520.402   1
  21  -1  -3 1166.01 273.721   2
  21  -1  -2 6395.45 651.719   2
 -21   1   2 8219.49 1447.85   1
  21   1  -1 109.744 95.2924   2
  21  -1  -1 206.304 138.864   2
  21   1   0 7050.67 724.836   2
  21  -1   0 6651.72 682.290   2
  21   1   1 1390.01 323.743   2
  21  -1   1 1377.15 315.051   2
  21   1   2 85.9130 106.566   2
  21  -1   2 212.836 134.153   2
  21   1   3-18.1350 37.9992   2
  21  -1   3 90.6967 102.902   2
  21   1   4 764.845 249.905   2
  21  -1   4 659.730 227.642   2
  21   1   5 543.950 190.926   2
  21  -1   5 623.909 249.530   2
  21   1   6 37.7707 24.6866   2
  21  -1   6 100.294 134.125   2
  21  -1   7 1447.31 375.984   2
  21   1   7 950.673 275.810   2
  21   1   8 262.445 167.184   2
  21  -1   8 308.087 183.603   2
  21   1   9 83.8277 73.3223   2
  21  -1   9 81.5252 109.039   2
  21   1  10-18.2618 112.225   2
  21  -1  10 113.027 152.336   2
  21   1  11-7.93517 69.4672   2
  21  -1  11 6.99404 36.1030   2
  21  -1  12 142.788 111.838   2
  21  -1  13 494.291 260.947   2
  21  -3 -28-106.167 146.851   4
  21  -3 -27 1290.45 371.190   4
 -21  -3  26 155.035 169.509   3
  21  -3 -26-510.853 241.032   4
 -21  -3  25 328.593 242.786   3
  21  -3 -25-6.80762 84.6572   4
 -21  -3  24 184.642 197.737   3
  21  -3 -24-92.2426 144.078   4
 -21  -3  23 186.112 158.866   3
  21  -3 -23-158.642 201.167   4
 -21  -3  22 102.591 119.668   3
  21  -3 -22-136.163 159.180   4
 -21  -3  21 370.550 261.872   3
  21  -3 -21 273.713 111.393   4
 -21  -3  20-64.0613 162.558   3
  21  -3 -20-107.854 145.868   4
 -21  -3  19-69.2092 200.983   3
  21  -3 -19-162.190 148.295   4
 -21  -3  18-141.547 231.559   3
  21  -3 -18-389.374 152.655   4
 -21  -3  17 2693.65 674.468   3
  21  -3 -17 1981.11 316.670   4
 -21  -3  16 6385.56 983.629   3
 -21  -3  16 4040.38 1020.75   1
  21  -3 -16 4210.04 454.685   4
 -21  -3  15 4426.98 800.738   3
 -21  -3  15 2944.97 863.149   1
  21  -3 -15 4036.21 454.321   2
  21  -3 -15 3360.23 376.874   4
 -21   3  15 3937.16 473.157   3
 -21  -3  14 4313.54 823.735   3
  21  -3 -14 4257.60 476.836   2
 -21  -3  14 4975.51 1169.73   1
 -21   3  14 4567.21 513.809   3
 -21  -3  13-1.06653 165.058   1
 -21   3  13-29.6884 70.6739   3
 -21  -3  13-317.209 206.466   3
  21  -3 -13 13.5319 56.9868   2
 -21  -3  12 582.948 306.852   1
 -21   3  12 231.957 119.003   3
  21  -3 -12 207.147 102.383   2
 -21  -3  11 222.133 392.741   1
  21  -3 -11 55.6636 78.3756   2
  21  -3 -10 2386.85 375.684   2
  21  -3  -9 1354.41 270.723   2
 -21   3   8 855.552 553.564   1
  21  -3  -8 369.754 144.885   2
  21  -3  -7-6.05801 63.5334   2
 -21   3   7-14.1510 203.201   1
 -21   3   6 191.349 241.767   1
  21  -3  -6-80.5176 98.6189   2
  21  -3  -5 4699.26 562.386   2
 -21   3   5 7295.95 1381.87   1
 -21   3   4 2232.23 719.853   1
  21  -3  -4 1719.88 346.467   2
  21  -3  -3 2946.91 469.095   2
 -21   3   3 4392.51 1089.62   1
  21  -3  -2 697.122 225.948   2
 -21   3   2 794.930 469.433   1
  21  -3  -1 85.0940 81.1973   2
 -21   3   1 51.6386 243.620   1
 -21   3   0 681.265 539.235   1
  21  -3   0 522.797 192.156   2
  21  -3   1 721.292 256.376   2
 -21   3  -1 1080.68 632.835   1
 -21   3  -2 2326.12 751.552   1
  21  -3   2 1967.60 412.672   2
  21  -3   3 74.6142 114.876   2
 -21   3  -3 84.7516 105.871   1
  21  -3   4 276.319 168.953   2
 -21   3  -4 430.287 310.157   1
  21  -3   5 108.637 106.336   2
 -21   3  -5 91.5877 222.655   1
 -21   3  -6 127.512 253.432   1
  21  -3   6 189.125 158.569   2
  21  -3   7 993.566 319.697   2
 -21   3  -7 1010.91 553.086   1
 -21   3  -8 271.519 170.679   1
  21  -3   8 188.898 141.573   2
  21  -3   9 419.717 198.537   2
  21  -3  10 72.7496 103.902   2
  21  -3  11 71.6676 97.2188   2
 -21  -5  22 745.447 407.118   3
 -21  -5  21 297.049 246.616   3
 -21  -5  20 307.983 261.110   3
 -21  -5  19 680.313 373.792   3
 -21  -5  18-104.073 170.379   3
 -21  -5  17 24.6562 144.367   3
 -21  -5  16 217.062 239.215   3
 -21  -5  15 206.447 234.038   3
 -21  -5  14 740.354 339.451   3
 -21  -5  13 235.091 189.197   3
 -21  -5  13 330.797 397.459   1
  21  -5 -13 469.615 173.721   2
  21  -5 -12 946.056 238.622   2
 -21  -5  12 912.058 368.868   3
  21  -5 -11 1264.72 307.079   2
  21  -5 -10 1100.34 280.941   2
  21  -5  -9 905.216 260.070   2
  21  -5  -8 555.709 221.042   2
  21  -5  -7 4.75510 32.1633   2
  21  -5  -6 1593.09 362.170   2
  21  -5  -5 358.513 191.941   2
  21  -5  -4 1527.45 366.341   2
  21  -5  -3 2573.83 481.578   2
  21  -5  -2 342.129 177.206   2
  21  -5  -1 366.791 196.328   2
  21  -5   0 432.434 226.576   2
  21  -5   1 1028.55 346.003   2
 -21   5  -1 887.838 578.717   1
  21  -5   2 491.955 220.093   2
 -21   5  -2 592.397 396.455   1
  21  -5   3 622.329 256.296   2
 -21   5  -3 949.669 517.355   1
 -21   5  -4 1704.33 777.633   1
  21  -5   4 1099.18 340.764   2
  21  -5   5 132.005 137.201   2
  21  -5   6 316.176 184.689   2
  21  -5   7 163.803 173.521   2
 -21  -7  17 263.374 255.348   3
 -21  -7  16-124.747 226.628   3
 -21  -7  15 3.29439 126.434   3
 -21  -7  14 288.717 356.624   3
 -21  -7  13-192.426 185.795   3
 -21  -7  12 112.304 101.145   3
  21  -7 -11 866.198 286.309   2
 -21  -7  11 314.662 279.149   3
  21  -7 -10 78.8759 123.710   2
 -21  -7  10 135.929 205.248   3
  21  -7  -9 177.876 135.620   2
 -21  -7   9 12.7979 50.9976   3
  21  -7  -8 78.8013 70.5879   2
  21  -7  -7 127.923 117.043   2
  21  -7  -6 280.212 199.931   2
  21  -7  -5 203.842 125.248   2
  21  -7  -4-90.8767 155.531   2
  21  -7  -3 438.804 205.436   2
  21  -7  -2 1073.12 358.759   2
  21  -7  -1 494.771 250.644   2
  21  -7   0 362.337 217.465   2
  21  -7   1 915.051 327.514   2
  21  -7   2 34.8673 107.937   2
  21  -9  -7 78.7803 92.4329   2
 -22   0  27-212.800 199.291   3
 -22   0  26 878.958 390.879   3
 -22   0  25-170.274 169.484   3
 -22   0  24 398.198 266.716   3
 -22   0  23 51.5793 174.553   3
 -22   0  22 462.769 266.167   3
 -22   0  21 218.212 208.047   3
 -22   0  20 4332.92 754.455   3
 -22   0  19 101.136 172.069   3
 -22   0  18 8141.29 1037.53   3
 -22   0  17 45.9958 165.380   3
 -22   0  16 129.785 150.344   3
 -22   0  15-67.1546 151.574   3
 -22   0  14 2845.01 559.780   3
 -22   0  14 3419.20 1033.87   1
 -22   0  13-127.779 280.097   1
 -22   0  12 485.029 420.814   1
 -22   0  11-98.7215 532.686   1
 -22   0  10 320.847 415.284   1
 -22   0   9 81.4946 296.350   1
 -22   0   8 718.250 420.886   1
 -22   0   7-160.239 191.014   1
  22   0  -7-30.7784 26.8707   2
 -22   0   6 53.3130 297.297   1
  22   0  -6 208.540 117.126   2
  22   0  -5-53.8210 121.419   2
 -22   0   5-46.9956 299.461   1
  22   0  -4 283.743 134.912   2
  22   0  -3-47.8927 73.0002   2
  22   0  -2 4366.85 563.174   2
  22   0  -1-42.6309 87.8313   2
  22   0   0 4.05199 43.3052   2
  22   0   1-64.0278 73.7603   2
  22   0   2 1295.33 317.047   2
  22   0   3 42.4848 108.935   2
  22   0   4 765.262 254.752   2
  22   0   5-1.27762 77.1225   2
  22   0   6 2188.60 457.190   2
  22   0   7-21.6061 62.6096   2
  22   0   8 183.155 117.253   2
  22   0   9 146.059 101.612   2
  22   0  10 128.466 145.600   2
  22   0  11-73.2966 86.0960   2
  22   0  12 153.687 123.421   2
 -22  -2  27 271.487 278.811   3
 -22  -2  26 62.8927 116.281   3
  22  -2 -26-70.8375 151.136   4
 -22  -2  25 293.545 263.460   3
  22  -2 -25-542.507 231.590   4
 -22  -2  24 597.848 378.293   3
  22  -2 -24 46.5062 78.7093   4
 -22  -2  23 36.2417 104.322   3
 -22  -2  22 240.941 224.115   3
  22  -2 -22-77.5957 182.122   4
 -22  -2  21 185.590 165.451   3
  22  -2 -21-431.538 179.027   4
 -22   2  20-29.9005 11.9100   3
 -22  -2  20-53.3590 170.239   3
  22  -2 -20-127.727 150.809   4
 -22   2  19 1439.22 374.513   3
 -22  -2  19 1704.47 532.213   3
 -22   2  18 87.0580 81.3386   3
 -22  -2  18 219.939 184.819   3
 -22   2  17 717.031 248.723   3
 -22  -2  17 872.242 387.256   3
 -22   2  16 558.745 217.262   3
 -22  -2  16 433.600 253.648   3
 -22  -2  16 648.121 519.881   1
 -22   2  15 4144.88 596.037   3
 -22  -2  15 3529.85 701.501   3
 -22  -2  15 3534.37 1011.95   1
 -22   2  14 52.1122 46.2833   3
 -22  -2  14-38.4229 182.518   1
 -22   2  13 862.164 267.345   3
  22  -2 -13 651.769 191.728   2
 -22  -2  13 415.248 286.250   1
 -22  -2  12 2150.98 771.767   1
  22  -2 -12 1392.75 280.468   2
  22  -2 -11 685.739 201.002   2
 -22  -2  11 1105.58 501.186   1
 -22  -2  10 1455.89 621.027   1
  22  -2 -10 1108.38 258.611   2
 -22   2  10 1296.42 643.152   1
 -22   2   9 1942.29 821.688   1
  22  -2  -9 1868.51 329.706   2
 -22   2   8-29.1589 412.462   1
  22  -2  -8 17.0306 14.7329   2
 -22   2   7 2924.88 919.952   1
  22  -2  -7 2251.41 369.746   2
 -22   2   6 794.629 637.293   1
  22  -2  -6 564.669 207.950   2
  22  -2  -5 227.830 132.069   2
 -22   2   5 236.275 194.905   1
 -22   2   4 1189.58 602.393   1
  22  -2  -4 943.045 257.014   2
  22  -2  -3 8578.80 774.181   2
 -22   2   3 11242.3 1696.40   1
 -22   2   2 770.963 413.073   1
  22  -2  -2 639.978 208.289   2
  22  -2  -1 17646.0 1142.34   2
 -22   2   1 22315.0 2267.38   1
 -22   2   0 228.617 424.554   1
  22  -2   0 65.7216 67.1921   2
  22  -2   1 1936.06 383.860   2
 -22   2  -1 2870.41 895.172   1
 -22   2  -2 702.191 450.912   1
  22  -2   2 455.955 169.053   2
 -22   2  -3 2476.25 876.436   1
  22  -2   3 1664.69 366.445   2
 -22   2  -4 192.416 417.473   1
  22  -2   4 110.263 111.203   2
  22  -2   5 617.752 223.365   2
  22  -2   6 197.840 124.103   2
  22  -2   7 935.444 296.105   2
  22  -2   8 170.744 139.880   2
  22  -2   9 53.6683 115.013   2
  22  -2  10 63.0075 82.7335   2
  22  -2  11 312.516 220.091   2
  22  -2  12 67.0649 95.2344   2
 -22  -4  24-1.46769 178.784   3
 -22  -4  23 872.783 453.345   3
 -22  -4  22 292.774 285.329   3
 -22  -4  21 151.971 174.352   3
 -22  -4  20 144.793 135.077   3
 -22  -4  19 2957.58 782.423   3
 -22  -4  18 684.439 362.371   3
 -22  -4  17 184.312 179.382   3
 -22  -4  16 420.020 277.143   3
 -22  -4  15 6960.03 1044.49   3
  22  -4 -15 5983.20 583.816   2
 -22  -4  15 5731.17 1304.81   1
 -22  -4  14 223.444 330.834   1
 -22  -4  14 497.777 345.432   3
  22  -4 -14 164.370 99.5919   2
 -22  -4  13 410.326 288.025   1
 -22  -4  13 481.498 274.952   3
  22  -4 -13 573.546 191.785   2
 -22  -4  12 1120.38 517.243   1
  22  -4 -12 922.159 234.499   2
  22  -4 -11 1279.54 274.318   2
  22  -4 -10 74.5405 86.4691   2
  22  -4  -9-57.1451 64.9069   2
  22  -4  -8 1715.56 357.821   2
  22  -4  -7 637.349 212.219   2
  22  -4  -6 358.712 169.205   2
 -22   4   5 2299.75 716.068   1
  22  -4  -5 2118.17 416.263   2
  22  -4  -4 842.603 283.421   2
 -22   4   4-63.6319 137.707   1
 -22   4   3 2020.48 770.536   1
  22  -4  -3 1488.82 360.614   2
  22  -4  -2 172.054 152.611   2
 -22   4   2 197.826 354.829   1
  22  -4  -1 132.324 128.910   2
 -22   4   1 267.206 281.014   1
 -22   4   0 5381.96 1289.29   1
  22  -4   0 3730.69 594.365   2
  22  -4   1 433.197 196.074   2
 -22   4  -1 1170.90 593.828   1
  22  -4   2 1016.27 313.306   2
 -22   4  -2 1169.88 682.582   1
  22  -4   3 235.824 129.762   2
 -22   4  -3 403.002 532.001   1
  22  -4   4-48.0511 104.274   2
 -22   4  -4 8.81046 198.598   1
  22  -4   5 1116.02 344.309   2
 -22   4  -5 811.415 502.696   1
  22  -4   6 100.757 88.6165   2
 -22   4  -6 56.7211 135.198   1
  22  -4   7 644.514 274.319   2
  22  -4   8 224.207 213.776   2
  22  -4   9 156.559 153.273   2
 -22  -6  20 202.983 234.469   3
 -22  -6  19 76.7012 247.003   3
 -22  -6  18 409.166 303.820   3
 -22  -6  17-0.65809 11.6331   3
 -22  -6  16 1466.00 535.112   3
 -22  -6  15 140.912 61.3769   3
 -22  -6  14 227.747 209.286   3
 -22  -6  13 230.571 260.541   3
  22  -6 -12 581.469 208.510   2
 -22  -6  12 407.146 293.412   3
  22  -6 -11 4.28745 58.4179   2
 -22  -6  11 286.661 289.949   3
  22  -6 -10 43.1406 47.8303   2
  22  -6  -9 64.2344 88.5982   2
  22  -6  -8 149.377 168.417   2
  22  -6  -7 200.340 133.031   2
  22  -6  -6 641.419 258.497   2
  22  -6  -5 1098.29 343.406   2
  22  -6  -4 698.967 275.054   2
  22  -6  -3 38.1717 93.6320   2
  22  -6  -2 2451.01 521.409   2
  22  -6  -1 1303.11 377.212   2
  22  -6   0 527.042 241.156   2
  22  -6   1-39.4712 105.253   2
  22  -6   2 199.285 212.214   2
  22  -6   3-8.13504 39.0149   2
  22  -6   4 53.6243 89.1085   2
 -22  -8  12 187.496 173.038   3
 -22  -8  11-54.7396 160.553   3
 -22  -8  10 520.337 334.112   3
  22  -8  -9 207.055 131.864   2
 -22  -8   9 23.0859 78.1814   3
  22  -8  -8-10.9224 39.5507   2
 -22  -8   8-269.432 218.766   3
  22  -8  -7 283.076 174.014   2
  22  -8  -6 279.786 183.514   2
  22  -8  -5 48.1297 120.988   2
  22  -8  -4 313.925 242.912   2
  22  -8  -3 85.5719 146.510   2
 -23  -1  28 948.401 474.932   3
 -23  -1  27 4.33212 59.8662   3
 -23  -1  26 173.192 190.392   3
 -23  -1  25 378.555 315.074   3
 -23  -1  24 1279.56 471.563   3
 -23   1  23 165.105 137.529   3
 -23  -1  23-158.147 175.150   3
 -23   1  22 693.219 295.603   3
 -23  -1  22 859.154 372.472   3
 -23   1  21 249.852 181.684   3
 -23  -1  21 129.447 131.416   3
 -23   1  20 436.134 234.965   3
 -23  -1  20 793.124 360.047   3
 -23  -1  19 6345.13 983.609   3
 -23   1  19 6033.28 845.184   3
 -23   1  18 720.607 306.005   3
 -23  -1  18 958.550 385.823   3
 -23   1  17 7371.25 918.691   3
 -23  -1  17 6685.78 980.627   3
 -23   1  16 1.17642 66.7550   3
 -23  -1  16 31.0508 102.542   3
 -23  -1  15 564.420 409.975   1
 -23   1  15 255.743 162.674   3
 -23  -1  15 100.651 45.5491   3
 -23  -1  14 312.961 455.966   1
 -23   1  14 412.631 206.493   3
 -23  -1  14 205.663 118.367   3
 -23   1  13 2472.11 908.927   1
 -23  -1  13 1916.45 759.010   1
 -23   1  12 531.834 559.016   1
 -23  -1  12 439.724 369.124   1
 -23  -1  11 3180.01 1003.87   1
 -23   1  11 2009.98 778.360   1
  23  -1 -11 1777.63 332.021   2
 -23   1  10 472.944 408.357   1
  23  -1 -10 153.969 125.216   2
 -23  -1  10 223.408 163.642   1
 -23  -1   9 2877.24 862.208   1
  23  -1  -9 2115.10 368.944   2
 -23   1   9 3654.04 1134.61   1
  23  -1  -8 2660.75 426.471   2
 -23  -1   8 2677.46 893.607   1
 -23   1   8 3141.74 1124.84   1
 -23   1   7 956.822 520.071   1
  23  -1  -7 1097.37 256.033   2
 -23   1   6 134.575 258.699   1
  23  -1  -6 131.054 95.3309   2
  23  -1  -5 787.159 245.030   2
 -23   1   5 960.729 483.758   1
 -23   1   4 72.0246 302.546   1
  23  -1  -4 169.349 153.765   2
  23  -1  -3 17146.3 1123.12   2
 -23   1   3 22540.3 2486.93   1
  23  -1  -2 2540.68 444.353   2
 -23   1   2 4108.23 1143.07   1
  23   1  -1 11555.7 981.091   2
  23  -1  -1 12459.3 976.285   2
 -23   1   1 14870.3 2044.26   1
  23   1   0 904.150 272.099   2
  23  -1   0 1218.85 317.910   2
  23   1   1 137.938 59.2022   2
  23  -1   1 315.105 152.918   2
  23  -1   2 1588.85 370.801   2
  23   1   2 1443.86 344.235   2
  23   1   3 77.4279 94.6734   2
  23  -1   3 188.775 138.587   2
  23   1   4 3720.27 598.112   2
  23  -1   4 4499.71 634.112   2
  23   1   5 21.0454 25.3073   2
  23  -1   5 24.3187 116.797   2
  23   1   6 522.648 222.627   2
  23  -1   6 978.752 303.233   2
  23   1   7-102.306 102.578   2
  23  -1   7 41.7516 96.8763   2
  23   1   8 374.509 184.514   2
  23  -1   8 727.195 287.216   2
  23   1   9 31.0763 48.7281   2
  23  -1   9 73.2086 88.2931   2
  23  -1  10 34.0385 34.0245   2
  23  -1  11-0.57703 33.5373   2
  23  -1  12-23.8453 97.6166   2
 -23  -3  26 70.3415 170.648   3
 -23  -3  25-63.6790 45.4022   3
 -23  -3  24 534.558 408.360   3
 -23  -3  23 409.892 286.931   3
  23  -3 -23 45.2606 140.294   4
 -23  -3  22 195.239 102.198   3
  23  -3 -22 191.956 85.3920   4
  23  -3 -21 3196.78 472.217   4
 -23  -3  21 4700.80 961.396   3
 -23  -3  20 84.9036 122.960   3
  23  -3 -20 123.033 35.7362   4
 -23  -3  19 67.9148 281.581   3
  23  -3 -19-165.129 145.756   4
 -23  -3  18 5210.97 965.072   3
  23  -3 -18 3090.69 396.507   4
 -23  -3  17 390.453 253.094   3
 -23  -3  17 6.28121 83.0422   1
 -23  -3  16 1533.11 674.512   1
 -23  -3  16 1527.88 481.735   3
 -23  -3  15 765.020 323.129   3
 -23  -3  15 1604.15 707.768   1
  23  -3 -15 925.227 234.407   2
 -23   3  14 144.922 108.917   3
 -23  -3  14 268.337 197.704   3
  23  -3 -14 91.9922 68.6365   2
 -23  -3  14 282.700 383.150   1
 -23   3  13 1841.62 356.290   3
 -23  -3  13 2541.04 842.003   1
  23  -3 -13 2188.68 372.851   2
  23  -3 -12 4100.22 508.732   2
 -23  -3  12 5624.88 1233.17   1
 -23  -3  11 105.160 164.408   1
  23  -3 -11 138.587 91.2948   2
  23  -3 -10 369.766 171.021   2
  23  -3  -9 173.086 127.224   2
  23  -3  -8 119.021 116.717   2
 -23   3   8-67.5123 248.190   1
 -23   3   7 4032.10 1186.81   1
  23  -3  -7 2505.49 413.136   2
 -23   3   6 225.733 295.732   1
  23  -3  -6 224.247 116.806   2
 -23   3   5 961.812 572.037   1
  23  -3  -5 670.814 210.252   2
 -23   3   4 3330.67 990.222   1
  23  -3  -4 2106.41 409.818   2
  23  -3  -3 4302.68 579.800   2
 -23   3   3 7806.11 1582.34   1
 -23   3   2 795.051 534.995   1
  23  -3  -2 347.250 161.514   2
 -23   3   1 911.004 499.593   1
  23  -3  -1 519.904 223.499   2
 -23   3   0 2538.43 870.295   1
  23  -3   0 1577.43 370.189   2
 -23   3  -1 920.181 611.503   1
  23  -3   1 339.016 180.444   2
 -23   3  -2 43.6562 275.817   1
  23  -3   2-35.0690 36.1543   2
 -23   3  -3 730.722 495.137   1
  23  -3   3 704.933 262.796   2
 -23   3  -4 84.0231 79.4249   1
  23  -3   4 78.4639 100.270   2
 -23   3  -5-17.4208 43.4179   1
  23  -3   5 36.8423 58.2268   2
 -23   3  -6 1251.14 590.943   1
  23  -3   6 1656.15 422.042   2
 -23   3  -7 647.838 396.262   1
  23  -3   7 284.784 170.130   2
  23  -3   8 292.943 179.128   2
  23  -3   9-21.9214 115.465   2
 -23  -5  22 2.81363 128.465   3
 -23  -5  21 552.361 381.695   3
 -23  -5  20-122.461 159.274   3
 -23  -5  19 1277.31 518.964   3
 -23  -5  18 9.41793 88.9828   3
 -23  -5  17 362.385 276.851   3
 -23  -5  16 51.5415 145.529   3
 -23  -5  15 316.261 244.631   3
 -23  -5  14 89.7000 93.2766   3
  23  -5 -14 217.610 125.281   2
 -23  -5  13 41.9947 81.8059   3
 -23  -5  13 65.1604 295.487   1
  23  -5 -13 101.390 103.779   2
 -23  -5  12 1441.92 485.860   3
  23  -5 -12 1622.79 346.047   2
  23  -5 -11 1502.46 342.297   2
  23  -5 -10 2389.17 426.124   2
  23  -5  -9-12.8206 84.9414   2
  23  -5  -8 78.6503 139.371   2
  23  -5  -7 1841.61 392.742   2
  23  -5  -6 1758.13 401.785   2
  23  -5  -5 78.3634 84.8123   2
  23  -5  -4 2291.24 460.139   2
  23  -5  -3 142.973 142.986   2
  23  -5  -2 620.854 254.660   2
  23  -5  -1 525.632 236.284   2
  23  -5   0 1213.64 354.586   2
 -23   5   0 1114.96 607.701   1
  23  -5   1 17.7201 36.5627   2
 -23   5  -1 59.2584 189.455   1
  23  -5   2-4.89505 61.8322   2
 -23   5  -2-36.9654 106.523   1
 -23   5  -3 157.938 352.742   1
  23  -5   3 154.931 139.304   2
  23  -5   4 52.5600 78.6317   2
  23  -5   5 357.152 223.854   2
 -23  -7  16 13.0866 44.1506   3
 -23  -7  15 0.00000 146.205   3
 -23  -7  14 491.450 443.482   3
 -23  -7  13-22.3268 53.6272   3
 -23  -7  12 690.104 351.499   3
  23  -7 -11 34.9848 9.09245   2
 -23  -7  11 84.1231 153.600   3
  23  -7 -10 303.028 163.709   2
 -23  -7  10 192.179 288.953   3
  23  -7  -9 254.687 186.831   2
  23  -7  -8 647.779 283.305   2
  23  -7  -7 227.880 191.629   2
  23  -7  -6 536.736 246.462   2
  23  -7  -5 189.369 184.767   2
  23  -7  -4 1006.95 365.797   2
  23  -7  -3 158.115 111.438   2
  23  -7  -2 469.753 231.806   2
  23  -7  -1 171.136 149.502   2
  23  -7   0-36.0171 110.661   2
 -24   0  26 981.624 420.609   3
 -24   0  25-237.791 203.612   3
 -24   0  24-20.3387 101.273   3
 -24   0  23 26.0914 47.8339   3
 -24   0  22 1546.02 489.576   3
 -24   0  21-190.457 164.634   3
 -24   0  20 2237.56 580.521   3
 -24   0  19-54.3011 87.1332   3
 -24   0  18 358.182 240.155   3
 -24   0  17-242.703 174.564   3
 -24   0  16 156.556 54.4380   3
 -24   0  15-70.0600 171.274   3
 -24   0  15 137.517 401.794   1
 -24   0  14 2336.03 903.144   1
 -24   0  13 63.8442 63.0019   1
 -24   0  12 6904.92 1509.24   1
 -24   0  11 36.8712 229.944   1
 -24   0  10 3522.82 1042.57   1
 -24   0   9-69.3438 186.804   1
 -24   0   8 7236.69 1363.10   1
 -24   0   7 153.060 244.144   1
  24   0  -7-43.4484 94.1285   2
 -24   0   6 3957.67 1100.35   1
  24   0  -6 2690.73 442.983   2
 -24   0   5-104.192 170.828   1
  24   0  -5-88.0166 102.364   2
  24   0  -4 3712.71 535.514   2
  24   0  -3 18.9143 34.9340   2
  24   0  -2 21968.7 1350.18   2
  24   0  -1 74.8430 137.616   2
  24   0   0 3036.56 509.927   2
  24   0   1 42.0315 45.8839   2
  24   0   2-59.2963 119.793   2
  24   0   3-21.0464 104.957   2
  24   0   4-26.5486 85.2711   2
  24   0   5-38.5867 79.1895   2
  24   0   6-3.15503 59.5777   2
  24   0   7 4.82508 74.8095   2
  24   0   8 79.5552 84.5066   2
  24   0   9 22.9212 114.325   2
  24   0  10 522.744 239.669   2
  24   0  11-19.5780 43.6247   2
 -24  -2  27 949.942 477.808   3
 -24  -2  26-138.230 199.620   3
 -24  -2  25 440.435 301.695   3
 -24  -2  24 304.196 231.466   3
 -24  -2  23 167.101 183.479   3
 -24  -2  22 346.654 290.506   3
 -24  -2  21 1998.19 594.116   3
 -24  -2  20 4356.48 888.292   3
 -24  -2  19 2705.02 703.538   3
 -24   2  19 2845.43 522.075   3
 -24  -2  18 4036.33 833.893   3
 -24   2  18 3503.71 587.093   3
 -24   2  17 560.472 235.048   3
 -24  -2  17 679.802 294.400   3
 -24  -2  17 903.992 549.216   1
 -24  -2  16 157.435 565.526   1
 -24   2  16 100.912 113.970   3
 -24  -2  16 51.2320 103.736   3
 -24  -2  15 274.527 277.400   1
 -24   2  15 291.272 146.486   3
 -24  -2  15 353.927 245.477   3
 -24   2  14 577.214 227.158   3
 -24  -2  14 336.359 333.437   1
 -24  -2  13 2046.96 843.347   1
  24  -2 -13 1503.88 308.174   2
 -24  -2  12 996.259 514.935   1
  24  -2 -12 431.238 166.646   2
 -24  -2  11 56.8589 136.919   1
  24  -2 -11 71.9272 57.3664   2
 -24   2  11 380.096 386.874   1
 -24   2  10 2070.17 796.956   1
 -24  -2  10 2398.53 821.696   1
  24  -2 -10 1144.45 276.915   2
 -24   2   9 2547.60 866.943   1
  24  -2  -9 1638.56 335.077   2
 -24   2   8 317.733 283.811   1
  24  -2  -8 374.023 148.056   2
 -24   2   7 1415.55 724.031   1
  24  -2  -7 1003.63 268.813   2
 -24   2   6 187.176 357.371   1
  24  -2  -6 276.233 157.189   2
  24  -2  -5 7281.46 725.388   2
 -24   2   5 12400.4 1993.01   1
 -24   2   4 1985.67 811.376   1
  24  -2  -4 1074.51 296.358   2
 -24   2   3 1072.92 632.698   1
  24  -2  -3 649.489 248.550   2
  24  -2  -2 21326.7 1303.75   2
 -24   2   2 28119.0 2699.57   1
  24  -2  -1 2064.04 420.394   2
 -24   2   1 2827.73 887.677   1
  24  -2   0 3296.65 532.137   2
 -24   2   0 4657.54 1128.59   1
 -24   2  -1 1982.18 732.443   1
  24  -2   1 1752.57 399.746   2
  24  -2   2 2578.64 482.363   2
 -24   2  -2 3032.98 967.507   1
 -24   2  -3 533.899 555.740   1
  24  -2   3 261.951 208.638   2
 -24   2  -4 1248.80 608.802   1
  24  -2   4 1046.72 330.076   2
  24  -2   5 219.061 192.665   2
 -24   2  -5 289.930 346.077   1
 -24   2  -6 280.992 134.899   1
  24  -2   6 406.319 214.969   2
 -24   2  -7 175.265 411.970   1
  24  -2   7 418.229 193.741   2
  24  -2   8 176.149 172.091   2
  24  -2   9 73.6249 146.945   2
  24  -2  10 272.683 199.149   2
 -24  -4  24-165.489 194.464   3
 -24  -4  23 409.389 342.361   3
 -24  -4  22 637.223 358.030   3
 -24  -4  21-56.3245 108.625   3
 -24  -4  20 6.52941 153.827   3
 -24  -4  19 2590.59 738.628   3
 -24  -4  18 4808.35 967.709   3
 -24  -4  17 933.127 406.977   3
 -24  -4  16 190.919 179.784   3
 -24  -4  16 488.364 474.870   1
 -24  -4  15 381.911 269.106   3
  24  -4 -15 241.574 141.179   2
 -24  -4  15 652.797 424.437   1
 -24  -4  14 34.6824 50.2178   3
 -24  -4  14-99.2258 102.724   1
  24  -4 -14 75.0021 86.3159   2
 -24  -4  13 145.058 148.916   1
  24  -4 -13 213.593 113.376   2
  24  -4 -12 477.444 208.056   2
 -24  -4  12 654.209 488.376   1
  24  -4 -11 2717.96 432.623   2
  24  -4 -10-1.75618 92.9992   2
  24  -4  -9 1298.60 304.805   2
  24  -4  -8 401.291 182.637   2
  24  -4  -7 528.765 206.273   2
  24  -4  -6 873.374 252.512   2
 -24   4   6 813.958 439.487   1
  24  -4  -5-24.1948 73.1988   2
 -24   4   5-62.4764 107.621   1
  24  -4  -4-52.7479 82.2797   2
 -24   4   4 41.4924 466.164   1
  24  -4  -3 514.824 214.420   2
 -24   4   3 1011.04 543.657   1
  24  -4  -2 1256.94 344.266   2
 -24   4   2 1656.86 739.375   1
  24  -4  -1 996.480 338.279   2
 -24   4   1 977.791 610.377   1
  24  -4   0-63.8933 48.4119   2
 -24   4   0-261.236 280.060   1
  24  -4   1 326.996 195.488   2
 -24   4  -1 238.734 109.346   1
  24  -4   2 209.760 161.747   2
 -24   4  -2 299.815 307.288   1
  24  -4   3 163.188 60.0976   2
 -24   4  -3 8.83627 313.581   1
  24  -4   4 219.483 187.262   2
 -24   4  -4 36.2275 374.072   1
  24  -4   5 1796.82 472.182   2
 -24   4  -5 2906.65 1110.81   1
  24  -4   6 258.074 202.352   2
 -24  -6  19 85.3654 138.470   3
 -24  -6  18 52.3670 106.069   3
 -24  -6  17 308.164 299.194   3
 -24  -6  16 573.308 337.678   3
 -24  -6  15 86.0808 132.216   3
 -24  -6  14-8.04583 38.7206   3
 -24  -6  13 56.3479 134.641   3
  24  -6 -12 8.81454 95.1524   2
 -24  -6  12 46.9767 27.4148   3
  24  -6 -11 68.3917 84.4099   2
  24  -6 -10 712.499 253.937   2
  24  -6  -9 304.129 190.344   2
  24  -6  -8-60.0709 100.144   2
  24  -6  -7 31.0945 100.775   2
  24  -6  -6 165.363 168.276   2
  24  -6  -5 137.010 168.550   2
  24  -6  -4 556.708 261.188   2
  24  -6  -3 2160.51 492.186   2
  24  -6  -2 1521.23 422.193   2
  24  -6  -1 568.948 253.643   2
  24  -6   0 533.964 254.547   2
  24  -6   1 90.9927 12.8769   2
  24  -6   2 270.084 158.681   2
  24  -8  -9 612.798 249.274   2
  24  -8  -8 145.767 173.938   2
 -24  -8   8 24.4558 70.0727   3
  24  -8  -7 175.018 135.331   2
  24  -8  -6 70.0666 70.4534   2
 -25  -1  28 136.203 105.432   3
 -25  -1  27-5.14369 89.1582   3
 -25  -1  26-105.615 206.574   3
 -25  -1  25 47.7023 90.7941   3
 -25  -1  24-29.7204 112.025   3
 -25   1  23 146.071 138.771   3
 -25  -1  23 269.429 215.145   3
 -25   1  22 33.3058 73.0160   3
 -25  -1  22 19.1502 86.2045   3
 -25   1  21 3345.25 657.480   3
 -25  -1  21 3203.96 749.232   3
 -25   1  20 123.476 175.057   3
 -25  -1  20 109.806 146.344   3
 -25  -1  19 7775.52 1160.90   3
 -25   1  19 7931.99 1019.83   3
 -25   1  18 1758.11 461.110   3
 -25  -1  18 1402.72 451.894   3
 -25   1  17 1672.06 444.074   3
 -25  -1  17 1504.42 475.951   3
 -25   1  16 776.348 290.906   3
 -25  -1  16 578.059 282.040   3
 -25  -1  16 1147.74 697.255   1
 -25   1  15 3599.16 646.839   3
 -25  -1  15 3669.74 720.756   3
 -25  -1  15 5344.04 1385.34   1
 -25  -1  14 530.077 545.110   1
 -25   1  13 2122.90 880.263   1
 -25  -1  13 2497.36 969.389   1
 -25   1  12 469.544 216.722   1
 -25  -1  12 260.749 451.615   1
 -25  -1  11 237.626 293.275   1
 -25   1  11 197.484 238.348   1
  25  -1 -11 26.3976 104.306   2
 -25   1  10 170.541 38.0365   1
  25  -1 -10 26.0110 47.8888   2
 -25  -1  10-10.0739 255.756   1
 -25  -1   9 41.3510 321.361   1
  25  -1  -9-40.1834 109.774   2
 -25   1   9-87.1467 383.412   1
 -25  -1   8 702.293 555.946   1
  25  -1  -8 307.465 143.846   2
 -25   1   8 1035.11 630.843   1
 -25   1   7 259.863 307.625   1
 -25  -1   7 511.370 332.825   1
  25  -1  -7 108.771 65.8748   2
 -25   1   6 1032.60 510.326   1
  25  -1  -6 682.194 239.103   2
  25  -1  -5 3381.83 506.945   2
 -25   1   5 3098.62 897.788   1
 -25   1   4 1515.79 708.629   1
  25  -1  -4 937.510 269.697   2
  25  -1  -3 154.828 47.1701   2
 -25   1   3 587.663 434.212   1
 -25   1   2 98.6404 392.128   1
  25  -1  -2 8.86815 32.3344   2
  25  -1  -1 4435.65 617.730   2
 -25   1   1 6308.63 1384.90   1
  25  -1   0 427.423 183.684   2
  25   1   1 202.461 147.243   2
  25  -1   1 142.144 106.514   2
  25   1   2 457.097 202.331   2
  25  -1   2 502.949 209.117   2
  25   1   3 760.918 270.552   2
  25  -1   3 815.844 283.764   2
  25   1   4-177.420 160.073   2
  25  -1   4 12.6177 24.3032   2
  25   1   5 126.417 118.710   2
  25  -1   5 24.6737 103.918   2
  25   1   6 582.628 251.872   2
  25  -1   6 827.849 318.208   2
  25  -1   7 215.542 143.735   2
  25  -1   8 159.348 142.275   2
  25  -1   9 24.6377 101.639   2
  25  -1  10 1865.05 481.169   2
 -25  -3  25 497.673 311.537   3
 -25  -3  24 66.5975 136.035   3
 -25  -3  23-77.2134 22.0895   3
 -25  -3  22 12.7966 51.2093   3
 -25  -3  21 2508.98 737.442   3
 -25  -3  20 1043.91 451.614   3
 -25  -3  19 3704.99 850.560   3
 -25  -3  18 10190.3 1369.01   3
 -25  -3  18 8693.06 1705.53   1
 -25  -3  17 2457.26 948.674   1
 -25  -3  17 2010.23 571.996   3
 -25  -3  16 1071.17 581.212   1
 -25  -3  16 776.121 382.817   3
 -25  -3  15 591.905 300.470   3
  25  -3 -15 795.134 236.493   2
 -25  -3  15 1036.25 699.962   1
 -25  -3  14 673.240 440.808   1
  25  -3 -14 875.823 244.700   2
 -25  -3  13 61.6844 217.453   1
  25  -3 -13 185.644 112.074   2
 -25  -3  12 64.0929 100.891   1
  25  -3 -12 242.722 150.571   2
 -25  -3  11 154.214 183.792   1
  25  -3 -11 33.7915 28.4214   2
  25  -3 -10 616.743 214.499   2
  25  -3  -9 1167.06 293.769   2
 -25   3   9 2259.45 935.307   1
 -25   3   8 1201.86 617.554   1
  25  -3  -8 865.896 266.024   2
 -25   3   7 4429.87 1227.14   1
  25  -3  -7 2768.18 460.633   2
 -25   3   6-453.490 381.756   1
  25  -3  -6-16.7540 71.8446   2
 -25   3   5-130.961 226.423   1
  25  -3  -5-91.1612 112.144   2
 -25   3   4-114.476 231.081   1
  25  -3  -4-80.6356 117.641   2
 -25   3   3 765.931 409.919   1
  25  -3  -3 539.549 202.101   2
 -25   3   2 353.855 206.580   1
  25  -3  -2 143.266 104.534   2
 -25   3   1 242.139 363.904   1
  25  -3  -1-187.429 173.040   2
 -25   3   0 22.5861 183.028   1
  25  -3   0-77.1062 53.4254   2
 -25   3  -1 1832.40 809.967   1
  25  -3   1 1081.87 320.999   2
 -25   3  -2 20.2556 151.784   1
  25  -3   2 430.580 211.829   2
 -25   3  -3 2802.83 942.997   1
  25  -3   3 1859.31 428.349   2
 -25   3  -4 368.633 447.041   1
  25  -3   4 254.891 150.239   2
 -25   3  -5 149.514 280.949   1
  25  -3   5 25.2066 78.1902   2
 -25   3  -6 125.332 317.209   1
  25  -3   6 191.180 174.284   2
 -25   3  -7 903.335 577.565   1
  25  -3   7 1402.77 403.056   2
 -25  -5  21-150.708 284.756   3
 -25  -5  20 1100.34 471.143   3
 -25  -5  19 2678.95 795.462   3
 -25  -5  18 366.019 292.480   3
 -25  -5  17 587.932 344.709   3
 -25  -5  16 344.930 284.314   3
 -25  -5  15 450.404 278.521   3
 -25  -5  14 478.645 322.877   3
  25  -5 -14 335.582 157.305   2
 -25  -5  13 2236.83 830.732   1
 -25  -5  13 1705.92 516.302   3
  25  -5 -13 2058.26 397.072   2
  25  -5 -12 162.737 99.6460   2
  25  -5 -11 408.579 181.001   2
  25  -5 -10 329.742 178.930   2
  25  -5  -9 524.456 216.551   2
  25  -5  -8-43.5752 74.7418   2
  25  -5  -7 229.392 155.298   2
  25  -5  -6 1193.47 339.995   2
  25  -5  -5-40.4685 42.7068   2
  25  -5  -4 354.643 184.918   2
  25  -5  -3 81.6370 134.724   2
  25  -5  -2 797.477 298.324   2
  25  -5  -1 1173.52 375.223   2
 -25   5   1 1032.12 679.968   1
  25  -5   0 584.135 273.162   2
 -25   5   0 887.181 613.834   1
  25  -5   1 190.204 192.261   2
 -25   5  -1 53.1765 134.008   1
 -25   5  -2 64.5018 296.696   1
  25  -5   2 267.308 181.355   2
  25  -5   3 1274.51 399.084   2
 -25  -7  14-171.040 184.603   3
 -25  -7  13 47.5944 173.086   3
 -25  -7  12-215.853 240.261   3
  25  -7 -11 183.205 151.900   2
 -25  -7  11 44.2016 108.994   3
  25  -7 -10 62.2866 109.269   2
  25  -7  -9 210.817 146.511   2
  25  -7  -8 74.0922 106.364   2
  25  -7  -7 75.7826 82.9172   2
  25  -7  -6 78.5902 40.1317   2
  25  -7  -5 144.513 172.270   2
  25  -7  -4 129.394 79.8382   2
  25  -7  -3 507.341 280.760   2
 -26   0  26 299.865 236.862   3
 -26   0  25-209.412 195.190   3
 -26   0  24 33.1446 103.968   3
 -26   0  23-97.2386 141.124   3
 -26   0  22 70.2434 95.9626   3
 -26   0  21-30.1081 68.3795   3
 -26   0  20 304.759 198.222   3
 -26   0  19-49.4756 130.989   3
 -26   0  18 2615.57 618.363   3
 -26   0  17-113.365 171.514   3
 -26   0  16 1797.17 509.401   3
 -26   0  15 33.5546 170.245   1
 -26   0  14 11352.2 2071.41   1
 -26   0  13-19.2590 395.901   1
 -26   0  12 5.20305 146.346   1
 -26   0  11 50.8065 314.846   1
 -26   0  10 2551.47 920.160   1
 -26   0   9 140.649 344.244   1
 -26   0   8 3531.20 997.956   1
 -26   0   7 187.625 344.299   1
  26   0  -7 30.8231 80.5797   2
  26   0  -6 18504.0 1251.29   2
 -26   0   6 24929.6 2818.65   1
 -26   0   5 333.770 508.075   1
  26   0  -5 40.9283 78.9685   2
  26   0  -4 27349.6 1548.79   2
 -26   0   4 38909.1 3564.29   1
  26   0  -3 2.62635 29.3955   2
  26   0  -2 4379.10 631.996   2
  26   0  -1 79.8959 54.8085   2
  26   0   0 1006.70 308.045   2
  26   0   1-105.925 130.357   2
  26   0   2 339.262 158.155   2
  26   0   3-213.448 148.782   2
  26   0   4 376.857 196.125   2
  26   0   5-32.4217 44.4683   2
  26   0   6 81.7600 101.494   2
  26   0   7 5.29541 101.867   2
  26   0   8 875.515 318.528   2
  26   0   9-70.8566 86.9996   2
 -26  -2  27 112.211 192.415   3
 -26  -2  26 485.684 387.324   3
 -26  -2  25 117.816 123.696   3
 -26  -2  24 147.932 126.490   3
 -26  -2  23 481.487 307.435   3
 -26  -2  22 822.588 396.229   3
 -26  -2  21 117.911 163.795   3
 -26  -2  20 492.024 306.284   3
 -26  -2  19 1407.42 495.346   3
 -26   2  18 1151.47 357.775   3
 -26  -2  18 632.399 341.546   3
 -26  -2  17 60.0196 235.284   1
 -26   2  17-31.5336 78.2829   3
 -26  -2  17-141.474 159.103   3
 -26  -2  16-201.414 255.138   1
 -26   2  16-24.2885 84.6719   3
 -26  -2  16-8.42650 125.299   3
 -26   2  15 1762.31 433.911   3
 -26  -2  15 1273.00 470.279   3
 -26  -2  15 1856.57 870.776   1
 -26  -2  14 396.119 407.281   1
 -26  -2  13-153.528 136.200   1
  26  -2 -13-15.9990 43.5001   2
 -26  -2  12 1580.27 668.214   1
  26  -2 -12 1185.42 294.938   2
 -26   2  12 1750.99 869.038   1
 -26   2  11 2464.90 978.598   1
 -26  -2  11 2274.24 908.876   1
  26  -2 -11 1294.76 307.020   2
 -26   2  10 338.539 559.607   1
 -26  -2  10 407.895 476.975   1
  26  -2 -10 145.948 94.9647   2
 -26  -2   9 490.505 375.784   1
 -26   2   9 566.615 564.368   1
  26  -2  -9 300.406 149.849   2
 -26   2   8 1969.00 821.324   1
  26  -2  -8 992.417 277.920   2
 -26   2   7 400.191 238.558   1
  26  -2  -7 330.018 158.125   2
 -26   2   6 299.861 227.717   1
  26  -2  -6 383.818 186.227   2
  26  -2  -5 2696.77 475.297   2
 -26   2   5 5043.55 1368.73   1
  26  -2  -4 7564.31 807.503   2
 -26   2   4 10550.1 1854.54   1
 -26   2   3 1294.34 649.538   1
  26  -2  -3 761.382 274.132   2
 -26   2   2-12.2212 374.400   1
  26  -2  -2 21.2971 82.2199   2
 -26   2   1 961.682 535.082   1
  26  -2  -1 736.485 268.836   2
 -26   2   0 752.091 429.441   1
  26  -2   0 478.946 226.539   2
 -26   2  -1 594.407 534.791   1
  26  -2   1 554.681 243.606   2
 -26   2  -2 1421.60 706.121   1
  26  -2   2 1047.19 319.265   2
 -26   2  -3 140.147 236.664   1
  26  -2   3 446.971 244.204   2
 -26   2  -4 1109.93 680.330   1
  26  -2   4 1086.82 342.267   2
 -26   2  -5 107.700 206.996   1
  26  -2   5 188.358 157.403   2
 -26   2  -6 154.213 319.278   1
  26  -2   6 187.532 164.675   2
 -26   2  -7 0.52556 454.786   1
  26  -2   7 575.870 254.382   2
 -26   2  -8 30.4326 100.340   1
 -26  -4  23 504.382 326.904   3
 -26  -4  22 1044.69 480.022   3
 -26  -4  21 1788.93 660.886   3
 -26  -4  20 2847.09 816.836   3
 -26  -4  19 2748.06 792.525   3
 -26  -4  18 68.7735 101.844   3
 -26  -4  17 1778.60 616.350   3
 -26  -4  16 9.58095 149.977   3
 -26  -4  16-20.4390 279.371   1
 -26  -4  15 797.379 515.110   1
 -26  -4  15 199.680 160.276   3
  26  -4 -15 569.186 191.455   2
 -26  -4  14-111.553 137.102   3
  26  -4 -14 34.7738 59.8452   2
 -26  -4  13 532.262 474.631   1
  26  -4 -13 343.640 170.445   2
 -26  -4  12 386.719 501.774   1
  26  -4 -12 192.603 140.008   2
  26  -4 -11 325.411 156.579   2
  26  -4 -10-10.1086 121.034   2
  26  -4  -9 284.641 121.076   2
  26  -4  -8 1590.56 356.230   2
  26  -4  -7-76.5982 102.507   2
 -26   4   6-102.784 192.853   1
  26  -4  -6-80.1085 89.4535   2
 -26   4   5 418.398 625.020   1
  26  -4  -5 165.452 112.188   2
 -26   4   4 570.110 377.393   1
  26  -4  -4 660.768 259.347   2
 -26   4   3 131.218 258.639   1
  26  -4  -3 4.48944 55.3415   2
 -26   4   2 30.2239 183.718   1
  26  -4  -2-33.0132 74.0243   2
 -26   4   1 385.692 304.507   1
  26  -4  -1 579.919 216.868   2
 -26   4   0 875.027 696.942   1
  26  -4   0 588.306 268.604   2
 -26   4  -1 1934.60 852.300   1
  26  -4   1 1359.47 400.587   2
 -26   4  -2 380.847 415.019   1
  26  -4   2 608.540 277.833   2
 -26   4  -3 880.382 792.724   1
  26  -4   3 711.235 271.371   2
 -26   4  -4 1.18622 140.209   1
  26  -4   4-87.6459 52.5273   2
 -26  -6  18 159.332 214.645   3
 -26  -6  17 459.064 304.828   3
 -26  -6  16-151.124 172.692   3
 -26  -6  15 162.427 180.439   3
 -26  -6  14 34.2810 129.162   3
 -26  -6  13-3.96405 81.0251   3
  26  -6 -12 121.111 98.7440   2
  26  -6 -11 435.935 197.450   2
  26  -6 -10 147.505 97.1636   2
  26  -6  -9 530.030 266.260   2
  26  -6  -8 237.513 140.619   2
  26  -6  -7 240.364 149.930   2
  26  -6  -6 437.425 218.505   2
  26  -6  -5 170.457 147.399   2
  26  -6  -4 158.574 168.332   2
  26  -6  -3 709.566 288.261   2
  26  -6  -2 594.987 304.424   2
  26  -6  -1 186.562 145.389   2
  26  -8  -9 444.772 280.802   2
  26  -8  -8-158.086 140.133   2
 -27  -1  28 310.843 265.446   3
 -27  -1  27-194.533 208.188   3
 -27  -1  26 4.79009 31.8947   3
 -27  -1  25 647.658 347.335   3
 -27  -1  24 390.817 276.606   3
 -27  -1  23-32.0655 109.438   3
 -27   1  22 1757.32 494.964   3
 -27  -1  22 2247.49 651.686   3
 -27  -1  21 2297.11 634.951   3
 -27   1  21 2701.56 641.412   3
 -27   1  20 1657.58 487.159   3
 -27  -1  20 1804.98 575.860   3
 -27   1  19 2429.13 601.981   3
 -27  -1  19 2324.92 634.509   3
 -27   1  18 71.1796 102.691   3
 -27  -1  18 42.9384 80.7376   3
 -27   1  17 110.560 104.455   3
 -27  -1  17-26.7083 163.126   3
 -27  -1  17 227.219 286.045   1
 -27  -1  16 2495.72 970.668   1
 -27   1  16 1203.89 390.088   3
 -27  -1  16 1327.20 455.788   3
 -27  -1  15 940.450 645.725   1
 -27  -1  14 1377.39 743.663   1
 -27   1  14 946.393 601.695   1
 -27   1  13 6051.42 1588.69   1
 -27  -1  13 5302.83 1509.58   1
 -27   1  12 4595.64 1300.52   1
 -27  -1  12 5104.61 1382.73   1
 -27  -1  11 162.689 332.644   1
 -27   1  11 646.668 542.863   1
  27  -1 -11 227.230 127.245   2
 -27   1  10 722.077 528.622   1
  27  -1 -10 406.841 182.619   2
 -27  -1  10 628.320 467.015   1
 -27  -1   9 142.120 248.828   1
  27  -1  -9 42.1390 99.6156   2
 -27   1   9-121.480 399.395   1
 -27   1   8 268.380 411.014   1
 -27  -1   8 227.453 357.977   1
  27  -1  -8 73.9071 56.0152   2
 -27   1   7 71.0178 202.379   1
  27  -1  -7-64.3601 132.988   2
 -27  -1   7 4.69222 311.682   1
 -27   1   6 533.911 323.403   1
  27  -1  -6 199.960 133.240   2
  27  -1  -5 3142.75 531.124   2
 -27   1   5 4105.77 1066.98   1
 -27   1   4 1605.86 648.769   1
  27  -1  -4 1305.38 350.652   2
 -27   1   3 1676.98 685.928   1
  27  -1  -3 1264.92 338.338   2
 -27   1   2 327.948 298.184   1
  27  -1  -2 388.814 206.332   2
 -27   1   1 363.857 445.597   1
  27  -1  -1 55.9799 44.7496   2
 -27   1   0 349.574 465.464   1
  27  -1   0-74.7827 125.779   2
  27  -1   1 22.4842 60.3158   2
  27  -1   2 508.381 247.921   2
  27  -1   3 1460.60 397.226   2
  27  -1   4-1.42952 104.536   2
  27  -1   5 268.189 148.705   2
  27  -1   6 30.9783 128.391   2
  27  -1   7 1050.10 364.894   2
 -27  -3  25 494.870 313.571   3
 -27  -3  24-57.9329 15.5512   3
 -27  -3  23 2783.98 812.853   3
 -27  -3  22 1403.72 570.076   3
 -27  -3  21 266.348 321.777   3
 -27  -3  20 905.039 465.548   3
 -27  -3  19 1286.93 533.090   3
 -27  -3  18 899.307 706.339   1
 -27  -3  18 649.320 318.367   3
 -27  -3  17 489.563 436.931   1
 -27  -3  17 587.322 329.170   3
 -27  -3  16 643.689 328.037   3
 -27  -3  16 1129.12 703.227   1
 -27  -3  15-44.4873 209.217   3
  27  -3 -15 55.5089 20.0959   2
 -27  -3  15 0.00000 130.339   1
 -27  -3  14-313.229 316.138   1
  27  -3 -14 1.47195 54.4249   2
  27  -3 -13 367.978 166.325   2
 -27  -3  13 658.861 441.335   1
 -27  -3  12 1748.02 849.519   1
  27  -3 -12 1401.85 328.853   2
 -27  -3  11 459.857 495.272   1
  27  -3 -11 408.903 182.635   2
 -27   3  10 410.586 214.884   1
  27  -3 -10 230.303 159.908   2
 -27   3   9 44.3085 30.8324   1
  27  -3  -9 99.7266 110.359   2
 -27   3   8 450.072 352.827   1
  27  -3  -8 146.694 100.273   2
 -27   3   7 1432.92 700.304   1
  27  -3  -7 1012.04 296.178   2
 -27   3   6 3249.44 1081.12   1
  27  -3  -6 2111.76 428.702   2
  27  -3  -5 6134.81 748.572   2
 -27   3   5 12379.6 2154.59   1
 -27   3   4 2696.73 1033.85   1
  27  -3  -4 1507.73 386.277   2
 -27   3   3 1870.70 924.362   1
  27  -3  -3 553.637 240.452   2
 -27   3   2 750.861 622.410   1
  27  -3  -2 233.987 153.541   2
  27  -3  -1 400.586 201.136   2
 -27   3   1 292.243 252.242   1
 -27   3   0 0.00000 240.555   1
  27  -3   0-54.4666 60.6428   2
 -27   3  -1 19.8015 80.2564   1
  27  -3   1-19.6357 51.5442   2
 -27   3  -2 562.528 409.230   1
  27  -3   2 409.210 207.210   2
 -27   3  -3 88.4601 156.412   1
  27  -3   3 91.6799 90.2889   2
 -27   3  -4 27.2997 179.793   1
  27  -3   4 176.402 152.403   2
 -27   3  -5 79.2074 320.107   1
  27  -3   5 410.882 249.995   2
 -27   3  -6 138.037 204.250   1
 -27  -5  20 886.667 462.809   3
 -27  -5  19 1866.83 688.706   3
 -27  -5  18 116.118 133.078   3
 -27  -5  17 615.266 314.926   3
 -27  -5  16 8.27526 88.9742   3
 -27  -5  15 640.192 396.299   3
 -27  -5  14 101.933 112.705   1
 -27  -5  14 5.10149 30.9481   3
  27  -5 -14 22.6316 31.7208   2
 -27  -5  13 874.546 664.954   1
  27  -5 -13 574.547 235.006   2
  27  -5 -12 155.027 140.963   2
  27  -5 -11 565.485 212.869   2
  27  -5 -10 831.524 276.964   2
  27  -5  -9 353.582 186.693   2
  27  -5  -8 838.171 315.962   2
  27  -5  -7 1620.40 402.303   2
  27  -5  -6 102.108 130.806   2
  27  -5  -5 137.785 117.086   2
  27  -5  -4 402.451 185.223   2
  27  -5  -3 1864.93 456.293   2
  27  -5  -2 308.702 188.489   2
 -27   5   2-17.0615 77.7584   1
  27  -5  -1-47.9240 66.5500   2
 -27   5   1 49.6139 359.763   1
  27  -5   0 76.6351 116.438   2
 -27   5   0-413.415 390.747   1
 -27   5  -1 39.1764 555.411   1
  27  -5   1-35.8298 93.6564   2
 -27   5  -2 336.072 531.255   1
  27  -7 -11-44.3559 118.000   2
  27  -7 -10 93.8344 124.360   2
  27  -7  -9 116.370 120.928   2
  27  -7  -8 232.087 190.822   2
  27  -7  -7 329.354 219.659   2
  27  -7  -6 235.915 181.862   2
 -28   0  25-89.4120 129.236   3
 -28   0  24-3.68521 152.868   3
 -28   0  23 198.311 225.875   3
 -28   0  22-21.7179 92.6490   3
 -28   0  21 22.5622 13.4135   3
 -28   0  20 210.947 188.438   3
 -28   0  19-161.803 158.477   3
 -28   0  18-72.6810 148.550   3
 -28   0  17-204.523 174.604   3
 -28   0  16 965.553 366.829   3
 -28   0  16 1922.71 853.085   1
 -28   0  15 51.8477 483.528   1
 -28   0  14 4348.32 1320.31   1
 -28   0  13-25.4993 169.363   1
 -28   0  12 324.675 581.753   1
 -28   0  11-488.291 437.253   1
 -28   0  10 2301.42 904.119   1
 -28   0   9 26.3853 354.347   1
 -28   0   8 1408.81 680.545   1
 -28   0   7 30.6993 425.632   1
  28   0  -6 223.760 124.776   2
 -28   0   6 491.957 613.762   1
 -28   0   5 100.478 542.993   1
  28   0  -5-60.6412 135.031   2
 -28   0   4 1105.70 724.754   1
  28   0  -4 640.370 251.211   2
  28   0  -3-21.3430 34.8619   2
  28   0  -2 1897.22 438.389   2
  28   0  -1 29.7419 60.3455   2
  28   0   0 1460.60 393.023   2
  28   0   1 40.7532 92.0685   2
  28   0   2 692.543 273.421   2
  28   0   3-20.9515 101.502   2
  28   0   4-82.8034 135.899   2
  28   0   5-75.2915 102.500   2
  28   0   6-252.849 178.353   2
 -28  -2  26-241.465 170.224   3
 -28  -2  25-121.932 162.728   3
 -28  -2  24-49.2059 121.465   3
 -28  -2  23 187.696 185.067   3
 -28  -2  22 245.270 160.095   3
 -28  -2  21-15.3451 157.144   3
 -28  -2  20 569.802 343.764   3
 -28  -2  19 241.358 196.041   3
 -28  -2  18-38.6159 33.3157   3
 -28  -2  18 442.622 661.666   1
 -28  -2  17 67.8944 279.385   1
 -28  -2  17-87.6588 147.359   3
 -28  -2  16 778.084 606.143   1
 -28   2  16 400.585 211.864   3
 -28  -2  16 122.895 154.556   3
 -28  -2  15 181.595 436.050   1
 -28  -2  14 179.284 137.879   1
 -28  -2  13 1207.66 696.252   1
 -28   2  13 647.607 397.765   1
  28  -2 -13 610.451 229.012   2
  28  -2 -12 55.5424 62.2661   2
 -28  -2  12 16.7848 131.385   1
 -28   2  12 63.5397 505.376   1
 -28   2  11-105.063 414.245   1
 -28  -2  11 54.8948 299.389   1
  28  -2 -11 30.9935 61.9375   2
 -28  -2  10-27.4386 229.146   1
 -28   2  10-41.5404 498.253   1
  28  -2 -10 5.84658 69.6026   2
  28  -2  -9 7541.22 813.822   2
 -28   2   9 14229.6 2360.84   1
 -28  -2   9 14627.2 2378.43   1
 -28   2   8 4708.58 1437.91   1
  28  -2  -8 2182.34 451.450   2
  28  -2  -7 3447.48 550.509   2
 -28   2   7 6658.02 1647.06   1
  28  -2  -6 1517.74 371.609   2
 -28   2   6 2308.63 845.361   1
  28  -2  -5 1896.07 425.600   2
 -28   2   5 3264.08 1050.68   1
 -28   2   4 232.763 266.475   1
  28  -2  -4 551.769 232.684   2
 -28   2   3 366.091 376.167   1
  28  -2  -3-75.9652 147.717   2
 -28   2   2 2340.25 902.857   1
  28  -2  -2 1401.27 380.969   2
 -28   2   1 501.686 418.194   1
  28  -2  -1 601.410 243.306   2
  28  -2   0 89.4612 79.7380   2
 -28   2   0 68.0081 291.350   1
 -28   2  -1 1104.55 576.429   1
  28  -2   1 904.663 324.659   2
 -28   2  -2 115.611 349.524   1
  28  -2   2 90.9648 89.2988   2
 -28   2  -3-507.355 401.924   1
  28  -2   3-64.7293 94.0048   2
 -28   2  -4-1.03470 239.020   1
  28  -2   4-46.1915 78.8355   2
 -28   2  -5 164.026 435.184   1
  28  -2   5 134.605 153.148   2
 -28   2  -6 266.350 523.285   1
 -28   2  -7 152.498 504.645   1
 -28  -4  22 604.038 377.421   3
 -28  -4  21 397.990 333.274   3
 -28  -4  20 128.036 148.303   3
 -28  -4  19-66.9727 118.660   3
 -28  -4  18-90.8141 149.368   3
 -28  -4  17 50.5345 57.5042   3
 -28  -4  16-237.201 214.107   3
 -28  -4  16 137.099 736.607   1
 -28  -4  15 253.309 273.645   1
 -28  -4  15 216.119 183.448   3
  28  -4 -15 305.755 146.896   2
  28  -4 -14 34.6586 19.3360   2
 -28  -4  14 23.5487 281.586   1
 -28  -4  13 1020.26 786.102   1
  28  -4 -13 625.162 229.775   2
 -28  -4  12 866.797 552.783   1
  28  -4 -12 298.347 164.801   2
  28  -4 -11 5659.41 699.041   2
  28  -4 -10 94.4090 130.383   2
  28  -4  -9 906.352 289.128   2
  28  -4  -8 1043.79 309.394   2
 -28   4   7 404.067 93.3205   1
  28  -4  -7 296.590 186.689   2
  28  -4  -6 35.4430 83.5516   2
 -28   4   6 39.3685 229.630   1
 -28   4   5 1169.61 783.433   1
  28  -4  -5 638.218 242.453   2
 -28   4   4 922.586 664.742   1
  28  -4  -4 348.229 181.551   2
 -28   4   3-50.0707 325.026   1
  28  -4  -3 73.9546 41.0934   2
 -28   4   2 12.7507 308.851   1
  28  -4  -2 38.7921 77.9915   2
 -28   4   1 2948.41 1099.08   1
  28  -4  -1 1828.58 455.340   2
 -28   4   0 96.8780 186.538   1
  28  -4   0 177.140 125.035   2
 -28   4  -1 165.401 135.838   1
  28  -4   1 30.6570 95.5931   2
 -28   4  -2 6.05154 224.230   1
  28  -4   2 17.7833 134.902   2
 -28   4  -3 57.2612 113.909   1
 -28  -6  16 51.7335 41.2981   3
 -28  -6  15 494.031 318.890   3
 -28  -6  14 260.449 327.736   3
 -28  -6  13-67.5809 151.041   3
  28  -6 -12-70.1400 90.2451   2
  28  -6 -11 25.7317 60.2717   2
  28  -6 -10 456.850 224.759   2
  28  -6  -9 28.2498 73.1294   2
  28  -6  -8-90.9057 116.849   2
  28  -6  -7 241.511 146.197   2
  28  -6  -6 462.597 245.065   2
  28  -6  -5 143.881 107.033   2
  28  -6  -4 1098.87 373.013   2
 -29  -1  27 1156.93 532.055   3
 -29  -1  26-28.5273 78.9227   3
 -29  -1  25 309.415 250.810   3
 -29  -1  24 85.7586 230.741   3
 -29  -1  23 221.996 217.510   3
 -29  -1  22-105.961 191.861   3
 -29  -1  21 312.644 310.852   3
 -29   1  20 83.6814 94.6904   3
 -29  -1  20 160.525 161.725   3
 -29   1  19 77.0513 116.931   3
 -29  -1  19 25.7824 87.9270   3
 -29   1  18 1270.34 419.403   3
 -29  -1  18 1145.81 427.943   3
 -29   1  17 690.264 336.096   3
 -29  -1  17 232.773 75.5878   3
 -29  -1  16 96.7678 431.915   1
 -29   1  16 73.3669 175.998   3
 -29  -1  15 917.414 620.221   1
 -29   1  15 872.938 687.895   1
 -29   1  14 1207.84 913.487   1
 -29  -1  14 523.760 441.445   1
 -29   1  13 85.7567 454.006   1
 -29  -1  13 73.3438 422.187   1
 -29  -1  12 834.507 703.633   1
 -29   1  12 803.251 548.544   1
 -29  -1  11 1178.02 559.168   1
 -29   1  11 1559.73 769.934   1
  29  -1 -10 838.195 267.085   2
 -29   1  10 2466.17 1074.62   1
 -29  -1  10 1340.75 666.872   1
 -29  -1   9 177.405 507.913   1
  29  -1  -9 16.4434 87.3692   2
 -29   1   9 140.192 270.826   1
 -29  -1   8 599.671 613.709   1
 -29   1   8 101.137 249.828   1
  29  -1  -8 52.7459 98.0512   2
  29  -1  -7 4623.44 660.722   2
 -29   1   7 8577.74 1688.84   1
 -29  -1   7 8886.98 1822.65   1
 -29   1   6 767.107 608.475   1
  29  -1  -6 247.248 115.831   2
  29  -1  -5 1189.93 334.929   2
 -29   1   5 1756.93 787.795   1
 -29   1   4 72.7128 105.098   1
  29  -1  -4 59.0320 88.2482   2
 -29   1   3 273.502 294.877   1
  29  -1  -3-59.4889 169.780   2
  29  -1  -2 642.039 255.037   2
 -29   1   2 625.165 498.876   1
 -29   1   1 0.00000 39.6748   1
  29  -1  -1-39.6549 62.8343   2
  29  -1   0 141.441 155.920   2
 -29   1   0 86.5902 199.128   1
  29  -1   1-26.0114 109.700   2
 -29   1  -1-396.494 376.164   1
 -29   1  -2 373.664 609.607   1
  29  -1   2 178.707 162.190   2
 -29   1  -3 293.357 304.181   1
  29  -1   3 62.1479 64.1156   2
  29  -1   4-26.4624 8.66703   2
 -29  -3  24-23.5648 280.056   3
 -29  -3  23 151.335 184.120   3
 -29  -3  22 406.885 275.276   3
 -29  -3  21 1449.93 600.191   3
 -29  -3  20 311.323 250.715   3
 -29  -3  19 1949.64 626.206   3
 -29  -3  18 20.8394 222.385   1
 -29  -3  18-255.583 316.593   3
 -29  -3  17-41.0859 123.499   1
 -29  -3  17-104.758 202.559   3
 -29  -3  16-171.984 270.485   3
 -29  -3  16-337.493 378.167   1
 -29  -3  15 59.3592 448.767   1
  29  -3 -15 54.2427 107.271   2
 -29  -3  14 2112.63 891.512   1
  29  -3 -14 1283.72 329.405   2
  29  -3 -13 342.719 159.285   2
 -29  -3  13 706.177 531.444   1
 -29  -3  12 471.442 432.524   1
  29  -3 -12 240.563 135.050   2
 -29   3  11-110.157 409.940   1
  29  -3 -11 51.7675 85.1410   2
 -29  -3  11 14.0169 169.765   1
  29  -3 -10 475.944 188.252   2
 -29   3  10 662.659 460.011   1
 -29   3   9 707.829 597.139   1
  29  -3  -9 455.208 190.352   2
 -29   3   8 477.988 267.135   1
  29  -3  -8 292.201 180.436   2
 -29   3   7 935.327 601.054   1
  29  -3  -7 370.268 199.014   2
 -29   3   6-106.681 201.233   1
  29  -3  -6 163.380 175.406   2
 -29   3   5 227.941 138.987   1
  29  -3  -5 347.505 179.109   2
 -29   3   4 303.634 407.866   1
  29  -3  -4-25.2380 80.5694   2
 -29   3   3 163.112 360.674   1
  29  -3  -3-24.3233 66.4572   2
 -29   3   2-342.733 371.754   1
  29  -3  -2 336.813 216.711   2
  29  -3  -1 212.357 161.831   2
 -29   3   1 804.499 639.908   1
  29  -3   0 944.656 319.971   2
 -29   3   0 910.587 532.217   1
 -29   3  -1 2297.76 1058.91   1
  29  -3   1 1338.06 393.047   2
 -29   3  -2 239.603 422.124   1
  29  -3   2 452.824 250.272   2
 -29   3  -3 332.766 509.586   1
 -29   3  -4 153.865 342.579   1
 -29   3  -5-6.75193 48.4890   1
 -29  -5  19 220.932 206.098   3
 -29  -5  18 74.2545 145.027   3
 -29  -5  17 188.935 201.078   3
 -29  -5  16 64.8696 177.172   3
 -29  -5  15 89.3135 56.4422   3
 -29  -5  14 324.419 556.948   1
  29  -5 -14 246.944 126.470   2
 -29  -5  13 151.926 429.301   1
  29  -5 -13 183.630 139.225   2
  29  -5 -12 136.622 150.496   2
  29  -5 -11 90.6274 59.3646   2
  29  -5 -10 134.176 142.452   2
  29  -5  -9 174.131 131.933   2
  29  -5  -8 92.2313 130.935   2
  29  -5  -7 1357.06 367.409   2
  29  -5  -6 86.0329 84.6478   2
  29  -5  -5 67.6370 79.7097   2
  29  -5  -4-120.328 184.831   2
  29  -5  -3 156.303 146.767   2
 -29   5   2 460.177 376.159   1
  29  -5  -2 459.231 211.489   2
 -29   5   1 607.855 492.499   1
 -29   5   0 135.711 623.094   1
 -29   5  -1 217.967 425.604   1
  29  -7 -11-67.2647 176.145   2
  29  -7 -10-118.518 105.220   2
  29  -7  -9 681.303 283.838   2
 -30   0  24 280.951 226.119   3
 -30   0  23 207.586 251.735   3
 -30   0  22 1550.80 534.849   3
 -30   0  21 116.458 124.572   3
 -30   0  20-94.3487 127.366   3
 -30   0  19-46.2620 85.6430   3
 -30   0  18 565.754 303.428   3
 -30   0  17-76.9080 110.970   3
 -30   0  17-29.9882 622.208   1
 -30   0  16-88.1589 391.860   1
 -30   0  15 160.407 387.616   1
 -30   0  14 23.3172 229.889   1
 -30   0  13-85.1777 420.711   1
 -30   0  12 2388.92 1046.46   1
 -30   0  11 42.4842 563.955   1
 -30   0  10 4583.14 1350.61   1
 -30   0   9 63.8633 295.557   1
 -30   0   8 1145.14 666.081   1
 -30   0   7-66.8364 147.366   1
 -30   0   6 25524.1 3007.40   1
  30   0  -5 166.155 165.591   2
 -30   0   5 336.820 648.856   1
  30   0  -4 6175.05 820.885   2
 -30   0   4 9293.37 1888.04   1
 -30   0   3-111.898 209.530   1
  30   0  -3 41.2901 51.4860   2
  30   0  -2 202.970 154.037   2
  30   0  -1-177.000 206.801   2
  30   0   0 454.384 212.544   2
  30   0   1 2.85299 18.4080   2
  30   0   2-57.9863 105.280   2
  30   0   3-127.839 163.580   2
  30   0   4 1985.11 514.006   2
 -30  -2  26 502.440 355.505   3
 -30  -2  25-77.2396 200.785   3
 -30  -2  24-387.778 295.997   3
 -30  -2  23 1604.01 623.494   3
 -30  -2  22 800.411 439.132   3
 -30  -2  21 161.854 255.206   3
 -30  -2  20-18.5405 54.3940   3
 -30  -2  19 38.9166 63.1200   3
 -30  -2  19 209.995 453.985   1
 -30  -2  18 316.000 545.617   1
 -30  -2  18 219.630 212.493   3
 -30  -2  17 464.654 444.496   1
 -30  -2  17 943.671 417.504   3
 -30  -2  16 389.901 433.725   1
 -30  -2  15 334.166 642.457   1
 -30  -2  14 564.784 551.817   1
 -30  -2  13 1601.52 709.689   1
  30  -2 -13 628.308 242.354   2
 -30   2  13 1685.63 968.775   1
 -30   2  12 248.628 274.232   1
  30  -2 -12 136.903 106.797   2
 -30  -2  12 649.006 497.723   1
 -30   2  11 3331.77 1243.37   1
 -30  -2  11 2672.42 926.709   1
  30  -2 -11 1362.08 352.792   2
 -30   2  10-469.539 436.944   1
  30  -2 -10 178.809 143.053   2
 -30  -2  10 122.451 249.824   1
 -30   2   9-59.1414 210.478   1
 -30  -2   9 317.002 484.126   1
  30  -2  -9 210.111 158.930   2
 -30   2   8 83.1416 113.852   1
  30  -2  -8 8.89071 57.9035   2
 -30   2   7 511.158 189.181   1
  30  -2  -7 232.726 157.992   2
  30  -2  -6 1106.87 336.163   2
 -30   2   6 2344.40 892.763   1
  30  -2  -5 877.873 314.467   2
 -30   2   5 858.861 430.314   1
 -30   2   4 328.058 348.683   1
  30  -2  -4 99.6875 140.586   2
 -30   2   3-93.5984 182.788   1
  30  -2  -3-6.16002 27.7416   2
 -30   2   2 226.601 394.930   1
  30  -2  -2 94.3783 141.522   2
 -30   2   1 20.6016 281.919   1
  30  -2  -1 65.2007 77.6993   2
 -30   2   0-16.8199 74.2682   1
  30  -2   0 80.2319 117.073   2
  30  -2   1 48.4731 68.1589   2
 -30   2  -1 173.243 309.236   1
  30  -2   2 365.091 202.275   2
 -30   2  -2 280.501 338.316   1
 -30   2  -3 169.376 383.452   1
 -30   2  -4 53.4223 233.626   1
 -30   2  -5 210.693 268.285   1
 -30  -4  21 119.789 215.341   3
 -30  -4  20 248.770 256.587   3
 -30  -4  19-153.694 226.154   3
 -30  -4  18 276.154 218.847   3
 -30  -4  17-38.7890 125.917   3
 -30  -4  16 237.836 230.710   3
 -30  -4  16 264.534 340.655   1
 -30  -4  15-304.538 329.173   1
  30  -4 -15 11.2929 32.3160   2
  30  -4 -14 208.274 149.051   2
 -30  -4  14 591.746 599.915   1
 -30  -4  13-290.418 322.417   1
  30  -4 -13 7.20897 46.8386   2
 -30  -4  12 132.934 506.399   1
  30  -4 -12 104.066 110.176   2
  30  -4 -11 416.611 201.612   2
  30  -4 -10 121.116 105.764   2
  30  -4  -9 94.2408 141.295   2
 -30   4   8 249.762 329.228   1
  30  -4  -8 43.2483 89.0984   2
  30  -4  -7 1961.48 466.466   2
 -30   4   7 2651.23 1140.22   1
 -30   4   6 1652.14 893.464   1
  30  -4  -6 735.548 304.657   2
 -30   4   5 595.745 543.480   1
  30  -4  -5 677.055 301.468   2
 -30   4   4 370.459 579.378   1
  30  -4  -4 280.697 171.738   2
 -30   4   3 1157.25 717.712   1
  30  -4  -3 735.378 296.498   2
 -30   4   2 221.859 183.429   1
  30  -4  -2 93.4419 48.7705   2
 -30   4   1 2056.36 958.793   1
  30  -4  -1 1181.88 377.252   2
 -30   4   0 83.3490 196.352   1
 -30   4  -1 171.311 366.537   1
 -30   4  -2 238.331 597.704   1
 -30   4  -3 67.9411 308.601   1
  30  -6 -12 189.844 161.018   2
  30  -6 -11-70.8484 110.811   2
  30  -6 -10-45.2544 145.434   2
  30  -6  -9 329.071 176.465   2
  30  -6  -8 58.7292 84.7452   2
  30  -6  -7 175.079 112.254   2
 -31  -1  27-171.506 200.097   3
 -31  -1  26 69.0139 235.247   3
 -31  -1  25 137.803 172.003   3
 -31  -1  24 479.940 299.534   3
 -31  -1  23 326.428 243.225   3
 -31  -1  22 261.475 260.797   3
 -31  -1  21 740.326 408.572   3
 -31  -1  20 2112.05 629.531   3
 -31   1  19 650.640 324.124   3
 -31  -1  19 889.263 417.600   3
 -31   1  18 1079.69 415.534   3
 -31  -1  18 1270.66 513.527   3
 -31  -1  18 2609.06 1165.48   1
 -31  -1  17 262.827 173.625   1
 -31   1  17 77.6834 62.8780   3
 -31  -1  17-43.7648 139.741   3
 -31  -1  16 210.710 254.400   1
 -31  -1  15 824.936 509.482   1
 -31   1  15 1678.76 887.731   1
 -31   1  14 167.754 364.825   1
 -31  -1  14-740.556 593.701   1
 -31   1  13 534.393 567.721   1
 -31  -1  13 190.972 370.299   1
 -31  -1  12 200.021 465.757   1
 -31   1  12-198.395 506.856   1
 -31  -1  11 979.647 627.805   1
 -31   1  11 1411.09 778.373   1
  31  -1 -10 464.724 200.233   2
 -31   1  10 921.147 793.661   1
 -31  -1  10 291.314 252.592   1
 -31  -1   9 549.120 707.566   1
  31  -1  -9 406.676 201.389   2
 -31   1   9 276.708 279.271   1
 -31   1   8 1001.38 600.829   1
  31  -1  -8 369.201 173.345   2
 -31  -1   8 953.267 589.536   1
 -31   1   7 5272.28 1401.44   1
  31  -1  -7 2593.60 526.321   2
 -31  -1   7 4952.52 1404.64   1
  31  -1  -6 4827.65 722.794   2
 -31   1   6 6609.15 1581.52   1
 -31  -1   6 7649.50 1774.32   1
 -31   1   5 2700.14 1050.79   1
  31  -1  -5 898.097 298.178   2
  31  -1  -4-33.9870 123.656   2
 -31   1   4-7.29677 48.7841   1
 -31   1   3 121.917 298.526   1
  31  -1  -3-75.5501 121.303   2
 -31   1   2 1081.83 633.144   1
  31  -1  -2 580.515 255.109   2
 -31   1   1 886.495 723.991   1
  31  -1  -1 93.1751 60.4330   2
  31  -1   0 304.467 214.058   2
 -31   1   0 41.2067 220.237   1
 -31   1  -1 175.432 369.136   1
  31  -1   1 88.4357 112.155   2
 -31   1  -2 202.907 245.051   1
 -31   1  -3 949.035 679.791   1
 -31  -3  23 3596.95 962.223   3
 -31  -3  22 988.016 586.790   3
 -31  -3  21 1368.11 581.472   3
 -31  -3  20 75.1226 193.669   3
 -31  -3  19 603.194 506.047   1
 -31  -3  19 265.132 158.501   3
 -31  -3  18 0.00000 208.809   1
 -31  -3  18 628.496 357.908   3
 -31  -3  17-105.530 131.811   3
 -31  -3  17 412.115 676.396   1
 -31  -3  16 411.933 613.731   1
 -31  -3  15-36.4769 273.707   1
  31  -3 -15-73.2097 76.4043   2
 -31  -3  14 711.472 549.662   1
  31  -3 -14 192.223 117.654   2
  31  -3 -13 237.369 88.4540   2
 -31  -3  13 291.906 312.170   1
 -31  -3  12 124.176 322.330   1
  31  -3 -12 97.7579 119.448   2
 -31  -3  11-102.463 557.587   1
 -31   3  11 148.342 304.810   1
  31  -3 -11-11.9226 82.8789   2
 -31  -3  10 2285.64 1059.54   1
  31  -3 -10 1283.92 366.592   2
 -31   3  10 2166.49 995.089   1
 -31   3   9 291.128 509.189   1
  31  -3  -9 13.9718 68.8182   2
 -31   3   8 119.344 416.881   1
  31  -3  -8-25.4695 84.2065   2
 -31   3   7 518.128 458.229   1
  31  -3  -7 65.8875 49.2782   2
 -31   3   6 1973.76 964.566   1
  31  -3  -6 1193.64 362.290   2
 -31   3   5 306.426 552.904   1
  31  -3  -5 265.737 141.475   2
 -31   3   4 2586.34 1045.18   1
  31  -3  -4 1421.22 391.765   2
 -31   3   3 79.3569 203.340   1
  31  -3  -3 46.7157 82.8449   2
 -31   3   2 2599.69 1028.24   1
  31  -3  -2 1224.16 386.480   2
 -31   3   1 246.276 325.269   1
  31  -3  -1 433.223 220.515   2
 -31   3   0-333.038 379.118   1
 -31   3  -1-27.3722 250.145   1
 -31   3  -2 45.7190 261.061   1
 -31   3  -3 642.876 508.153   1
 -31  -5  16 228.934 242.070   3
 -31  -5  15 398.715 283.389   3
 -31  -5  14 25.1022 96.5164   1
  31  -5 -14 258.648 161.790   2
 -31  -5  13 183.360 491.752   1
  31  -5 -13 191.008 139.036   2
  31  -5 -12 316.002 202.585   2
  31  -5 -11 149.690 133.279   2
  31  -5 -10 156.369 132.747   2
  31  -5  -9 342.127 200.977   2
  31  -5  -8 762.007 302.930   2
  31  -5  -7 54.1916 77.9584   2
  31  -5  -6 1245.24 378.431   2
  31  -5  -5-96.7566 173.914   2
 -31   5   3 20.8131 300.650   1
 -31   5   2 603.737 381.957   1
 -31   5   1 23.6510 429.970   1
 -31   5   0-443.458 437.915   1
 -32   0  23 34.5939 67.0771   3
 -32   0  22 578.734 328.354   3
 -32   0  21 107.581 130.227   3
 -32   0  20 25.7794 82.7105   3
 -32   0  19-242.062 207.329   3
 -32   0  18 255.189 226.935   3
 -32   0  17 122.286 143.804   3
 -32   0  17 21.3626 289.300   1
 -32   0  16 1002.58 939.192   1
 -32   0  15 656.445 803.604   1
 -32   0  14 4444.46 1421.69   1
 -32   0  13 233.827 330.205   1
 -32   0  12 925.871 839.498   1
 -32   0  11 77.5938 277.159   1
 -32   0  10 1683.44 835.503   1
 -32   0   9 31.3067 451.848   1
 -32   0   8 1641.45 801.110   1
 -32   0   7-45.0160 257.364   1
 -32   0   6 9784.19 1943.79   1
 -32   0   5 319.492 512.353   1
 -32   0   4 956.968 834.031   1
  32   0  -3-65.3285 126.446   2
 -32   0   3 319.437 462.558   1
 -32   0   2 4625.60 1444.50   1
  32   0  -2 2758.66 575.740   2
 -32   0   1 4.56049 389.247   1
  32   0  -1 89.3488 43.0546   2
  32   0   0 362.066 226.559   2
 -32  -2  25 252.393 258.108   3
 -32  -2  24 513.770 382.165   3
 -32  -2  23 3358.15 887.540   3
 -32  -2  22 141.042 179.302   3
 -32  -2  21 1112.87 514.760   3
 -32  -2  20 71.0911 157.887   3
 -32  -2  19 331.737 278.596   3
 -32  -2  19 547.326 565.502   1
 -32  -2  18 1306.90 1005.42   1
 -32  -2  18 1256.49 486.292   3
 -32  -2  17 1931.90 952.885   1
 -32  -2  17 1615.05 602.902   3
 -32  -2  16 103.113 218.510   1
 -32  -2  15-264.867 354.845   1
 -32  -2  14 2254.63 981.174   1
 -32   2  14 2113.82 957.946   1
 -32  -2  13-72.0058 318.163   1
  32  -2 -13-98.8573 67.4128   2
 -32   2  13-629.742 551.585   1
 -32   2  12 4058.21 1475.74   1
  32  -2 -12 1888.19 434.254   2
 -32  -2  12 2547.49 1009.01   1
 -32  -2  11 4350.69 1301.00   1
 -32   2  11 5300.06 1581.42   1
  32  -2 -11 2097.39 465.951   2
 -32   2  10 189.316 227.731   1
  32  -2 -10 60.2579 116.702   2
 -32  -2  10 72.1100 267.566   1
 -32   2   9 376.310 201.738   1
 -32  -2   9 255.104 518.170   1
  32  -2  -9 62.3110 70.8623   2
 -32  -2   8 2943.61 1122.19   1
 -32   2   8 1977.03 861.581   1
  32  -2  -8 1348.29 371.631   2
 -32   2   7 3917.78 1594.06   1
  32  -2  -7 1785.95 448.064   2
  32  -2  -6 1051.26 348.473   2
 -32   2   6 1432.15 927.701   1
  32  -2  -5 171.549 121.923   2
 -32   2   5 194.290 346.082   1
 -32   2   4 108.171 131.402   1
  32  -2  -4 147.132 109.345   2
 -32   2   3 77.4184 224.498   1
  32  -2  -3 59.5127 34.0435   2
 -32   2   2-100.127 197.062   1
  32  -2  -2 90.4665 105.153   2
 -32   2   1-52.0553 163.421   1
  32  -2  -1 75.0556 129.299   2
 -32   2   0 137.088 268.585   1
 -32   2  -1 141.494 457.442   1
 -32   2  -2 154.916 350.663   1
 -32  -4  19 116.896 177.931   3
 -32  -4  18 245.254 168.221   3
 -32  -4  17 46.5040 81.5941   3
 -32  -4  16 46.6507 145.111   1
 -32  -4  16-96.5157 142.066   3
 -32  -4  15 599.020 932.801   1
  32  -4 -15 167.974 114.595   2
  32  -4 -14 230.221 105.678   2
 -32  -4  14-1.13883 316.380   1
 -32  -4  13 70.6479 234.559   1
  32  -4 -13 31.6139 108.851   2
 -32  -4  12 214.799 274.818   1
  32  -4 -12 31.0672 50.8476   2
  32  -4 -11 2191.52 488.758   2
 -32  -4  11 4135.27 1402.22   1
  32  -4 -10 312.026 178.444   2
  32  -4  -9 1103.81 347.895   2
 -32   4   8 2466.74 1158.20   1
  32  -4  -8 1566.64 414.724   2
  32  -4  -7 50.0446 71.6197   2
 -32   4   7 136.139 501.646   1
 -32   4   6 7415.35 1995.18   1
  32  -4  -6 3737.83 657.952   2
 -32   4   5 312.890 396.469   1
  32  -4  -5 582.221 279.784   2
 -32   4   4 145.002 237.408   1
  32  -4  -4 388.082 187.382   2
 -32   4   3 475.833 655.292   1
 -32   4   2-89.3535 194.568   1
 -32   4   1 114.661 277.568   1
 -32   4   0 29.7449 244.980   1
 -32   4  -1-485.065 451.434   1
  32  -6 -12 253.916 209.876   2
  32  -6 -11 139.389 150.758   2
  32  -6 -10 253.812 212.457   2
 -33  -1  25 537.830 395.233   3
 -33  -1  24 58.2700 154.850   3
 -33  -1  23 562.802 358.508   3
 -33  -1  22 982.928 489.247   3
 -33  -1  21 410.913 258.710   3
 -33  -1  20-64.2505 206.036   3
 -33  -1  19 188.016 193.371   3
 -33  -1  19-114.363 125.178   1
 -33   1  18-74.4410 61.7730   3
 -33  -1  18 188.944 191.803   3
 -33  -1  17 775.120 689.651   1
 -33   1  17 308.138 251.386   3
 -33  -1  16-55.9649 406.138   1
 -33   1  16-0.78718 151.189   1
 -33   1  15 1671.53 910.115   1
 -33  -1  15 1266.57 684.022   1
 -33   1  14 1541.22 944.617   1
 -33  -1  14 1356.49 823.261   1
 -33   1  13 414.719 366.044   1
 -33  -1  13 621.080 459.904   1
 -33  -1  12 1436.54 1058.52   1
 -33   1  12 1204.31 932.700   1
 -33  -1  11 793.337 686.671   1
 -33   1  11 1445.78 820.366   1
 -33  -1  10 40.1160 470.084   1
 -33   1  10 539.269 436.611   1
 -33  -1   9 2424.69 976.669   1
  33  -1  -9 970.003 330.762   2
 -33   1   9 2361.73 1094.27   1
 -33   1   8-13.1857 277.882   1
 -33  -1   8 49.6805 139.802   1
  33  -1  -8-129.097 155.346   2
 -33   1   7 742.088 617.077   1
  33  -1  -7 114.265 128.534   2
 -33  -1   7 497.077 697.546   1
 -33  -1   6-526.744 470.700   1
 -33   1   6 24.1129 458.583   1
  33  -1  -6 9.86847 102.209   2
 -33   1   5 253.952 180.783   1
  33  -1  -5-71.1480 91.8461   2
 -33  -1   5 220.446 388.085   1
 -33   1   4-10.6776 62.8930   1
  33  -1  -4 57.8289 68.0730   2
  33  -1  -3-90.9378 129.370   2
 -33   1   3 180.265 340.746   1
 -33   1   2 35.0551 113.005   1
  33  -1  -2-2.63502 94.5767   2
 -33   1   1 413.482 490.490   1
 -33   1   0 222.563 439.972   1
 -33  -3  22 401.841 326.953   3
 -33  -3  21 695.070 400.907   3
 -33  -3  20-371.638 288.387   3
 -33  -3  19-444.845 453.233   1
 -33  -3  19 229.567 265.798   3
 -33  -3  18 0.00000 644.908   1
 -33  -3  18 339.999 244.565   3
 -33  -3  17 18.8227 84.1843   3
 -33  -3  17 238.725 269.266   1
 -33  -3  16-651.434 561.175   1
 -33  -3  15 628.222 675.483   1
  33  -3 -15-44.5536 88.2500   2
 -33  -3  14 148.099 246.522   1
  33  -3 -14 476.360 214.567   2
  33  -3 -13-82.9382 135.965   2
 -33  -3  13 275.364 335.557   1
 -33  -3  12 82.2076 542.790   1
  33  -3 -12-15.0518 91.0551   2
  33  -3 -11 541.762 222.320   2
 -33   3  11 1545.06 1083.18   1
 -33  -3  11 1333.40 740.144   1
 -33   3  10 145.371 251.766   1
  33  -3 -10-126.250 151.586   2
 -33  -3  10 381.092 684.642   1
 -33   3   9 1576.74 898.776   1
  33  -3  -9 473.365 188.641   2
 -33   3   8 499.602 480.542   1
  33  -3  -8 247.718 166.122   2
 -33   3   7 261.984 783.910   1
  33  -3  -7 543.939 253.887   2
 -33   3   6 2316.32 1112.20   1
  33  -3  -6 1191.94 385.558   2
 -33   3   5 221.945 626.737   1
  33  -3  -5 34.8877 106.780   2
 -33   3   4 231.302 248.464   1
  33  -3  -4 81.7431 109.913   2
 -33   3   3 384.416 428.044   1
 -33   3   2 215.955 302.840   1
 -33   3   1 142.883 258.996   1
 -33  -5  14-279.395 331.257   1
  33  -5 -14 0.54435 35.8586   2
 -33  -5  13 0.00000 551.955   1
  33  -5 -13-197.352 149.443   2
  33  -5 -12 211.890 163.824   2
 -33  -5  12 450.960 548.811   1
  33  -5 -11 32.0806 77.4735   2
  33  -5 -10 1913.32 481.522   2
  33  -5  -9 318.073 207.448   2
  33  -5  -8 250.866 173.070   2
 -34   0  21-99.5314 140.157   3
 -34   0  20 131.456 30.3380   3
 -34   0  19 132.509 159.155   3
 -34   0  18 48.1716 40.6973   3
 -34   0  18-55.6639 166.182   1
 -34   0  17-50.3688 314.630   1
 -34   0  16 999.428 949.217   1
 -34   0  15-74.5537 293.780   1
 -34   0  14 350.930 269.874   1
 -34   0  13-282.190 187.381   1
 -34   0  12 3763.24 1491.00   1
 -34   0  11-15.4199 129.340   1
 -34   0  10 3924.00 1381.37   1
 -34   0   9 418.693 423.912   1
 -34   0   8 55.5389 291.098   1
 -34   0   7 42.4340 283.825   1
 -34   0   6 1123.73 504.717   1
 -34   0   5 94.2400 127.541   1
 -34   0   4 351.882 466.956   1
 -34   0   3 140.050 468.673   1
 -34   0   2 135.272 219.462   1
 -34  -2  24 1030.80 509.954   3
 -34  -2  23 863.225 521.426   3
 -34  -2  22 22.8309 172.798   3
 -34  -2  21 814.829 417.847   3
 -34  -2  20 600.609 355.021   3
 -34  -2  20 528.007 549.991   1
 -34  -2  19 190.769 64.8407   1
 -34  -2  19 191.384 200.980   3
 -34  -2  18 427.867 540.734   1
 -34  -2  18 720.407 392.145   3
 -34  -2  17 98.9691 476.014   1
 -34  -2  16 506.794 468.441   1
 -34  -2  15 358.765 800.668   1
 -34  -2  14 1215.95 808.991   1
 -34   2  14 652.100 521.620   1
 -34   2  13 324.385 411.713   1
 -34  -2  13-462.431 450.415   1
 -34   2  12 477.156 706.917   1
  34  -2 -12-3.80644 119.537   2
 -34  -2  12 439.501 428.625   1
 -34   2  11 1944.12 1047.83   1
  34  -2 -11 1094.15 341.505   2
 -34  -2  11 2212.53 1002.72   1
 -34   2  10 100.915 549.206   1
 -34  -2  10 233.438 261.529   1
  34  -2 -10-95.2180 143.541   2
 -34  -2   9 816.759 756.773   1
 -34   2   9 565.758 468.779   1
  34  -2  -9 284.061 182.290   2
 -34  -2   8 75.9763 193.566   1
 -34   2   8-23.6144 177.052   1
  34  -2  -8-14.0201 87.4166   2
 -34   2   7 170.916 682.721   1
  34  -2  -7-106.203 170.644   2
 -34  -2   7 448.354 531.946   1
  34  -2  -6 88.9760 106.409   2
 -34   2   6 111.550 227.812   1
  34  -2  -5 24.3264 49.3492   2
 -34   2   5 195.838 375.267   1
  34  -2  -4 179.251 59.7427   2
 -34   2   4-47.3772 285.936   1
 -34   2   3 18.8183 92.0869   1
 -34   2   2-369.981 401.177   1
 -34  -4  16 31.5598 109.139   1
 -34  -4  15-107.546 267.731   1
  34  -4 -15 23.5348 88.9460   2
  34  -4 -14-86.2485 131.760   2
 -34  -4  14 22.2474 449.132   1
 -34  -4  13-827.584 582.274   1
  34  -4 -13-154.256 166.894   2
 -34  -4  12 377.843 480.598   1
  34  -4 -12 107.079 98.4993   2
  34  -4 -11 83.4047 108.640   2
 -34  -4  11-119.992 328.007   1
  34  -4 -10 697.790 314.725   2
  34  -4  -9 733.729 306.568   2
 -34   4   8 1458.58 833.657   1
  34  -4  -8 1264.76 400.769   2
 -34   4   7 235.811 774.402   1
 -34   4   6 316.708 501.376   1
 -34   4   5 1208.57 1027.97   1
 -35  -1  24-29.5075 78.4578   3
 -35  -1  23 1138.11 515.857   3
 -35  -1  22 314.291 176.894   3
 -35  -1  21-130.113 166.094   3
 -35  -1  20-279.588 245.188   3
 -35  -1  19 204.936 200.092   3
 -35  -1  19 799.353 651.462   1
 -35  -1  18-60.5019 262.604   1
 -35  -1  18-316.650 256.418   3
 -35  -1  17-5.79587 54.6919   1
 -35  -1  16-282.169 376.129   1
 -35   1  16 206.749 397.259   1
 -35   1  15 238.418 511.833   1
 -35  -1  15-132.591 264.332   1
 -35   1  14 70.4547 588.320   1
 -35  -1  14 106.247 505.028   1
 -35   1  13 783.781 489.207   1
 -35  -1  13 272.185 412.358   1
 -35  -1  12 3476.09 1404.76   1
 -35   1  12 4642.28 1649.20   1
 -35  -1  11 1115.78 728.622   1
 -35   1  11 1382.20 899.944   1
 -35  -1  10 4943.75 1450.70   1
 -35   1  10 3268.59 1373.66   1
 -35   1   9 5275.71 1737.60   1
 -35  -1   9 3576.76 1247.30   1
 -35  -1   8 503.803 513.437   1
  35  -1  -8 315.167 214.248   2
 -35   1   8 773.310 686.294   1
 -35   1   7 1248.25 893.744   1
  35  -1  -7 425.999 203.011   2
 -35  -1   7 1128.74 900.782   1
 -35  -1   6-112.974 88.6166   1
  35  -1  -6-55.9031 70.7557   2
 -35   1   5-59.2997 158.739   1
  35  -1  -5 311.158 163.255   2
 -35  -1   5 654.622 722.770   1
 -35   1   4 471.984 527.079   1
 -35  -3  19 294.270 381.912   1
 -35  -3  19-67.4264 175.687   3
 -35  -3  18 121.480 404.144   1
 -35  -3  18 154.647 206.662   3
 -35  -3  17 756.634 773.208   1
 -35  -3  16 873.663 678.058   1
 -35  -3  15 1153.33 955.557   1
  35  -3 -15 588.423 250.603   2
 -35  -3  14 300.083 431.197   1
  35  -3 -14 268.561 149.813   2
  35  -3 -13 147.515 112.078   2
 -35  -3  13 375.171 576.556   1
 -35  -3  12-16.9111 246.384   1
  35  -3 -12-11.8615 84.4475   2
  35  -3 -11-68.5679 171.588   2
 -35  -3  11-0.72151 331.083   1
 -35   3  11-333.535 420.718   1
 -35   3  10-158.461 501.127   1
 -35  -3  10 56.7960 162.617   1
  35  -3 -10-122.237 175.856   2
 -35   3   9 169.475 128.690   1
  35  -3  -9 18.6638 48.3003   2
 -35   3   8 332.558 132.685   1
  35  -3  -8-85.0039 94.9892   2
 -35   3   7 87.1048 215.245   1
 -35   3   6 2975.28 1279.95   1
 -35  -5  14-489.158 455.015   1
  35  -5 -13 265.238 215.616   2
 -35  -5  13-139.974 252.665   1
 -35  -5  12 367.800 641.828   1
  35  -5 -12 246.062 186.979   2
 -36   0  20-338.224 264.204   3
 -36   0  19-74.5665 107.951   3
 -36   0  18 111.809 132.682   3
 -36   0  18 27.4253 422.418   1
 -36   0  17-384.825 469.355   1
 -36   0  16 4690.23 1786.08   1
 -36   0  15 36.1607 362.589   1
 -36   0  14 1275.03 897.588   1
 -36   0  13-19.6629 495.277   1
 -36   0  12 1776.73 984.684   1
 -36   0  11 26.0714 189.282   1
 -36   0  10 4410.80 1558.46   1
 -36   0   9-204.550 307.010   1
 -36   0   8 1510.87 821.905   1
 -36   0   7 486.128 450.839   1
 -36   0   6 406.857 496.108   1
 -36  -2  22-99.4355 212.535   3
 -36  -2  21 233.867 241.937   3
 -36  -2  20-97.0294 202.450   3
 -36  -2  20 27.8685 122.682   1
 -36  -2  19-137.700 275.581   1
 -36  -2  19-41.9575 161.128   3
 -36  -2  18 467.165 498.174   1
 -36  -2  18-88.7421 159.829   3
 -36  -2  17 856.878 902.831   1
 -36  -2  16 638.823 734.551   1
 -36   2  15 1215.99 874.665   1
 -36  -2  15 1713.88 938.024   1
 -36  -2  14 303.412 724.585   1
 -36   2  14-408.844 478.178   1
 -36   2  13-289.802 405.265   1
 -36  -2  13 9.85307 556.115   1
 -36   2  12 101.886 381.710   1
 -36  -2  12 161.694 571.837   1
 -36   2  11 164.214 294.453   1
  36  -2 -11-21.9976 121.724   2
 -36  -2  11-63.1370 160.878   1
 -36  -2  10 1136.16 829.558   1
 -36   2  10 379.639 311.861   1
  36  -2 -10 333.204 197.737   2
 -36   2   9 4203.56 1614.53   1
  36  -2  -9 2162.61 527.649   2
 -36  -2   9 3526.47 1292.08   1
 -36  -2   8 3445.80 1372.85   1
 -36   2   8 4192.39 1594.88   1
  36  -2  -8 1809.01 486.259   2
 -36   2   7-370.731 447.746   1
 -36  -4  16-782.244 628.595   1
 -36  -4  15 155.551 494.800   1
  36  -4 -15-11.3755 106.169   2
  36  -4 -14 33.0122 113.393   2
 -36  -4  14 238.588 322.225   1
 -36  -4  13-93.5226 202.763   1
  36  -4 -13 91.4432 103.980   2
  36  -4 -12-79.9342 129.707   2
 -36  -4  12 60.6290 168.879   1
 -36  -4  11 149.291 529.335   1
 -37  -1  23 340.663 305.529   3
 -37  -1  22-131.051 174.508   3
 -37  -1  21 328.715 318.971   3
 -37  -1  20-108.376 243.892   3
 -37  -1  19 492.790 390.012   3
 -37  -1  19-1162.38 821.777   1
 -37  -1  18 581.203 582.505   1
 -37  -1  17 504.613 728.831   1
 -37   1  17 174.607 414.789   1
 -37  -1  16 3085.46 1483.20   1
 -37   1  16 3699.89 1608.81   1
 -37   1  15-413.119 491.698   1
 -37  -1  15 166.013 307.103   1
 -37   1  14 229.584 614.134   1
 -37  -1  14 970.868 895.643   1
 -37   1  13 303.608 1055.02   1
 -37  -1  13 253.606 677.842   1
 -37   1  12 6535.61 1949.12   1
 -37  -1  12 7202.79 2098.14   1
 -37  -1  11-195.133 422.989   1
 -37   1  11 1058.08 912.717   1
 -37  -1  10 1555.18 975.379   1
 -37   1  10 2118.90 1268.83   1
 -37  -1   9-294.680 360.200   1
 -37  -3  19 498.560 553.319   1
 -37  -3  18 220.993 346.455   1
 -37  -3  17 315.473 397.783   1
 -37  -3  16-427.732 493.001   1
 -37  -3  15 549.032 810.374   1
 -37  -3  14 98.9543 217.129   1
  37  -3 -14 350.018 201.634   2
 -37  -3  13-361.800 402.910   1
  37  -3 -13-177.501 169.607   2
  37  -3 -12-38.7014 79.4974   2
 -37  -3  12-11.3271 225.323   1
 -38   0  18 0.97245 542.720   1
 -38   0  17-90.2202 577.797   1
 -38   0  16 25.7956 356.716   1
 -38   0  15-339.711 476.322   1
 -38   0  14-579.808 575.532   1
 -38  -2  21 275.719 620.005   1
 -38  -2  20-670.155 629.702   1
 -38  -2  19 755.796 850.454   1
 -38  -2  18 754.257 749.005   1
 -38  -2  17 757.806 658.471   1
 -38  -2  16 218.018 34.3013   1
 -38  -2  15-20.3290 624.122   1
 -38  -2  14 14.6386 539.777   1
 -39  -1  20 178.135 207.905   3
 -39  -1  19-117.266 243.813   3
;
_shelx_res_checksum     27647
_shelx_res_file
;
TITL CS5A in C2/c
CELL 0.71073 29.9926 7.9105 21.4584 90 119.86 90
ZERR 8 0.0035 0.0006 0.0027 0 0.016 0
LATT 7
SYMM -X,+Y,0.5-Z
SFAC C H N O
UNIT 152 208 40 68
EQIV $1 +X,-1+Y,+Z
EQIV $2 0.5-X,2.5-Y,1-Z
EQIV $3 1-X,2-Y,1-Z
EQIV $4 1-X,-1+Y,1.5-Z
L.S. 4
PLAN  3
TEMP 25(2)
HTAB N6 O6W_$1
HTAB N6 O8W
HTAB O6W O1_$2
HTAB O6W O7W
HTAB O7W O2
HTAB O7W O3_$3
HTAB O8W O6W_$4
HTAB O8W O9W
HTAB O9W O7W
CONF
BOND $H
fmap 2
acta
MERG 2
OMIT -3 53
OMIT -22 6 17
OMIT -15 1 22
REM <HKL>E:/Users/Horst/Dropbox/OlexSys/Structures/PRANAJIT/cs5a/cs5a.hkl</HKL>
WGHT    0.037000
EXTI    0.002856
FVAR       1.45298
O1    4    0.203910    1.042616    0.410929    11.00000    0.04448    0.04616 =
         0.07875    0.00165    0.03328    0.01483
O2    4    0.362619    0.824357    0.561681    11.00000    0.03661    0.04899 =
         0.03981   -0.01226    0.01310   -0.00159
O3    4    0.511601    0.841202    0.446423    11.00000    0.04546    0.07487 =
         0.06452    0.00359    0.03572   -0.01205
O4    4    0.344045    0.670441    0.340158    11.00000    0.03482    0.05562 =
         0.03292    0.00557    0.00979   -0.00225
O5    4    0.247404    0.552687    0.343559    11.00000    0.02911    0.04190 =
         0.03215   -0.00686    0.00746   -0.00011
N1    3    0.282263    0.930501    0.487568    11.00000    0.03145    0.02979 =
         0.04797   -0.00504    0.02287    0.00173
N2    3    0.227322    0.800110    0.377270    11.00000    0.02269    0.04412 =
         0.03994   -0.00067    0.01140    0.00608
N3    3    0.428609    0.748872    0.392561    11.00000    0.03879    0.04824 =
         0.03773    0.00308    0.02294   -0.00507
N4    3    0.483584    0.714012    0.516122    11.00000    0.02515    0.04445 =
         0.03707    0.00034    0.01461   -0.00002
N6    3    0.458135    0.583030    0.589391    11.00000    0.02477    0.07255 =
         0.03086    0.00599    0.00439   -0.01124
AFIX  93
H6A   2    0.435844    0.533660    0.597221    11.00000   -1.20000
H6B   2    0.489062    0.597457    0.624049    11.00000   -1.20000
AFIX   0
C1    1    0.235918    0.931688    0.424111    11.00000    0.03541    0.03978 =
         0.05090    0.00396    0.02658    0.00395
C2    1    0.263897    0.675575    0.393778    11.00000    0.02412    0.03424 =
         0.03488   -0.00235    0.01341   -0.00233
C3    1    0.310205    0.678667    0.454324    11.00000    0.02316    0.02978 =
         0.03265   -0.00412    0.01313   -0.00323
C4    1    0.321429    0.812133    0.504506    11.00000    0.03015    0.03660 =
         0.03326   -0.00335    0.01811   -0.00593
C5    1    0.476348    0.770899    0.450871    11.00000    0.03293    0.04043 =
         0.05211    0.00255    0.02676    0.00386
C6    1    0.444767    0.637122    0.523620    11.00000    0.02634    0.03448 =
         0.03273   -0.00055    0.01585    0.00235
C7    1    0.396072    0.620118    0.464241    11.00000    0.02219    0.03026 =
         0.03117    0.00252    0.01207    0.00540
C8    1    0.386354    0.678419    0.396116    11.00000    0.03400    0.03481 =
         0.03131   -0.00098    0.01532    0.00185
C9    1    0.351070    0.546988    0.469386    11.00000    0.02461    0.03420 =
         0.02601   -0.00150    0.00937   -0.00014
AFIX  13
H9    2    0.364463    0.508060    0.518908    11.00000   -1.20000
AFIX   0
C10   1    0.326397    0.396549    0.420587    11.00000    0.03024    0.03072 =
         0.03327   -0.00318    0.02040   -0.00381
C11   1    0.277538    0.404735    0.360739    11.00000    0.03125    0.03366 =
         0.02840   -0.00245    0.01569    0.00077
C12   1    0.254562    0.270738    0.314596    11.00000    0.04418    0.04563 =
         0.03383   -0.01043    0.01819   -0.01535
AFIX  43
H12   2    0.221677    0.281105    0.275135    11.00000   -1.20000
AFIX   0
C13   1    0.281542    0.119977    0.328267    11.00000    0.06528    0.03938 =
         0.05122   -0.01336    0.03699   -0.01009
AFIX  43
H13   2    0.266902    0.028394    0.297498    11.00000   -1.20000
AFIX   0
C14   1    0.330032    0.105937    0.387434    11.00000    0.05996    0.03385 =
         0.05996   -0.00453    0.04040   -0.00092
AFIX  43
H14   2    0.347997    0.004695    0.396596    11.00000   -1.20000
AFIX   0
C15   1    0.352074    0.242216    0.433285    11.00000    0.03950    0.03613 =
         0.04429    0.00369    0.02432    0.00542
AFIX  43
H15   2    0.384635    0.230645    0.473332    11.00000   -1.20000
AFIX   0
C16   1    0.177790    0.798826    0.309137    11.00000    0.03573    0.06937 =
         0.05054   -0.00309    0.00930    0.01281
AFIX 137
H16A  2    0.179477    0.719280    0.276586    11.00000   -1.50000
H16B  2    0.170932    0.909634    0.288124    11.00000   -1.50000
H16C  2    0.150771    0.766729    0.318420    11.00000   -1.50000
AFIX   0
C17   1    0.293471    1.072484    0.537728    11.00000    0.05709    0.04236 =
         0.06253   -0.01473    0.03938   -0.00156
AFIX 137
H17A  2    0.317965    1.037033    0.585582    11.00000   -1.50000
H17B  2    0.262344    1.107748    0.536288    11.00000   -1.50000
H17C  2    0.307404    1.165144    0.523984    11.00000   -1.50000
AFIX   0
C18   1    0.534081    0.746206    0.579374    11.00000    0.02753    0.06866 =
         0.05141   -0.00732    0.01403   -0.01422
AFIX 137
H18A  2    0.529604    0.800271    0.615942    11.00000   -1.50000
H18B  2    0.553768    0.818376    0.566164    11.00000   -1.50000
H18C  2    0.551902    0.641030    0.597391    11.00000   -1.50000
AFIX   0
C19   1    0.419817    0.801300    0.321814    11.00000    0.07258    0.07999 =
         0.04522    0.00449    0.03659   -0.01847
AFIX 137
H19A  2    0.391023    0.740408    0.285061    11.00000   -1.50000
H19B  2    0.449890    0.777454    0.318344    11.00000   -1.50000
H19C  2    0.412777    0.920384    0.315693    11.00000   -1.50000
AFIX   6
O6W   4    0.402470    1.389998    0.650891    11.00000    0.04443    0.06598 =
         0.06168   -0.00085    0.02311   -0.00161
H6WA  2    0.370730    1.393748    0.638585    11.00000   -1.50000
H6WB  2    0.410391    1.289120    0.646990    11.00000   -1.50000
AFIX   6
O7W   4    0.436217    1.075346    0.626106    11.00000    0.04686    0.06266 =
         0.05709   -0.00248    0.02671   -0.01266
H7WA  2    0.453108    1.100570    0.605539    11.00000   -1.50000
H7WB  2    0.415518    0.994875    0.603615    11.00000   -1.50000
AFIX   6
O8W   4    0.549700    0.612953    0.729837    11.00000    0.05764    0.11405 =
         0.05056    0.01334    0.01101    0.00534
H8WA  2    0.534960    0.696251    0.737349    11.00000   -1.50000
H8WB  2    0.557949    0.540108    0.763055    11.00000   -1.50000
AFIX   0
O9W   4    0.500000    0.895737    0.750000    10.50000    0.15743    0.07633 =
         0.06034    0.00000   -0.00190    0.00000
AFIX   3
H9W   2    0.482720    0.961237    0.714580    11.00000   -1.50000
AFIX   0
HKLF 4
REM  CS5A in C2/c
REM R1 =  0.0603 for    2538 Fo > 4sig(Fo)  and  0.1123 for all    4554 data
REM    308 parameters refined using      0 restraints
END
WGHT      0.0345      0.0000
REM Highest difference peak  0.236,  deepest hole -0.246,  1-sigma level  0.048
Q1    1   0.4427  0.9052  0.3218  11.00000  0.05    0.24
Q2    1   0.3369  0.4619  0.4403  11.00000  0.05    0.23
Q3    1   0.3747  0.6506  0.4592  11.00000  0.05    0.22
;
_shelxl_version_number       20.13
