# Supplementary material for: 5-(6-Amino-1,3-dimethyl-2,4-dioxo-1,2,3,4-tetra­hydropyrimidin-5-yl)-1,3-dimethyl-1H-chromeno[2,3-d]pyrim­idine-2,4(3H,5H)-dione 3.5-hydrate
Source: Acta Crystallogr Sect E Struct Rep Online. 2013 May 25;69(Pt 6):o974–5. doi: 10.1107/S1600536813013986 (PMC3685110; doi:10.1107/S1600536813013986)
Supplement: Supplementary file 2 [file e-69-0o974-Isup2.hkl]

#
# h,k,l, Fc-squared, Fo-squared, sigma(Fo-squared), status flag
#
data_I
_shelx_title ' CS5A in C2/c'
_shelx_refln_list_code          4
_shelx_F_calc_maximum      363.84
_exptl_crystal_F_000      1944.00
_reflns_d_resolution_high  0.7965

loop_
 _space_group_symop_operation_xyz
 'x, y, z'
 '-x, y, -z+1/2'
 'x+1/2, y+1/2, z'
 '-x+1/2, y+1/2, -z+1/2'
 '-x, -y, -z'
 'x, -y, z-1/2'
 '-x+1/2, -y+1/2, -z'
 'x+1/2, -y+1/2, z-1/2'

_cell_length_a    29.9926
_cell_length_b     7.9105
_cell_length_c    21.4584
_cell_angle_alpha  90.000
_cell_angle_beta  119.860
_cell_angle_gamma  90.000

_shelx_F_squared_multiplier     1.000

loop_
 _refln_index_h
 _refln_index_k
 _refln_index_l
 _refln_F_squared_calc
 _refln_F_squared_meas
 _refln_F_squared_sigma
 _refln_observed_status
   4   0   0      54605.33      49524.57       574.24 o
   6   0   0        733.19        511.71        64.93 o
   8   0   0        765.00        733.25        93.15 o
  10   0   0      13452.58      12491.33       422.82 o
  12   0   0       1492.52       1448.59       157.93 o
  14   0   0          8.81         33.58        36.09 o
  16   0   0        561.45        528.76       113.93 o
  18   0   0        929.23       1060.00       174.89 o
  20   0   0        249.35        331.16       100.07 o
  22   0   0          5.60          1.92        20.51 o
  24   0   0       1861.85       1440.55       241.91 o
  26   0   0        366.08        476.98       145.95 o
  28   0   0        597.33        692.15       186.25 o
  30   0   0        298.12        215.27       100.70 o
  32   0   0        128.52        171.52       107.32 o
   3   1   0       7035.07       7516.43       152.64 o
   5   1   0       3677.82       3568.52       122.50 o
   7   1   0        742.68       1036.06        98.88 o
   9   1   0       1402.52       1356.02        99.75 o
  11   1   0       2357.50       1767.58       124.97 o
  13   1   0       4205.75       3606.25       199.89 o
  15   1   0       7512.33       7449.60       299.02 o
  17   1   0          0.06         -1.11        25.72 o
  19   1   0        859.84        690.59       102.76 o
  21   1   0       3422.78       3252.49       236.07 o
  23   1   0        466.46        502.54        97.96 o
  25   1   0        214.61        202.49        87.02 o
  27   1   0         33.18          7.34       100.51 o
  29   1   0         89.14         55.59        58.15 o
  31   1   0          8.31         82.76        72.71 o
   0   2   0      35873.39      33777.42       583.46 o
   2   2   0      17574.63      16373.26       238.60 o
   4   2   0       1538.00       1515.50        71.72 o
   6   2   0       9034.44       8321.31       167.95 o
   8   2   0       2293.28       2130.31       196.40 o
  10   2   0        368.75        365.90        56.88 o
  12   2   0       3507.94       3662.64       128.70 o
  14   2   0        714.28        812.20        63.80 o
  16   2   0          0.54         -0.05        14.94 o
  18   2   0        852.96        824.81        75.01 o
  20   2   0       4123.77       4175.42       348.97 o
  22   2   0         28.02         41.67        38.58 o
  24   2   0       1754.27       1718.02       322.76 o
  26   2   0        237.33        271.59        94.93 o
  28   2   0         43.60         40.19        36.43 o
  30   2   0         20.32          9.88        29.71 o
   1   3   0       1121.24       1137.81       124.89 o
   3   3   0       1180.62       1178.44        77.28 o
   5   3   0       1005.36        854.47        64.03 o
   7   3   0       6646.10       7677.16       204.34 o
   9   3   0         30.55         33.75        15.71 o
  11   3   0        361.76        399.62        87.87 o
  13   3   0        161.94        313.98        88.17 o
  15   3   0       6201.39       6752.73      1729.56 o
  17   3   0       3565.12       3599.96      1006.63 o
  19   3   0        788.97        804.96       155.42 o
  21   3   0        283.57        267.42        85.76 o
  23   3   0        788.44        852.63       227.74 o
  25   3   0          6.43        -25.85        24.29 o
  27   3   0          0.10        -20.60        27.85 o
  29   3   0        391.06        441.52       129.93 o
  31   3   0         61.54       -157.76       179.59 o
   0   4   0       6334.42       6456.46       344.66 o
   2   4   0         21.88         13.03        12.66 o
   4   4   0        549.85        615.18        64.89 o
   6   4   0         82.67        118.20        28.03 o
   8   4   0        649.82        672.25        69.89 o
  10   4   0       1279.32       1231.05       102.51 o
  12   4   0        109.83        233.78        71.31 o
  14   4   0        188.19        338.18        92.05 o
  16   4   0         50.55         86.28        40.48 o
  18   4   0       7280.20       8210.64      1227.10 o
  20   4   0        352.48        467.58       123.32 o
  22   4   0       1839.14       1953.46       391.64 o
  24   4   0          1.21        -44.04        46.74 o
  26   4   0        233.10        316.50       118.74 o
  28   4   0         56.40         68.65        49.20 o
   1   5   0        527.85        439.09        61.09 o
   3   5   0        634.22        626.37        90.43 o
   5   5   0       4819.89       4893.48       258.80 o
   7   5   0        214.08        180.92        39.90 o
   9   5   0        693.79        759.54       105.34 o
  11   5   0          4.58         12.93        15.33 o
  13   5   0        561.83        722.81       170.91 o
  15   5   0        477.01        668.51       170.62 o
  17   5   0        141.52        353.51       135.74 o
  19   5   0          0.10         -3.05        27.65 o
  21   5   0        319.03        204.88       107.35 o
  23   5   0        540.29        559.27       145.13 o
  25   5   0        303.82        320.96       118.24 o
  27   5   0         15.10        -16.99       116.06 o
   0   6   0       3757.75       3749.74       254.88 o
   2   6   0          2.60         -8.42         9.07 o
   4   6   0       2393.27       2574.61       166.35 o
   6   6   0       1605.20       1736.97       168.63 o
   8   6   0        344.55        333.27        71.92 o
  10   6   0        256.11        226.96        70.88 o
  12   6   0         46.26         12.73        29.80 o
  14   6   0        104.85        124.99        84.58 o
  16   6   0       1059.37       1077.09       228.38 o
  18   6   0         82.03        168.97       100.27 o
  20   6   0        100.32        117.27        65.21 o
  22   6   0        252.09        249.69       114.25 o
  24   6   0        203.18        252.96       120.59 o
   1   7   0        119.71        122.44        38.97 o
   3   7   0         26.98         25.22        15.70 o
   5   7   0        483.50        489.87        77.88 o
   7   7   0        374.95        311.99       133.99 o
   9   7   0        401.51        378.27       130.25 o
  11   7   0         24.17         -8.37        32.17 o
  13   7   0        112.01         98.81         2.02 o
  15   7   0        205.87        399.18       151.30 o
  17   7   0         38.26         50.22        66.94 o
  19   7   0        257.84        291.11       128.41 o
  21   7   0         76.62        171.64       103.01 o
  23   7   0         42.32        -17.06        52.42 o
   0   8   0       1069.64       1474.70       317.91 o
   2   8   0       2304.76       2748.07       339.58 o
   4   8   0        354.64        408.32       160.84 o
   6   8   0          0.01         -7.70        44.24 o
   8   8   0         77.01         24.22        28.78 o
  10   8   0          0.09        -17.51        41.06 o
  12   8   0         17.97         63.00        79.51 o
  14   8   0          7.00         10.74        60.90 o
  16   8   0        144.96        331.71       148.32 o
  18   8   0         81.34        102.39       102.58 o
   1   9   0         11.14         37.63        45.30 o
   3   9   0        102.52         90.74        28.69 o
   5   9   0         48.70         12.96        65.92 o
   7   9   0         56.27         49.00        28.79 o
   9   9   0         54.08       -187.58       125.05 o
  11   9   0         27.12         23.33        25.75 o
  13   9   0         24.01         79.46        73.64 o
 -33   1   1        171.08        195.88       232.36 o
 -31   1   1         99.59         73.09       187.90 o
 -29   1   1          7.10         -7.27        15.89 o
 -27   1   1        105.30         39.83        72.92 o
 -25   1   1       2154.49       2300.73       444.36 o
 -23   1   1       6339.91       5896.50       381.00 o
 -21   1   1         79.58         70.60        37.22 o
 -19   1   1         94.32        120.70        36.06 o
 -17   1   1       4987.62       5305.82       263.94 o
 -15   1   1       2748.88       3103.47       187.74 o
 -13   1   1        161.56        158.37        39.60 o
 -11   1   1      12631.44      12052.89       738.74 o
  -9   1   1         11.84         37.95        27.47 o
  -7   1   1        158.55        154.82        32.06 o
  -5   1   1      49374.61      47895.97      2064.64 o
  -3   1   1       1693.04       1740.68       108.47 o
  -1   1   1      20915.23      20465.29       398.97 o
   1   1   1      31544.71      33681.21       686.95 o
   3   1   1       4243.99       4190.22        90.42 o
   5   1   1      22963.14      22703.71       286.19 o
   7   1   1       1282.67       1164.73        73.05 o
   9   1   1       3236.75       3082.88       124.07 o
  11   1   1       5774.64       6401.92       242.31 o
  13   1   1       1078.24       1109.63       107.13 o
  15   1   1        367.25        405.08        68.09 o
  17   1   1         15.21        -15.63        28.51 o
  19   1   1       1521.83       1473.26       151.94 o
  21   1   1        699.40        655.71       107.02 o
  23   1   1         95.02         88.77        41.96 o
  25   1   1         74.19         79.33        40.88 o
  27   1   1         25.03         10.65        28.57 o
  29   1   1         22.49        -51.94        87.75 o
  31   1   1          5.16         51.49        50.83 o
 -32   2   1         12.00          8.96        48.03 o
 -30   2   1         54.02         26.32        35.48 o
 -28   2   1        226.68        267.54        99.63 o
 -26   2   1        326.63        384.62       113.81 o
 -24   2   1       1110.15       1063.67       181.03 o
 -22   2   1       9800.98       8972.45      1115.31 o
 -20   2   1         16.33         33.33        22.56 o
 -18   2   1       2115.78       2159.32       105.10 o
 -16   2   1         29.46          8.38        11.90 o
 -14   2   1        539.57        638.18       108.86 o
 -12   2   1       2689.52       2888.97       193.29 o
 -10   2   1        948.35        971.00        96.79 o
  -8   2   1       5821.27       6162.55       366.64 o
  -6   2   1       2741.71       2480.81       144.32 o
  -4   2   1      26562.53      26549.95       509.85 o
  -2   2   1      39447.88      38200.25       473.49 o
   0   2   1          8.95         16.35         9.74 o
   2   2   1         34.21         25.94         8.87 o
   4   2   1       1108.44        971.11        59.44 o
   6   2   1      14692.87      14358.56       241.40 o
   8   2   1      25590.34      24918.36       396.16 o
  10   2   1       6264.20       6379.91       184.58 o
  12   2   1       1099.12       1166.75        81.86 o
  14   2   1         28.97         37.60        22.40 o
  16   2   1       3134.86       3285.86       153.44 o
  18   2   1         54.98        132.36        45.52 o
  20   2   1       3163.15       3262.69       291.80 o
  22   2   1       1064.57       1012.77       221.49 o
  24   2   1        890.98        860.32       166.32 o
  26   2   1        176.27        268.66       105.02 o
  28   2   1        369.52        462.75       134.03 o
  30   2   1          4.85         33.63        31.53 o
 -31   3   1        224.51        169.45        86.47 o
 -29   3   1        161.80        157.22       140.26 o
 -27   3   1        171.74        167.00        74.50 o
 -25   3   1         14.77        -23.21       101.74 o
 -23   3   1        335.68        303.61        96.66 o
 -21   3   1         32.44         36.35        36.49 o
 -19   3   1       6638.88       7354.82      1349.69 o
 -17   3   1        160.42        182.29        72.59 o
 -15   3   1       1975.27       1969.29       208.43 o
 -13   3   1          4.33         21.89        26.10 o
 -11   3   1       3745.91       3552.00       156.29 o
  -9   3   1      10244.97      10503.71       313.97 o
  -7   3   1      10144.06      10316.76       230.90 o
  -5   3   1       2924.38       3087.98       195.80 o
  -3   3   1        999.52        976.07        81.07 o
  -1   3   1        333.71        319.93        48.20 o
   1   3   1       8007.38       7519.55       262.43 o
   3   3   1       3355.62       2688.98       178.73 o
   5   3   1       1379.55       1474.24        89.09 o
   7   3   1       2794.58       3169.19       112.04 o
   9   3   1      16124.47      17093.17       363.15 o
  11   3   1         75.35        152.26        57.56 o
  13   3   1        755.12        940.46       279.63 o
  15   3   1        411.75        652.57       230.88 o
  17   3   1       4044.95       4008.74       899.53 o
  19   3   1       3990.11       4178.89       565.31 o
  21   3   1        253.95        390.82       112.58 o
  23   3   1        279.97        223.35       137.67 o
  25   3   1        604.46        605.43       177.83 o
  27   3   1         14.85         -2.00        20.54 o
  29   3   1        695.24        746.19       227.40 o
 -30   4   1        689.07        673.48       207.20 o
 -28   4   1        727.34        992.01       265.35 o
 -26   4   1        166.98        236.45        83.68 o
 -24   4   1        347.72        468.97       140.19 o
 -22   4   1         66.66         82.77        55.50 o
 -20   4   1       1386.25       1674.50       269.27 o
 -18   4   1        128.23        148.48        52.16 o
 -16   4   1          4.79         38.13        40.10 o
 -14   4   1        227.40        185.99        80.76 o
 -12   4   1       5346.30       5440.93       197.56 o
 -10   4   1       6980.36       7241.23       292.39 o
  -8   4   1       1402.95       1530.48       100.21 o
  -6   4   1       1231.92       1302.72        88.52 o
  -4   4   1          3.06          9.71        14.97 o
  -2   4   1        901.07        940.10        79.67 o
   0   4   1         11.84          2.88        10.30 o
   2   4   1        526.55        527.19        77.72 o
   4   4   1      10583.84      10502.93       381.27 o
   6   4   1       4545.77       4346.04       175.79 o
   8   4   1       7150.47       7282.30       339.03 o
  10   4   1        127.33        136.03        34.30 o
  12   4   1         13.41         51.08        56.91 o
  14   4   1       2273.58       2585.76       327.24 o
  16   4   1        256.21        263.44        84.76 o
  18   4   1       1425.78       1602.57       289.25 o
  20   4   1        802.54        911.94       167.86 o
  22   4   1        199.45        291.98       174.74 o
  24   4   1        110.18        128.09        45.21 o
  26   4   1        614.37        724.22       171.80 o
  28   4   1         55.70         40.89        37.03 o
 -27   5   1          3.12        -15.49        31.00 o
 -25   5   1        578.03        532.90       155.68 o
 -23   5   1        295.46        249.03       111.95 o
 -21   5   1        142.21        173.76        93.01 o
 -19   5   1        299.74        200.02       103.55 o
 -17   5   1        286.13        434.10       136.23 o
 -15   5   1         60.81         42.13        42.72 o
 -13   5   1       2432.54       2281.70       297.77 o
 -11   5   1        119.39        128.87        50.09 o
  -9   5   1       2299.64       2447.61       140.66 o
  -7   5   1        710.20        787.68        99.36 o
  -5   5   1       2017.75       1992.65       154.38 o
  -3   5   1        747.73        697.07        75.36 o
  -1   5   1       1086.30        861.35       100.24 o
   1   5   1        821.55        860.08        86.66 o
   3   5   1         54.35        114.75        40.50 o
   5   5   1       1788.05       1954.38       170.65 o
   7   5   1       2157.49       1850.81       168.82 o
   9   5   1        163.31        129.53        43.71 o
  11   5   1         73.53         67.04        53.15 o
  13   5   1        667.19        863.88       184.29 o
  15   5   1       5611.85       5659.42       486.16 o
  17   5   1         19.18         57.85        68.34 o
  19   5   1        941.78        901.92       203.25 o
  21   5   1        601.01        462.46       140.73 o
  23   5   1         10.06         11.58        17.01 o
  25   5   1         67.94         51.85        52.08 o
  27   5   1          0.09        -11.85        43.74 o
 -26   6   1         13.78         88.37        68.87 o
 -24   6   1        280.05        269.55       120.17 o
 -22   6   1        489.56        617.46       178.74 o
 -20   6   1        706.83        616.02       173.72 o
 -18   6   1        441.44        514.83       159.06 o
 -16   6   1        201.43        255.61       121.55 o
 -14   6   1        567.34        542.74       167.06 o
 -12   6   1          0.07          4.30        33.07 o
 -10   6   1        618.04        673.14       170.23 o
  -8   6   1        160.36        144.47        53.39 o
  -6   6   1        439.66        466.80        82.39 o
  -4   6   1         55.89         39.52        14.98 o
  -2   6   1          6.28         12.37        12.94 o
   0   6   1        242.68        291.62        55.63 o
   2   6   1         36.65         23.07        12.50 o
   4   6   1        100.48        122.01        49.88 o
   6   6   1         28.31         57.12        30.34 o
   8   6   1        238.05        217.38        66.69 o
  10   6   1        103.34         93.84        34.46 o
  12   6   1        414.42        304.03       114.13 o
  14   6   1        501.83        467.28       152.29 o
  16   6   1        266.46        353.89       140.44 o
  18   6   1          7.88         36.47        76.53 o
  20   6   1         58.50        157.56       106.33 o
  22   6   1          0.20        -18.70        49.86 o
  24   6   1         12.36         43.10         6.10 o
 -23   7   1        103.64         81.07        70.82 o
 -21   7   1        324.84        234.41       118.75 o
 -19   7   1        181.29        230.99       124.50 o
 -17   7   1         35.15         63.21        78.86 o
 -15   7   1         16.96         14.03        30.53 o
 -13   7   1         63.57        -24.66        74.17 o
 -11   7   1        265.76        281.84       107.57 o
  -9   7   1        532.25        470.86       155.70 o
  -7   7   1          0.10        -11.98        25.80 o
  -5   7   1       4591.18       4690.73       614.53 o
  -3   7   1          3.58          3.09         7.26 o
  -1   7   1       2792.35       2959.70       171.35 o
   1   7   1       7253.11       7820.55       316.58 o
   3   7   1       1733.20       1586.38       142.24 o
   5   7   1          1.10         -7.83        17.16 o
   7   7   1         20.84          9.84        17.82 o
   9   7   1        409.58        325.46       137.89 o
  11   7   1       1351.72       1333.61       261.98 o
  13   7   1        275.78        154.40        94.15 o
  15   7   1        239.56        292.26       142.81 o
  17   7   1          0.00         74.54        71.21 o
  19   7   1         47.42        200.84       109.39 o
  21   7   1        408.49        433.55       155.18 o
 -20   8   1          3.18         89.72        88.04 o
 -18   8   1         25.33         29.20        76.79 o
 -16   8   1        127.66        265.50       129.28 o
 -14   8   1        105.91         69.24        56.95 o
 -12   8   1          7.26        -36.61        84.73 o
 -10   8   1        154.59        138.27        59.92 o
  -8   8   1          0.58        -12.90        35.04 o
  -6   8   1         95.26         63.76        45.21 o
  -4   8   1        162.29        183.43        89.67 o
  -2   8   1        636.87        654.39       145.76 o
   0   8   1       1030.55       1100.56       185.06 o
   2   8   1        265.40        253.76        88.34 o
   4   8   1        209.72        252.34       121.04 o
   6   8   1         82.08        458.14       168.47 o
   8   8   1         40.18         22.39        22.62 o
  10   8   1        217.42        259.35       124.48 o
  12   8   1          0.51        -44.92        70.15 o
  14   8   1         32.07        -42.79        69.74 o
  16   8   1         64.45         72.30        82.28 o
  18   8   1          1.95         37.89        85.72 o
 -13   9   1         38.94         32.27        43.19 o
 -11   9   1        136.69        180.86       117.71 o
  -9   9   1         83.47        -66.45        85.81 o
  -7   9   1          2.18         65.79        90.88 o
  -5   9   1          6.30         44.65        62.82 o
  -3   9   1        363.15        387.03       116.48 o
  -1   9   1        263.32        216.79        86.94 o
   1   9   1        230.44        274.89       100.86 o
   3   9   1        198.49        159.71        75.16 o
   5   9   1        159.65        196.53       117.46 o
   7   9   1          2.08          1.45         3.94 o
   9   9   1         56.22        -18.74       102.07 o
  11   9   1         57.33       -102.76        83.99 o
  13   9   1         17.95         42.79        30.82 o
 -32   0   2       1213.12       1493.93       442.52 o
 -30   0   2        111.04         96.15        72.97 o
 -28   0   2       1072.13        899.39       207.82 o
 -26   0   2       2069.20       2077.72       299.86 o
 -24   0   2      10876.58      10503.80       645.56 o
 -22   0   2       2303.38       2072.95       267.34 o
 -20   0   2         48.41         37.91        16.10 o
 -18   0   2        969.27        834.53       147.52 o
 -16   0   2       3110.60       3036.31       266.83 o
 -14   0   2      15415.94      14496.57       544.74 o
 -12   0   2      15084.05      15348.17       508.66 o
 -10   0   2        510.24        468.06        80.48 o
  -8   0   2      10159.17      10675.47       336.23 o
  -6   0   2      17719.98      17415.75       372.73 o
  -4   0   2       4688.21       4191.02      1021.82 o
   2   0   2      10237.14       9888.38       217.29 o
   4   0   2       5668.04       5003.78       196.08 o
   6   0   2      50070.38      48897.49       745.36 o
   8   0   2       3288.91       2913.79       193.23 o
  10   0   2       9413.60       9028.28       377.31 o
  12   0   2       2842.04       2706.10       227.30 o
  14   0   2        771.83        633.28       120.43 o
  16   0   2         39.21         87.65        50.41 o
  18   0   2         72.58         73.46        47.92 o
  20   0   2        971.71        768.26       165.82 o
  22   0   2        731.39        613.94       150.27 o
  24   0   2          2.75        -28.09        56.74 o
  26   0   2        269.26        160.73        74.93 o
  28   0   2        226.83        328.09       129.53 o
  30   0   2          3.55        -27.47        49.87 o
 -33   1   2         40.01          6.89        34.36 o
 -31   1   2        383.51        343.26       118.76 o
 -29   1   2        378.30        301.50       107.59 o
 -27   1   2        231.24        172.41        80.38 o
 -25   1   2         34.35          7.44        21.26 o
 -23   1   2       1274.72       1350.80       371.68 o
 -21   1   2       3591.85       3219.06       433.51 o
 -19   1   2        147.26        120.49        43.12 o
 -17   1   2       3923.90       3661.53       205.23 o
 -15   1   2       2067.86       1943.98       175.73 o
 -13   1   2        117.70         84.41        29.46 o
 -11   1   2       7622.34       7707.64       305.28 o
  -9   1   2       6858.38       6101.59       526.62 o
  -7   1   2         42.15        104.36        31.16 o
  -5   1   2       1981.20       1722.53       223.18 o
  -3   1   2         93.96         80.53        15.12 o
  -1   1   2       3568.03       3434.08       180.09 o
   1   1   2        117.44        126.58        17.98 o
   3   1   2        268.47        206.13        27.95 o
   5   1   2        698.08        670.82        45.25 o
   7   1   2       2537.01       2602.64       104.82 o
   9   1   2       3384.18       3363.43       165.34 o
  11   1   2       8026.03       8063.72       280.55 o
  13   1   2          1.76         18.33        12.74 o
  15   1   2        182.73        156.16        43.35 o
  17   1   2       1078.04        828.08       104.59 o
  19   1   2        460.72        422.36        84.24 o
  21   1   2         77.77         67.31        39.53 o
  23   1   2        727.23        717.77       119.57 o
  25   1   2        307.63        227.25        68.89 o
  27   1   2        187.38        240.84       117.45 o
  29   1   2         52.47        104.06        74.24 o
  31   1   2         75.95         96.12       116.08 o
 -32   2   2        107.55         11.44        45.14 o
 -30   2   2         88.45         61.23        63.11 o
 -28   2   2        780.49        778.07       222.51 o
 -26   2   2          2.87          7.23        38.04 o
 -24   2   2      10672.94      10955.25      1622.99 o
 -22   2   2        333.01        323.71        88.12 o
 -20   2   2        884.20        820.30        78.53 o
 -18   2   2       1515.93       1355.92       167.40 o
 -16   2   2       1979.84       2218.23       279.48 o
 -14   2   2       2789.65       3054.52       228.89 o
 -12   2   2         30.44         50.41        39.44 o
 -10   2   2        104.86        119.26        41.37 o
  -8   2   2       1537.25       1492.93        75.39 o
  -6   2   2      31486.50      29583.80       330.99 o
  -4   2   2      28118.76      25306.60       805.07 o
  -2   2   2      93560.47      96766.50       893.28 o
   0   2   2       1595.15       1626.68       104.52 o
   2   2   2        479.54        494.09        44.95 o
   4   2   2       5455.90       4927.25       132.56 o
   6   2   2        376.28        440.61        38.78 o
   8   2   2       2769.03       2748.35       124.27 o
  10   2   2        396.48        498.45        56.95 o
  12   2   2        278.66        312.31        46.88 o
  14   2   2         91.53        210.56        44.61 o
  16   2   2        126.60        226.83        72.40 o
  18   2   2        180.89        206.83        51.36 o
  20   2   2         80.29         95.27        62.98 o
  22   2   2        234.15        247.83        74.99 o
  24   2   2       1322.15       1271.40       204.68 o
  26   2   2        376.39        548.06       137.83 o
  28   2   2         19.63         45.46        40.98 o
  30   2   2        164.33        157.96        82.24 o
 -31   3   2        641.73        751.23       325.91 o
 -29   3   2        144.74         41.01       160.96 o
 -27   3   2        188.24        159.30       122.43 o
 -25   3   2        112.74        101.39        49.88 o
 -23   3   2        194.85        213.70       106.07 o
 -21   3   2        280.91        345.06        96.46 o
 -19   3   2         31.21         -0.12        20.83 o
 -17   3   2        766.97        891.31       217.76 o
 -15   3   2         84.68         65.10        50.50 o
 -13   3   2       1731.45       1813.21       151.39 o
 -11   3   2       1780.32       1831.48        75.66 o
  -9   3   2       6583.12       6456.81       227.05 o
  -7   3   2       5972.32       5574.82       190.67 o
  -5   3   2      10263.78      10398.71       186.49 o
  -3   3   2       2478.22       2550.00       105.52 o
  -1   3   2        342.37        427.64        91.77 o
   1   3   2       7137.50       6959.73       213.02 o
   3   3   2       2378.72       2055.79       137.81 o
   5   3   2       1914.23       1932.26        87.39 o
   7   3   2       8541.24       8831.39       223.67 o
   9   3   2          0.42         73.75        31.30 o
  11   3   2         48.83         84.47        53.38 o
  13   3   2         11.29         25.34        25.54 o
  15   3   2          0.14         74.50        60.89 o
  17   3   2          2.26         44.97        41.40 o
  19   3   2        367.93        424.43       108.56 o
  21   3   2        733.73        977.21       171.44 o
  23   3   2          0.79        -12.29        18.65 o
  25   3   2        124.08         90.73        97.19 o
  27   3   2        205.12        218.27        87.58 o
  29   3   2         87.97        176.91       101.98 o
 -30   4   2          0.31         57.04        30.41 o
 -28   4   2        103.19         15.89        35.82 o
 -26   4   2         45.47         -7.03        32.52 o
 -24   4   2        610.88        648.10       147.90 o
 -22   4   2         54.79         85.17        66.41 o
 -20   4   2        798.00        888.97       276.58 o
 -18   4   2        724.38        799.76       140.67 o
 -16   4   2         10.26         -0.74        18.82 o
 -14   4   2        508.37        662.86       141.04 o
 -12   4   2        586.83        660.86        55.55 o
 -10   4   2         28.13         46.09        25.90 o
  -8   4   2       1416.60       1505.82       117.82 o
  -6   4   2        531.20        411.57        58.03 o
  -4   4   2      19341.69      18863.31       345.07 o
  -2   4   2       3198.20       2901.94       135.93 o
   0   4   2        101.89         93.73        43.75 o
   2   4   2        997.37       1093.10        96.22 o
   4   4   2      11890.18      12229.21       299.88 o
   6   4   2       2638.28       3232.50       187.33 o
   8   4   2        404.00        357.50        50.70 o
  10   4   2         44.67         66.87        70.84 o
  12   4   2        106.85         97.89        47.47 o
  14   4   2        879.36        946.41       160.43 o
  16   4   2       4137.24       4709.28      1321.90 o
  18   4   2        274.55        244.80        80.19 o
  20   4   2         98.24        197.33        90.39 o
  22   4   2        488.27        503.25       134.92 o
  24   4   2         82.91        114.07        67.80 o
  26   4   2        164.71        245.03       109.37 o
  28   4   2          3.33          6.34        54.75 o
 -29   5   2        235.55        217.72        87.33 o
 -27   5   2         75.99         36.99        77.16 o
 -25   5   2        449.25        377.86       141.35 o
 -23   5   2        136.17        294.11       120.64 o
 -21   5   2        149.11        162.08        83.95 o
 -19   5   2        573.40        406.14       127.52 o
 -17   5   2        763.10        913.97       190.40 o
 -15   5   2          0.15         29.27        35.35 o
 -13   5   2        243.59        255.83        66.42 o
 -11   5   2         52.68         37.61        15.95 o
  -9   5   2       3083.88       3223.42       194.15 o
  -7   5   2       3713.32       3719.99       198.53 o
  -5   5   2        561.34        494.04        62.19 o
  -3   5   2        938.75       1016.55        90.72 o
  -1   5   2          0.16         10.91        17.18 o
   1   5   2        782.43        788.64       111.19 o
   3   5   2          7.89         -2.58        24.32 o
   5   5   2        941.97        857.32       117.32 o
   7   5   2        307.69        313.04        75.91 o
   9   5   2         27.77         16.35        22.85 o
  11   5   2        140.80        103.54        52.35 o
  13   5   2        134.03        102.49        85.92 o
  15   5   2       1207.86       1338.20       244.47 o
  17   5   2        147.63        187.71        96.55 o
  19   5   2       1073.37       1290.42       257.76 o
  21   5   2        180.86        250.04        91.16 o
  23   5   2          0.50         -7.90        25.33 o
  25   5   2         17.75         90.17        73.30 o
 -26   6   2        212.26        281.87       144.22 o
 -24   6   2        635.70        720.88       200.07 o
 -22   6   2       1185.76       1161.96       247.19 o
 -20   6   2         58.52         87.90        67.57 o
 -18   6   2        257.24        296.28       124.61 o
 -16   6   2        474.28        321.72       128.53 o
 -14   6   2        563.67        505.73       150.99 o
 -12   6   2        169.44        149.67        67.94 o
 -10   6   2          7.50        -15.90        49.01 o
  -8   6   2        212.22        271.54        59.48 o
  -6   6   2         22.77         41.16        17.26 o
  -4   6   2         74.75        101.71        32.85 o
  -2   6   2         42.25         31.32        10.52 o
   0   6   2         11.23          9.79        20.75 o
   2   6   2        108.54        120.44        34.52 o
   4   6   2        270.78        282.86        73.20 o
   6   6   2         34.82         31.88        21.36 o
   8   6   2        657.61        653.42       113.04 o
  10   6   2         36.45        -37.53        72.58 o
  12   6   2         67.25        -19.32        63.53 o
  14   6   2         13.67         84.21        87.05 o
  16   6   2       3196.22       3605.37       426.32 o
  18   6   2          2.59        114.64        93.32 o
  20   6   2         56.83        -23.70        50.23 o
  22   6   2         21.93         94.40       100.52 o
  24   6   2        164.83        127.95        75.17 o
 -23   7   2        229.49        222.54       109.82 o
 -21   7   2        480.33        508.47       169.99 o
 -19   7   2        346.26        465.33       158.21 o
 -17   7   2         50.37        154.84       110.68 o
 -15   7   2        198.89        174.45       105.39 o
 -13   7   2          0.27       -115.71        77.14 o
 -11   7   2         68.34         38.51        29.88 o
  -9   7   2         95.02         51.03        28.03 o
  -7   7   2        391.81        423.03        96.77 o
  -5   7   2          2.29        -18.11        61.44 o
  -3   7   2        267.54        243.13        54.23 o
  -1   7   2         10.48         15.50        20.79 o
   1   7   2          0.29         -7.17        16.07 o
   3   7   2        530.94        498.62        79.80 o
   5   7   2        166.84        133.53        48.53 o
   7   7   2       1086.27       1242.45       167.44 o
   9   7   2         27.05         46.95        58.58 o
  11   7   2        373.85        445.89       144.27 o
  13   7   2        328.61        356.78       138.36 o
  15   7   2        365.22        176.34       118.46 o
  17   7   2        132.67        188.56       120.40 o
  19   7   2         22.20         25.51        41.82 o
  21   7   2          7.22         16.52        51.13 o
 -20   8   2         37.36        257.85       134.35 o
 -18   8   2         70.50        104.48       103.14 o
 -16   8   2          3.77        141.18        97.20 o
 -14   8   2         19.54         20.09        65.35 o
 -12   8   2         14.45        -29.61        36.54 o
 -10   8   2         14.61        -25.65        43.01 o
  -8   8   2          7.32        -17.82        26.34 o
  -6   8   2        273.39        401.10       113.56 o
  -4   8   2        470.11        580.15       121.67 o
  -2   8   2       2116.69       2404.42       210.85 o
   0   8   2        396.19        391.52       116.32 o
   2   8   2        211.37        108.24       134.17 o
   4   8   2         67.75         41.68        46.98 o
   6   8   2        873.21        990.26       256.96 o
   8   8   2          0.01        -55.04       107.82 o
  10   8   2        334.61        264.53       131.55 o
  12   8   2        651.53        682.99       204.36 o
  14   8   2        345.28        297.77       142.22 o
  16   8   2          0.07         15.11        17.06 o
 -13   9   2         32.37          5.44        57.87 o
 -11   9   2         70.14        177.56        92.91 o
  -9   9   2          7.89        -46.14        88.75 o
  -7   9   2          5.08         31.25        66.15 o
  -5   9   2         76.98        102.12        64.06 o
  -3   9   2         27.46         17.16        57.60 o
  -1   9   2        145.16        198.36        79.95 o
   1   9   2        555.58        690.49       157.69 o
   3   9   2         39.87        -31.87        62.48 o
   5   9   2          8.10          4.67        49.09 o
   7   9   2          0.16        -20.86        95.83 o
   9   9   2        364.54        467.88       193.85 o
  11   9   2          0.05          2.48        46.90 o
 -33   1   3          6.97         -7.72        64.23 o
 -31   1   3         53.37         -8.76        53.23 o
 -29   1   3          4.13         29.45        78.86 o
 -27   1   3        737.15        654.89       143.81 o
 -25   1   3        135.48         91.87       102.52 o
 -23   1   3       9278.90       8735.08      1288.28 o
 -21   1   3        535.91        533.68       114.81 o
 -19   1   3        217.88        324.84        85.64 o
 -17   1   3       1265.77       1405.00       161.00 o
 -15   1   3       4872.85       4878.85       279.10 o
 -13   1   3        639.93        735.54        98.28 o
 -11   1   3        984.33        895.30       100.96 o
  -9   1   3       3073.32       3241.20       354.70 o
  -7   1   3      11512.79      10639.95       366.22 o
  -5   1   3       6808.59       6426.09       142.87 o
  -3   1   3       4144.20       4216.20        87.87 o
  -1   1   3        915.50       1047.42        61.35 o
   1   1   3      11817.41      11681.53       176.03 o
   3   1   3       5251.05       5360.13       116.20 o
   5   1   3       5361.63       5450.87       111.65 o
   7   1   3       2147.17       2243.76       100.57 o
   9   1   3       1892.39       2025.29       131.50 o
  11   1   3      24856.09      27364.41       671.61 o
  13   1   3        114.88         85.14        31.00 o
  15   1   3        265.91        297.91        61.42 o
  17   1   3        979.49        948.26       114.78 o
  19   1   3        185.01        242.32        66.23 o
  21   1   3         10.88          5.31        25.78 o
  23   1   3         37.78         58.08        37.03 o
  25   1   3        448.90        373.25        92.78 o
  27   1   3        887.71        692.27       188.27 o
  29   1   3         33.36         48.50        54.76 o
 -32   2   3         16.08         29.31        15.94 o
 -30   2   3          8.24         -8.38        20.71 o
 -28   2   3        119.82         23.06       104.70 o
 -26   2   3        356.00        435.69       126.26 o
 -24   2   3        242.08        364.29       109.60 o
 -22   2   3       4600.21       4352.39       633.48 o
 -20   2   3       2473.52       2083.05       311.77 o
 -18   2   3         80.02         80.38        33.33 o
 -16   2   3        434.75        326.03        79.18 o
 -14   2   3       1085.31       1127.47       138.73 o
 -12   2   3      12049.92      13023.62       564.81 o
 -10   2   3        590.61        884.67       307.70 o
  -8   2   3       5523.86       5237.48       195.65 o
  -6   2   3         58.07         57.94        17.39 o
  -4   2   3     132381.28     140765.66      1161.97 o
  -2   2   3       9014.91       9070.55       393.08 o
   0   2   3         21.55         23.79        13.14 o
   2   2   3       4126.50       4000.90       187.42 o
   4   2   3       1521.18       1682.77       117.85 o
   6   2   3        683.10        633.26        41.81 o
   8   2   3       2007.36       1899.48       151.83 o
  10   2   3         58.87        128.12        33.25 o
  12   2   3       1664.32       1759.48       297.83 o
  14   2   3       1285.67       1416.84       150.35 o
  16   2   3        308.83        383.64        81.97 o
  18   2   3       2262.18       2293.90       161.52 o
  20   2   3        534.67        658.67        86.05 o
  22   2   3        965.47        872.36       192.35 o
  24   2   3          2.52        159.24        92.52 o
  26   2   3        129.93        137.92        80.51 o
  28   2   3          2.34        -70.40       104.83 o
 -33   3   3          0.32        182.09       202.75 o
 -31   3   3         48.91         26.60        36.34 o
 -29   3   3          7.32          2.29        44.39 o
 -27   3   3        246.61        391.10       311.99 o
 -25   3   3        289.78        291.05        85.88 o
 -23   3   3       2333.90       2367.78       831.38 o
 -21   3   3       1543.84       1546.25       342.85 o
 -19   3   3        194.66        331.92        95.27 o
 -17   3   3       1351.12       1498.47       183.72 o
 -15   3   3        131.34         88.52        48.74 o
 -13   3   3       7425.19       7885.75       282.47 o
 -11   3   3        305.34        330.91        53.40 o
  -9   3   3      21431.60      22563.54       388.98 o
  -7   3   3        300.09        315.86        34.99 o
  -5   3   3         57.06         71.92        36.27 o
  -3   3   3      10153.11       8950.20       500.06 o
  -1   3   3       2559.30       2324.59       156.25 o
   1   3   3      21867.58      21449.67       417.12 o
   3   3   3       8374.22       7677.76       422.36 o
   5   3   3          6.75         16.09        17.58 o
   7   3   3         24.10         34.87        23.38 o
   9   3   3        797.86       1065.22       291.02 o
  11   3   3       1245.62       1389.90       236.71 o
  13   3   3       5133.75       5617.24       471.28 o
  15   3   3       5614.31       6394.86       994.49 o
  17   3   3      13061.47      13758.95       620.54 o
  19   3   3       4856.05       4928.66       374.97 o
  21   3   3         33.89         37.84        36.88 o
  23   3   3        303.99        338.22       109.98 o
  25   3   3       1005.00        988.19       223.62 o
  27   3   3         15.82         42.87        37.04 o
 -30   4   3        274.44        406.82       129.83 o
 -28   4   3         46.70         28.44        29.37 o
 -26   4   3         18.26         12.71        30.01 o
 -24   4   3        403.96        310.44       117.56 o
 -22   4   3        717.25        769.58       154.80 o
 -20   4   3       1427.32       1706.97       340.67 o
 -18   4   3        187.78        197.18        58.55 o
 -16   4   3         70.95        111.55        66.37 o
 -14   4   3         88.71         83.72        19.17 o
 -12   4   3       1093.56       1270.59       114.76 o
 -10   4   3        688.09        605.96        72.27 o
  -8   4   3        180.71        206.62        37.58 o
  -6   4   3       6064.52       5519.67       183.65 o
  -4   4   3      12608.18      11601.84       400.63 o
  -2   4   3        401.10        338.64        52.83 o
   0   4   3       7838.28       8140.26       340.60 o
   2   4   3       5950.95       6961.40       275.46 o
   4   4   3       3459.73       3564.53       197.66 o
   6   4   3        253.24        183.96        49.07 o
   8   4   3        169.98         65.22        54.04 o
  10   4   3       1707.66       1729.93       122.30 o
  12   4   3        182.40        206.87        72.48 o
  14   4   3       1578.74       1817.43       217.69 o
  16   4   3       3284.71       3758.61       792.69 o
  18   4   3         75.66         74.75        48.86 o
  20   4   3        110.53        187.43        75.81 o
  22   4   3         95.82        127.24        59.72 o
  24   4   3         45.47         65.54        36.56 o
  26   4   3        271.99        357.39       121.63 o
 -29   5   3         35.61         74.04        69.52 o
 -27   5   3       1003.72        883.97       216.28 o
 -25   5   3          4.52         38.67        63.82 o
 -23   5   3         40.85         67.72        67.73 o
 -21   5   3       1220.95       1220.33       228.33 o
 -19   5   3         49.87         58.86        61.79 o
 -17   5   3        176.41        506.85       148.71 o
 -15   5   3         37.65         59.65        55.29 o
 -13   5   3         10.18          8.11        14.88 o
 -11   5   3         76.11         36.36        19.97 o
  -9   5   3       3880.57       4245.67       378.35 o
  -7   5   3       2888.12       3096.30       162.78 o
  -5   5   3        141.24        198.42        37.35 o
  -3   5   3        303.22        311.37        49.25 o
  -1   5   3          2.55          4.60        19.53 o
   1   5   3        119.15        123.78        41.63 o
   3   5   3       1009.30        918.07       110.55 o
   5   5   3        247.11        231.04        64.59 o
   7   5   3        189.93        118.16        67.64 o
   9   5   3          0.97        -18.87        16.36 o
  11   5   3         39.91         12.62        18.04 o
  13   5   3         44.75         96.70        82.06 o
  15   5   3       6463.07       6578.34       537.62 o
  17   5   3        552.94        679.06       177.94 o
  19   5   3        468.37        572.35       145.06 o
  21   5   3        249.17        346.21       108.80 o
  23   5   3          5.70         73.79        61.37 o
  25   5   3        411.49        603.86       189.09 o
 -26   6   3        213.04        336.15       136.56 o
 -24   6   3        956.20       1024.05       233.29 o
 -22   6   3         26.73         18.08        44.35 o
 -20   6   3        365.65        320.01       115.80 o
 -18   6   3        138.22        179.91        97.05 o
 -16   6   3        358.01        291.68       126.60 o
 -14   6   3         51.80         17.63        47.59 o
 -12   6   3         51.52         90.29        60.06 o
 -10   6   3         10.58         -1.80        27.23 o
  -8   6   3        574.48        525.37        65.13 o
  -6   6   3        633.48        769.13        81.23 o
  -4   6   3         24.70         20.94        14.62 o
  -2   6   3          7.99          3.66         9.08 o
   0   6   3        404.41        324.06        59.31 o
   2   6   3       1573.83       1583.81       180.97 o
   4   6   3        452.30        512.63       102.52 o
   6   6   3        239.79        222.46        90.53 o
   8   6   3        129.33         98.09        42.09 o
  10   6   3          2.72          1.35        37.98 o
  12   6   3          5.77         19.95        10.16 o
  14   6   3        269.73        386.52       153.62 o
  16   6   3       2367.57       2743.32       373.49 o
  18   6   3         57.78        166.92       105.41 o
  20   6   3         36.93        -30.18        61.51 o
  22   6   3          7.90         -3.85        18.48 o
 -23   7   3         28.02         74.90        52.79 o
 -21   7   3        113.45        207.87        97.32 o
 -19   7   3        274.78        339.90       143.80 o
 -17   7   3        321.16        422.77       147.45 o
 -15   7   3         86.99        112.90        81.83 o
 -13   7   3         73.91         63.28        63.20 o
 -11   7   3         24.22         16.63        17.39 o
  -9   7   3          2.67        -23.98        25.85 o
  -7   7   3        921.43        896.84       145.11 o
  -5   7   3       5131.36       5393.35       358.07 o
  -3   7   3       2203.53       2477.74       240.85 o
  -1   7   3       1502.68       1574.43       123.73 o
   1   7   3        391.35        418.81        69.83 o
   3   7   3        828.08        745.82        97.96 o
   5   7   3         23.60          8.12        31.62 o
   7   7   3       1156.47       1099.10       163.18 o
   9   7   3        379.20        340.36        91.02 o
  11   7   3         15.51          0.19        61.52 o
  13   7   3        805.49        966.16       233.32 o
  15   7   3        174.04        169.75       108.19 o
  17   7   3        465.33        558.33       188.39 o
  19   7   3         17.09         43.08        18.69 o
 -20   8   3         58.22         98.32        81.46 o
 -18   8   3         47.58        127.73       103.04 o
 -16   8   3          0.45        115.14        83.70 o
 -14   8   3         99.75        137.68        59.58 o
 -12   8   3        106.18         62.95       124.44 o
 -10   8   3        182.44        168.25        57.32 o
  -8   8   3         90.96         71.90        37.64 o
  -6   8   3         74.42        217.36       115.97 o
  -4   8   3        201.75        259.76        68.48 o
  -2   8   3        158.78        183.87        61.75 o
   0   8   3        942.68        919.71       129.14 o
   2   8   3        154.29        103.10       129.74 o
   4   8   3         67.50        132.41        90.04 o
   6   8   3        100.58        162.26        95.03 o
   8   8   3         63.95         31.54        22.33 o
  10   8   3         53.42         10.63        69.95 o
  12   8   3        140.17        126.22        97.42 o
  14   8   3         24.44         66.92        75.99 o
  16   8   3         21.44         93.44       115.94 o
 -15   9   3          4.13         -0.80        38.48 o
 -13   9   3         87.25         45.93        33.44 o
 -11   9   3          2.04         31.47        26.85 o
  -9   9   3          0.53       -161.55       107.70 o
  -7   9   3          2.24        -72.47        68.11 o
  -5   9   3          1.32        -29.58        43.51 o
  -3   9   3         34.45         17.29        59.60 o
  -1   9   3          5.94         24.37        28.06 o
   1   9   3          5.37          0.67        26.34 o
   3   9   3         14.22        -45.00        69.66 o
   5   9   3         79.64        225.94       131.60 o
   7   9   3        116.43         77.91        26.90 o
   9   9   3         65.77        -13.46        88.00 o
  11   9   3          4.29         25.69        42.84 o
 -34   0   4          4.00        166.68       221.19 o
 -32   0   4        277.02        453.38       395.13 o
 -30   0   4       2993.40       3259.23       740.15 o
 -28   0   4        292.87        360.14       112.46 o
 -26   0   4      13830.68      14276.48      2769.20 o
 -24   0   4       1859.87       1761.56       254.08 o
 -22   0   4        162.22        134.42        63.91 o
 -20   0   4          8.62         25.43         9.42 o
 -18   0   4          1.89         49.57        31.06 o
 -16   0   4       3449.74       3326.93       274.74 o
 -14   0   4       1622.59       1732.66       181.87 o
 -12   0   4       3419.43       3661.52       693.83 o
 -10   0   4        401.47        396.88        67.98 o
  -8   0   4       4755.60       3589.90      1042.32 o
  -6   0   4      12458.80      11785.50       745.83 o
  -4   0   4         57.11        180.19       133.53 o
  -2   0   4      36438.27      38578.34       669.10 o
   0   0   4      35122.21      34287.23       287.73 o
   2   0   4      11884.25      11954.57       189.55 o
   4   0   4       2669.19       2595.90       113.21 o
   6   0   4      87233.74      86600.50      1385.31 o
   8   0   4        909.81       1038.77       127.72 o
  10   0   4      22854.08      23473.54       646.11 o
  12   0   4      19670.95      20729.71       662.29 o
  14   0   4        193.44        250.64        77.76 o
  16   0   4       3847.15       3897.59       326.28 o
  18   0   4        204.79        146.87        65.77 o
  20   0   4        950.34        787.41       168.16 o
  22   0   4        328.66        362.58       120.70 o
  24   0   4         10.94        -12.58        40.39 o
  26   0   4        243.06        178.54        92.92 o
  28   0   4          7.32        -39.22        64.37 o
 -33   1   4          6.62         10.53        21.88 o
 -31   1   4         29.62         -7.03        21.50 o
 -29   1   4         38.76         30.92        32.01 o
 -27   1   4        760.98        661.91       146.21 o
 -25   1   4        426.51        511.99       137.01 o
 -23   1   4         34.35         64.68        64.93 o
 -21   1   4         44.48         42.81        32.93 o
 -19   1   4        620.50        664.54       119.25 o
 -17   1   4       1968.77       1639.07       169.50 o
 -15   1   4       7722.70       6959.59       340.02 o
 -13   1   4       1227.57       1179.81        97.31 o
 -11   1   4       3257.30       3353.22       176.03 o
  -9   1   4      90368.06      87286.29      4045.64 o
  -7   1   4       1144.61       1048.15        91.76 o
  -5   1   4      90304.98      94333.84      1254.40 o
  -3   1   4      25739.72      26059.71       342.24 o
  -1   1   4       1593.90       1571.37        84.28 o
   1   1   4         16.15         16.76         7.61 o
   3   1   4        107.92         84.52        12.91 o
   5   1   4        364.36        420.59        30.71 o
   7   1   4       2271.32       2369.29       107.41 o
   9   1   4       5700.54       5511.99       223.25 o
  11   1   4       1706.82       1605.45       130.52 o
  13   1   4        836.32        894.99       103.47 o
  15   1   4          8.80         14.25        13.12 o
  17   1   4         79.22         70.97        42.19 o
  19   1   4        165.79        173.46        53.25 o
  21   1   4        331.85        336.57        79.74 o
  23   1   4       2130.97       1956.72       206.43 o
  25   1   4          6.07         -5.89        45.01 o
  27   1   4          3.36         -0.68        49.52 o
  29   1   4         10.29         -6.16         4.11 o
 -34   2   4         28.14         66.36        53.67 o
 -32   2   4         13.80         61.31        39.81 o
 -30   2   4         83.17         78.31        61.76 o
 -28   2   4        213.18        190.95        83.03 o
 -26   2   4       3708.54       3890.41       709.26 o
 -24   2   4        682.57        609.49       215.92 o
 -22   2   4        575.82        477.15       112.04 o
 -20   2   4         28.92         17.99        45.93 o
 -18   2   4       1799.30       1804.80       197.49 o
 -16   2   4       1683.64       1617.06       173.15 o
 -14   2   4      12732.70      14695.96       960.56 o
 -12   2   4       3823.93       4005.47       235.69 o
 -10   2   4       3465.48       3645.43       159.98 o
  -8   2   4       2212.42       2250.40       120.80 o
  -6   2   4      37554.37      37687.84       479.93 o
  -4   2   4        658.34        670.34       102.30 o
  -2   2   4       5134.01       4644.83       300.21 o
   0   2   4        241.47        172.44        32.53 o
   2   2   4        316.41        310.71        33.70 o
   4   2   4       4347.55       4627.10       123.94 o
   6   2   4       3314.32       3126.90       115.84 o
   8   2   4        217.54        239.10        46.24 o
  10   2   4         94.34        152.26        44.79 o
  12   2   4        345.81        554.89        99.10 o
  14   2   4        288.36        404.92        93.45 o
  16   2   4       2295.35       2436.76       167.00 o
  18   2   4         72.67         94.48        67.44 o
  20   2   4        472.28        469.98        79.88 o
  22   2   4         62.01         60.42        50.90 o
  24   2   4        562.24        528.47       137.50 o
  26   2   4        417.30        518.47       144.87 o
  28   2   4          5.86        -16.57        35.46 o
 -33   3   4         19.57         60.45        47.61 o
 -31   3   4        674.87        804.15       276.07 o
 -29   3   4         72.51         13.74        77.89 o
 -27   3   4        742.45        840.29       281.76 o
 -25   3   4          0.96        -43.60        49.66 o
 -23   3   4       1061.60       1122.36       290.21 o
 -21   3   4       1044.62        871.60       148.02 o
 -19   3   4        368.01        544.04       113.61 o
 -17   3   4        338.85        407.97        94.27 o
 -15   3   4       1333.84       1324.45       137.02 o
 -13   3   4       1133.81       1125.91        99.52 o
 -11   3   4       6105.60       6858.68       218.45 o
  -9   3   4       4742.92       4968.74       194.04 o
  -7   3   4       6067.84       6154.72       283.39 o
  -5   3   4        160.77         83.36        27.26 o
  -3   3   4       4652.05       4703.57       217.62 o
  -1   3   4       8076.14       8301.46       332.17 o
   1   3   4      14805.90      15116.34       304.84 o
   3   3   4       5735.13       6168.18       215.86 o
   5   3   4         72.34         94.04        25.13 o
   7   3   4          0.70         20.67        12.29 o
   9   3   4         15.06         20.77        10.52 o
  11   3   4        937.04        943.50       140.07 o
  13   3   4       3298.14       3414.77       359.78 o
  15   3   4       2892.59       3075.12       270.58 o
  17   3   4       2602.46       2818.64       269.52 o
  19   3   4        209.80        167.93        81.86 o
  21   3   4        153.88        156.62        70.29 o
  23   3   4         51.25         38.64        29.49 o
  25   3   4        111.17        134.30        67.46 o
  27   3   4         14.06         51.16        55.07 o
 -32   4   4        129.28        133.04        69.68 o
 -30   4   4        133.45        142.69        78.00 o
 -28   4   4        180.55        223.34       136.05 o
 -26   4   4        314.84        295.57       101.27 o
 -24   4   4          0.24        -18.29        38.38 o
 -22   4   4          1.51        110.23       214.63 o
 -20   4   4        449.05        567.97       235.62 o
 -18   4   4         24.51          2.65        22.79 o
 -16   4   4          8.40         21.01        22.84 o
 -14   4   4        126.46        142.00        58.13 o
 -12   4   4       1385.94       1637.03       117.78 o
 -10   4   4       3692.90       3556.77       166.78 o
  -8   4   4      11460.32      10699.65       522.42 o
  -6   4   4       7070.97       6641.77       526.49 o
  -4   4   4         22.99          5.89         7.75 o
  -2   4   4         56.23         23.00        36.14 o
   0   4   4          0.41         -0.61        20.34 o
   2   4   4       2903.52       2706.13       180.56 o
   4   4   4       1602.79       1671.90       141.35 o
   6   4   4         60.92         33.97        25.64 o
   8   4   4       1316.55       1343.45       150.75 o
  10   4   4        769.34        810.55       107.48 o
  12   4   4       3668.18       3942.05       366.75 o
  14   4   4        112.85        193.86        64.99 o
  16   4   4       2270.06       2748.63       434.67 o
  18   4   4        256.01        265.24        97.73 o
  20   4   4        296.97        245.59       248.42 o
  22   4   4         61.71        -13.49        43.73 o
  24   4   4          1.04         75.01        79.32 o
  26   4   4         17.35        -30.05        23.30 o
 -29   5   4          4.72        -57.00        87.55 o
 -27   5   4        305.72        190.67        87.75 o
 -25   5   4        139.01        168.00        87.60 o
 -23   5   4       1071.60       1086.18       218.13 o
 -21   5   4        842.15        724.00       173.64 o
 -19   5   4          0.10         11.01        24.20 o
 -17   5   4        765.83        797.27       173.92 o
 -15   5   4        119.89        165.50        90.35 o
 -13   5   4        757.71        721.84        85.04 o
 -11   5   4         16.98         36.87        36.91 o
  -9   5   4       2447.53       2446.02       280.45 o
  -7   5   4        734.39        829.02        65.04 o
  -5   5   4        869.92        880.28        73.20 o
  -3   5   4       1653.34       1481.23       104.06 o
  -1   5   4          2.62        -11.79        34.52 o
   1   5   4        136.10        132.99        44.08 o
   3   5   4        492.04        562.40        89.79 o
   5   5   4         40.53         28.51        16.18 o
   7   5   4          9.92         10.94        29.27 o
   9   5   4        774.71        640.68       110.14 o
  11   5   4        466.34        456.66       124.37 o
  13   5   4        547.22        584.97       168.27 o
  15   5   4        979.09       1033.74       216.52 o
  17   5   4       1696.61       2208.54       383.57 o
  19   5   4          7.98         24.03        21.07 o
  21   5   4        500.13        603.86       147.89 o
  23   5   4          6.09         24.90        37.25 o
 -28   6   4        330.85        520.62       176.72 o
 -26   6   4          7.81         75.11        79.73 o
 -24   6   4        145.21        263.72       123.73 o
 -22   6   4        254.75        331.14       130.31 o
 -20   6   4        496.68        424.09       140.48 o
 -18   6   4         22.83         50.35        66.94 o
 -16   6   4         41.36         88.97        86.15 o
 -14   6   4       1116.95       1229.49       225.15 o
 -12   6   4        439.66        409.97       125.53 o
 -10   6   4         48.93         28.49        32.19 o
  -8   6   4      10196.61      10180.04       531.14 o
  -6   6   4        663.38        705.52        70.38 o
  -4   6   4        130.17        141.23        33.20 o
  -2   6   4        399.24        357.37        55.57 o
   0   6   4        470.12        444.85        67.78 o
   2   6   4       2556.52       2471.07       232.39 o
   4   6   4         31.52         21.04        38.31 o
   6   6   4       1234.94       1361.50       172.26 o
   8   6   4         44.65         14.70        21.81 o
  10   6   4        326.82        385.07        89.83 o
  12   6   4         41.94         28.93        44.37 o
  14   6   4        133.32        170.62        98.87 o
  16   6   4       1488.10       1576.08       283.00 o
  18   6   4        144.12         92.54        84.27 o
  20   6   4          5.25        -43.23        51.91 o
  22   6   4         18.76         25.40        42.21 o
 -25   7   4         65.15         61.29        37.82 o
 -23   7   4        474.07        477.12       173.32 o
 -21   7   4          2.05        -43.05        73.67 o
 -19   7   4        161.96        146.95       102.63 o
 -17   7   4         66.70          5.54        45.88 o
 -15   7   4         37.86          9.69        38.05 o
 -13   7   4        278.61        340.38       126.20 o
 -11   7   4        143.13        126.68        49.10 o
  -9   7   4       2660.41       2825.94       262.81 o
  -7   7   4       3257.48       3441.29       289.36 o
  -5   7   4       2606.81       2908.36       262.51 o
  -3   7   4       1456.82       1466.81       157.23 o
  -1   7   4        511.51        573.01        96.50 o
   1   7   4        272.88        306.45        63.04 o
   3   7   4          4.81          3.55        16.22 o
   5   7   4        125.93        115.67        54.01 o
   7   7   4        118.09        136.49        53.08 o
   9   7   4        130.08        152.90        42.40 o
  11   7   4        658.59        756.68       148.78 o
  13   7   4        406.84        547.42       179.24 o
  15   7   4        289.03        262.74       131.74 o
  17   7   4          1.02         13.64        41.68 o
  19   7   4         80.08         35.70        41.93 o
 -20   8   4        214.89        242.25       119.16 o
 -18   8   4         31.00         21.59        53.16 o
 -16   8   4        423.90        433.66       162.76 o
 -14   8   4          6.44         48.33        44.68 o
 -12   8   4          0.04        -10.38        34.97 o
 -10   8   4        131.09         95.50        29.54 o
  -8   8   4       1156.89       1218.80       183.81 o
  -6   8   4       1285.38       1396.30       194.65 o
  -4   8   4        222.47        239.74        64.82 o
  -2   8   4        646.90        736.08       118.14 o
   0   8   4          8.22         20.78        30.91 o
   2   8   4         84.37        127.43        51.71 o
   4   8   4          0.00        121.32        91.57 o
   6   8   4        244.05        227.63       128.61 o
   8   8   4        109.05        190.16       101.86 o
  10   8   4        276.46        300.06       150.09 o
  12   8   4         29.26         11.63        44.64 o
  14   8   4        388.14        523.90       196.09 o
 -15   9   4         98.76        114.92        65.94 o
 -13   9   4          2.57        -18.66        36.19 o
 -11   9   4         22.83         23.62        34.75 o
  -9   9   4         16.55       -116.71        85.31 o
  -7   9   4        105.77        232.96       119.64 o
  -5   9   4        116.55        299.26       101.20 o
  -3   9   4        199.42        171.95        77.10 o
  -1   9   4         72.17         63.35        41.02 o
   1   9   4         24.62         74.68       119.83 o
   3   9   4          6.31         19.14        46.79 o
   5   9   4          0.46         -1.06        31.10 o
   7   9   4         35.88         36.05        71.95 o
   9   9   4        391.51        471.97       188.60 o
 -35   1   5         96.63         83.64        94.74 o
 -33   1   5         26.32         29.88        53.87 o
 -31   1   5        735.12        613.82       427.01 o
 -29   1   5        655.20        634.90       146.07 o
 -27   1   5       1581.54       1602.25       228.37 o
 -25   1   5       1751.87       1573.95       209.41 o
 -23   1   5        385.73        399.40       103.58 o
 -21   1   5       1045.48       1097.19       155.58 o
 -19   1   5       1469.16       1263.50       158.91 o
 -17   1   5        569.61        500.71       106.99 o
 -15   1   5       2351.73       2664.63       133.96 o
 -13   1   5      12480.85      12972.14       474.93 o
 -11   1   5       1691.77       1673.29       105.86 o
  -9   1   5      58991.27      57428.09      1544.98 o
  -7   1   5     100855.45      98326.66      1011.63 o
  -5   1   5     104771.21     109373.86      1573.59 o
  -3   1   5       7091.26       6706.98       169.67 o
  -1   1   5      23857.48      23842.20       255.93 o
   1   1   5      10508.88       9999.08       126.89 o
   3   1   5       5188.65       5266.21        98.51 o
   5   1   5       1051.37        920.47        48.13 o
   7   1   5      10473.37      11144.28       242.07 o
   9   1   5       4831.52       5280.44       224.36 o
  11   1   5       2014.21       1944.85       146.85 o
  13   1   5        717.51        773.81        98.37 o
  15   1   5         46.91         34.28        18.45 o
  17   1   5        186.49        151.97        45.12 o
  19   1   5          6.11         25.04        51.13 o
  21   1   5        160.59        274.11        71.83 o
  23   1   5         26.35         10.24        11.72 o
  25   1   5         26.22         34.18        37.04 o
  27   1   5        140.95        127.05        70.44 o
 -34   2   5          1.72         20.96        40.62 o
 -32   2   5         87.70         84.07        54.47 o
 -30   2   5        429.06        412.15       120.30 o
 -28   2   5       1000.08       1041.64       324.24 o
 -26   2   5       1298.81       1483.53       556.40 o
 -24   2   5       3346.02       3906.82      1215.92 o
 -22   2   5        152.19        109.55        51.80 o
 -20   2   5       3467.85       3324.76       455.50 o
 -18   2   5         10.54         -7.33        26.92 o
 -16   2   5       1714.71       2180.96       302.99 o
 -14   2   5       5693.02       5565.32       291.45 o
 -12   2   5       5917.20       6192.04       286.80 o
 -10   2   5       2633.72       2579.67       135.43 o
  -8   2   5        527.52        488.42        53.25 o
  -6   2   5       2783.36       2392.13        98.89 o
  -4   2   5         43.29         48.18        11.48 o
  -2   2   5         86.38         71.84        10.62 o
   0   2   5      12537.48      12595.01       288.00 o
   2   2   5        936.29        952.67        64.65 o
   4   2   5      18995.07      19763.65       260.64 o
   6   2   5       1424.03       1316.19        77.47 o
   8   2   5        313.32        359.35        63.04 o
  10   2   5        200.79        232.12        74.08 o
  12   2   5          5.84         53.02        74.85 o
  14   2   5        740.40        951.00       108.65 o
  16   2   5       3277.80       3453.85       208.66 o
  18   2   5       1189.64       1204.59       129.69 o
  20   2   5         12.19         49.82        70.05 o
  22   2   5        378.63        292.70       105.83 o
  24   2   5        189.08        115.78        79.75 o
  26   2   5         64.90         72.72        59.35 o
 -33   3   5         25.45         29.42        49.86 o
 -31   3   5         28.81        129.80        64.92 o
 -29   3   5         70.89        132.72        52.01 o
 -27   3   5       3416.87       3494.40      1482.86 o
 -25   3   5         27.09        -49.43        47.60 o
 -23   3   5        283.47        353.24        93.50 o
 -21   3   5       2163.46       2482.50       616.23 o
 -19   3   5        348.26        392.61        98.29 o
 -17   3   5       3913.64       4231.08       300.62 o
 -15   3   5        266.82        981.25      1035.02 o
 -13   3   5       4993.86       5437.53       206.58 o
 -11   3   5        898.37        869.35        69.73 o
  -9   3   5      16637.06      16774.55       612.30 o
  -7   3   5       6097.49       6052.07       299.22 o
  -5   3   5       2100.32       1963.13       136.90 o
  -3   3   5       3223.80       3488.40       185.84 o
  -1   3   5      12978.32      13590.96       427.54 o
   1   3   5       3267.58       3999.25       235.03 o
   3   3   5      13205.40      14046.68       449.01 o
   5   3   5        877.39        866.87        74.13 o
   7   3   5       1386.60       1347.21       141.78 o
   9   3   5         33.46         27.67        17.37 o
  11   3   5       3219.40       3191.99       253.10 o
  13   3   5          1.96         11.57        30.52 o
  15   3   5        322.27        256.97        42.65 o
  17   3   5        936.61        937.47       110.71 o
  19   3   5       1480.30       1256.81       192.46 o
  21   3   5         31.32         48.85        45.45 o
  23   3   5         44.09          2.73        16.49 o
  25   3   5          3.57         24.76        35.68 o
  27   3   5          6.39        125.73        93.33 o
 -32   4   5        116.12        223.02       108.29 o
 -30   4   5        239.10        307.01       124.89 o
 -28   4   5        277.01        361.87       125.88 o
 -26   4   5         50.78         96.61        59.91 o
 -24   4   5          0.24        -18.80        28.67 o
 -22   4   5       1348.67       1027.57       170.66 o
 -20   4   5          9.59        -15.92        31.15 o
 -18   4   5       1165.15       1313.22       207.14 o
 -16   4   5        876.13        856.97        98.38 o
 -14   4   5       1488.16       1354.54       108.15 o
 -12   4   5         68.21         64.38        21.55 o
 -10   4   5         10.90         -2.85        26.21 o
  -8   4   5       3404.23       3073.41       208.12 o
  -6   4   5       8218.78       9179.85       351.32 o
  -4   4   5       1990.91       1840.59        89.86 o
  -2   4   5      10271.43       9898.47       556.84 o
   0   4   5       1596.38       1655.55       132.79 o
   2   4   5      10565.67      11933.25       365.75 o
   4   4   5       2602.90       2795.96       221.22 o
   6   4   5        919.47        776.93       113.27 o
   8   4   5       2049.19       2151.66       197.75 o
  10   4   5         31.11         35.25        23.59 o
  12   4   5        177.79        271.36        98.53 o
  14   4   5       1536.25       1944.93       348.06 o
  16   4   5        844.38       1070.66       215.82 o
  18   4   5        999.23       1006.62       377.42 o
  20   4   5          2.38         30.96        42.00 o
  22   4   5        321.51        472.76       134.58 o
  24   4   5        757.66        983.55       262.98 o
 -31   5   5         29.84        -45.83        82.38 o
 -29   5   5         25.83         32.04        37.76 o
 -27   5   5        197.80         65.27        55.47 o
 -25   5   5         25.37        -19.17        20.23 o
 -23   5   5         41.87         37.12        40.17 o
 -21   5   5        141.28        169.84        90.93 o
 -19   5   5        292.64        336.98       123.83 o
 -17   5   5        213.98        371.21       115.95 o
 -15   5   5       1032.92       1176.87       196.84 o
 -13   5   5       1135.10       1071.63       155.83 o
 -11   5   5       5681.67       6062.97       434.36 o
  -9   5   5        538.99        503.70        90.44 o
  -7   5   5         13.47         31.77        28.14 o
  -5   5   5        182.92        181.73        29.32 o
  -3   5   5        381.55        336.56        48.56 o
  -1   5   5        797.94        755.38       117.51 o
   1   5   5        879.43        798.96       104.63 o
   3   5   5       3077.09       2887.15       246.40 o
   5   5   5         94.66         58.09        39.65 o
   7   5   5          7.38          3.84        35.95 o
   9   5   5         66.13         30.32        26.19 o
  11   5   5          6.86         84.71        74.61 o
  13   5   5         46.05         21.39        48.21 o
  15   5   5        508.02        757.49       189.78 o
  17   5   5        423.82        448.10       215.51 o
  19   5   5         71.11         57.32        40.05 o
  21   5   5          3.10         62.53        64.99 o
  23   5   5          4.33        169.17       106.03 o
 -28   6   5         16.78         68.15        50.70 o
 -26   6   5         83.74         80.75        69.82 o
 -24   6   5          1.87         64.90        79.84 o
 -22   6   5        436.25        520.40       162.71 o
 -20   6   5          5.54         27.49        19.06 o
 -18   6   5        782.49        836.52       191.59 o
 -16   6   5       1302.09       1376.61       239.54 o
 -14   6   5       1121.94       1119.75       212.99 o
 -12   6   5        916.26        979.24       195.95 o
 -10   6   5          3.41         -1.94         7.35 o
  -8   6   5       5455.45       5095.38       509.27 o
  -6   6   5        572.95        528.11        54.21 o
  -4   6   5        549.16        541.86        64.10 o
  -2   6   5         13.11         13.10        14.19 o
   0   6   5        484.58        465.76       105.55 o
   2   6   5        182.42        159.52        65.19 o
   4   6   5       1273.42       1273.82       169.86 o
   6   6   5         17.34        -10.59        19.86 o
   8   6   5         15.60          6.80        32.37 o
  10   6   5        225.50        186.54        65.45 o
  12   6   5        140.23        100.41        38.31 o
  14   6   5         78.51        116.97        87.68 o
  16   6   5        725.65        802.51       207.09 o
  18   6   5          0.51         -2.80        50.64 o
  20   6   5          3.56         15.95        22.83 o
 -25   7   5         17.15         68.45        81.60 o
 -23   7   5          7.54         89.70        87.52 o
 -21   7   5         56.08         96.56        59.33 o
 -19   7   5        182.45        234.93       128.85 o
 -17   7   5        394.99        335.60       126.65 o
 -15   7   5          8.53         41.34        78.75 o
 -13   7   5         49.66         17.49        27.53 o
 -11   7   5        309.39        287.16        85.46 o
  -9   7   5         62.48         32.11        37.95 o
  -7   7   5        438.36        500.42       110.30 o
  -5   7   5          0.02         -3.96        23.58 o
  -3   7   5         82.61         67.37        33.05 o
  -1   7   5        176.32        230.61        62.24 o
   1   7   5         43.52         12.64        13.33 o
   3   7   5          0.48          1.51        23.39 o
   5   7   5        311.62        225.27        73.68 o
   7   7   5        212.76        188.64        94.01 o
   9   7   5       1182.91       1160.62       173.78 o
  11   7   5        145.49         63.66        85.28 o
  13   7   5        271.28        240.38       109.99 o
  15   7   5        200.55        255.92       169.59 o
  17   7   5        132.37        185.76       108.79 o
 -20   8   5          0.78         68.20        85.82 o
 -18   8   5          0.76         17.64        37.94 o
 -16   8   5         69.38         60.41        59.46 o
 -14   8   5          0.00        -37.50        38.26 o
 -12   8   5         78.95         77.69        48.18 o
 -10   8   5        260.13        187.00        65.10 o
  -8   8   5        145.58        154.07        64.84 o
  -6   8   5         78.00         67.09        45.04 o
  -4   8   5         86.38        167.94        67.10 o
  -2   8   5         30.00         -5.75        18.33 o
   0   8   5          2.70         29.71        26.10 o
   2   8   5        151.16        159.90        58.11 o
   4   8   5        101.52        152.53       121.01 o
   6   8   5        483.47        595.50       200.78 o
   8   8   5         43.32        -14.35        66.76 o
  10   8   5         13.94        -39.17        38.60 o
  12   8   5        487.22        647.82       201.20 o
  14   8   5         87.83        151.26       106.83 o
 -15   9   5          0.78        -34.77        85.72 o
 -13   9   5        128.09        248.44        87.13 o
 -11   9   5          0.30        -57.79        50.61 o
  -9   9   5        205.81        218.91        81.39 o
  -7   9   5        372.27        431.56       124.28 o
  -5   9   5        124.50        132.14        76.15 o
  -3   9   5          6.48          9.51        23.89 o
  -1   9   5          6.65         31.09        43.29 o
   1   9   5          6.66        -36.71        38.45 o
   3   9   5         75.73         32.23        33.39 o
   5   9   5         33.39         66.74        87.54 o
   7   9   5          3.68       -144.82       104.14 o
 -36   0   6          7.49        192.72       234.99 o
 -34   0   6        464.37        532.45       239.15 o
 -32   0   6       2816.78       4643.76       922.56 o
 -30   0   6       8085.50      12163.35      1433.16 o
 -28   0   6        109.36        127.46        63.52 o
 -26   0   6       9257.79       9477.93      1533.88 o
 -24   0   6       1512.25       1392.00       300.48 o
 -22   0   6        113.84         78.01        51.62 o
 -20   0   6        930.72        974.58       143.76 o
 -18   0   6       4640.09       4665.50       302.68 o
 -16   0   6       6215.58       5716.26       314.17 o
 -14   0   6         34.94         22.11        16.66 o
 -12   0   6      15428.91      13563.18      1412.85 o
 -10   0   6       3100.25       2370.05       269.20 o
  -8   0   6        471.09        602.76        95.20 o
  -6   0   6       9181.36       8611.05       331.15 o
  -4   0   6       9082.48       8604.96       331.53 o
  -2   0   6      15838.38      16358.59      1044.42 o
   0   0   6        821.15        756.05        49.48 o
   2   0   6      32932.20      33060.46       378.30 o
   4   0   6      10873.41       9904.76       248.62 o
   6   0   6       7766.78       7948.44       252.06 o
   8   0   6       5173.05       5443.05       306.22 o
  10   0   6        829.48        848.69       126.03 o
  12   0   6       7418.53       7158.87       404.85 o
  14   0   6        105.08        175.68        70.36 o
  16   0   6          1.45        116.32        60.71 o
  18   0   6       2495.46       2326.09       284.30 o
  20   0   6        686.94        655.81       161.63 o
  22   0   6       1353.18       1037.72       216.78 o
  24   0   6         11.43         -1.49        28.22 o
  26   0   6        110.82         38.73        48.08 o
 -35   1   6         25.28        -38.48        26.19 o
 -33   1   6         22.24        -32.61        70.29 o
 -31   1   6       2201.16       2673.69       424.42 o
 -29   1   6        204.69        156.52       123.14 o
 -27   1   6         92.50        140.88        79.10 o
 -25   1   6        522.82        376.27       102.61 o
 -23   1   6         73.02         62.53        42.37 o
 -21   1   6        602.42        713.98       128.86 o
 -19   1   6       1796.23       1805.87       105.88 o
 -17   1   6       1586.57       1826.77       101.00 o
 -15   1   6       1471.84       1887.08       180.77 o
 -13   1   6       8120.68       8628.50       425.16 o
 -11   1   6      28373.81      25925.90       672.86 o
  -9   1   6        544.78        589.63        53.10 o
  -7   1   6      65145.85      66800.02       657.12 o
  -5   1   6      55322.48      57708.92      1255.01 o
  -3   1   6       4719.39       5066.00       133.36 o
  -1   1   6       1002.37       1175.72        61.09 o
   1   1   6        882.70        876.40        39.44 o
   3   1   6        133.27        161.35        18.06 o
   5   1   6         42.05         65.68        16.41 o
   7   1   6       7983.35       8464.96       216.68 o
   9   1   6         20.79         30.52        16.50 o
  11   1   6         80.73         87.14        32.46 o
  13   1   6        252.94        230.41        54.59 o
  15   1   6         18.38         -7.66        24.95 o
  17   1   6         71.36         78.08        30.51 o
  19   1   6       1587.70       1319.78       156.84 o
  21   1   6         20.26         22.49        14.81 o
  23   1   6        526.62        343.04       108.06 o
  25   1   6        274.39        327.36        93.56 o
  27   1   6          2.32         14.67        60.82 o
 -34   2   6         41.69         45.55        45.67 o
 -32   2   6        389.81        547.17       154.56 o
 -30   2   6        665.78        674.36       293.24 o
 -28   2   6        598.85        810.73       187.40 o
 -26   2   6        105.93        163.93        68.29 o
 -24   2   6         73.24        117.97        68.16 o
 -22   2   6        222.93        294.33        93.66 o
 -20   2   6        931.64       1112.70       347.22 o
 -18   2   6        105.88        168.92        52.68 o
 -16   2   6          9.53         -9.86        15.22 o
 -14   2   6        311.77        511.93        88.94 o
 -12   2   6       4863.48       4745.87       132.31 o
 -10   2   6       8498.16       8305.31       289.33 o
  -8   2   6      15924.30      15794.11       202.19 o
  -6   2   6       6799.35       6587.11       185.90 o
  -4   2   6       1468.79       1401.95        66.02 o
  -2   2   6       4638.57       4857.85       165.47 o
   0   2   6        101.80         97.78        24.59 o
   2   2   6       2654.20       2514.78        98.17 o
   4   2   6       2982.24       3048.33       115.77 o
   6   2   6       1130.95       1034.52        71.13 o
   8   2   6        954.10        855.11        99.04 o
  10   2   6          1.96         50.82        20.76 o
  12   2   6         94.47        163.58        88.61 o
  14   2   6        687.10        683.19        99.40 o
  16   2   6        261.98        293.62        69.49 o
  18   2   6        491.94        532.08        90.42 o
  20   2   6        192.79        218.03        61.39 o
  22   2   6        152.82         93.72        58.79 o
  24   2   6        153.08        156.00        54.13 o
  26   2   6         22.86         83.46        69.33 o
 -33   3   6        518.93        698.90       266.39 o
 -31   3   6        504.23        659.80       184.83 o
 -29   3   6          2.32         17.81        63.96 o
 -27   3   6       1043.64       1106.16       269.66 o
 -25   3   6         29.74        -40.70       103.44 o
 -23   3   6         79.76        106.43        51.46 o
 -21   3   6         32.71         -0.83        64.39 o
 -19   3   6        427.26        520.71       113.40 o
 -17   3   6        410.86        506.50       110.24 o
 -15   3   6        259.28        399.38        94.68 o
 -13   3   6       2531.14       2683.78       134.08 o
 -11   3   6        122.73        157.26        27.58 o
  -9   3   6        214.44        226.47        45.05 o
  -7   3   6       1529.19       1566.75       123.35 o
  -5   3   6       1685.06       1783.75       130.69 o
  -3   3   6        254.47        205.82        32.21 o
  -1   3   6       6372.58       6645.28       312.55 o
   1   3   6        109.50         29.85        22.26 o
   3   3   6        136.70        248.16        49.98 o
   5   3   6        347.15        329.30        43.71 o
   7   3   6       3058.41       3407.79       272.19 o
   9   3   6         50.33         78.09        36.04 o
  11   3   6        237.87        141.76        70.32 o
  13   3   6        132.03        107.66        35.17 o
  15   3   6        409.85        376.98        55.65 o
  17   3   6       1246.06       1072.72       147.59 o
  19   3   6        501.38        593.75       142.33 o
  21   3   6        112.89         78.36        63.68 o
  23   3   6        601.84        717.02       162.75 o
  25   3   6         72.26         79.50        72.36 o
 -32   4   6       1714.77       2081.98       871.95 o
 -30   4   6        328.35        458.91       217.13 o
 -28   4   6          0.01         17.28        37.19 o
 -26   4   6          3.78        -41.35        38.44 o
 -24   4   6        566.40        404.52       103.76 o
 -22   4   6        153.27        169.93        80.16 o
 -20   4   6        164.23        259.32       101.70 o
 -18   4   6        233.99        176.18        44.85 o
 -16   4   6       4086.66       3725.75       188.13 o
 -14   4   6        445.75        501.27        58.39 o
 -12   4   6        162.50        217.21        72.71 o
 -10   4   6        262.33        253.30        72.64 o
  -8   4   6       4626.29       4600.13       366.44 o
  -6   4   6       2853.17       2966.97       199.22 o
  -4   4   6        450.53        688.27        58.94 o
  -2   4   6        187.29         92.31        60.58 o
   0   4   6        311.87        338.85        59.97 o
   2   4   6        182.16        120.34        47.15 o
   4   4   6       5263.87       5807.01       326.29 o
   6   4   6        153.29        124.67        40.61 o
   8   4   6         23.71        -17.20        41.38 o
  10   4   6       2508.01       2573.96       199.49 o
  12   4   6       2653.76       3079.30       375.00 o
  14   4   6       1466.05       1789.86       290.64 o
  16   4   6        719.06        842.43       161.37 o
  18   4   6          0.57         29.41        35.06 o
  20   4   6          0.48          1.45        46.01 o
  22   4   6         20.64         39.47        35.11 o
  24   4   6        185.44        122.26        95.86 o
 -31   5   6        581.85        590.06       179.32 o
 -29   5   6         27.73         40.75        40.10 o
 -27   5   6          4.12         48.37        61.96 o
 -25   5   6        505.86        565.53       161.11 o
 -23   5   6        788.96        833.29       190.43 o
 -21   5   6       1000.31        755.21       171.69 o
 -19   5   6         69.48        106.78        63.73 o
 -17   5   6          4.67         48.05        45.89 o
 -15   5   6        115.01        208.70        91.06 o
 -13   5   6       1491.19       1663.89       227.06 o
 -11   5   6       4191.69       4456.28       338.68 o
  -9   5   6        326.87        269.24        64.79 o
  -7   5   6        222.79        166.82        50.31 o
  -5   5   6       4335.43       3915.03       349.61 o
  -3   5   6       2639.46       2526.86       207.12 o
  -1   5   6        325.81        273.52        58.20 o
   1   5   6         66.91         40.23        21.78 o
   3   5   6       1251.28       1458.16       175.48 o
   5   5   6        218.40        197.42        64.59 o
   7   5   6        598.78        445.06        89.64 o
   9   5   6        236.34        237.18        60.95 o
  11   5   6        254.09        282.52       112.97 o
  13   5   6       2052.07       1882.86       299.97 o
  15   5   6         97.74        113.70        65.75 o
  17   5   6        432.34        503.55       148.92 o
  19   5   6          1.45         22.33        55.28 o
  21   5   6         64.33        149.77        87.49 o
 -28   6   6        122.10        219.14       116.09 o
 -26   6   6        189.26        207.22       103.51 o
 -24   6   6          3.11         78.33        79.71 o
 -22   6   6        196.56        303.87       122.46 o
 -20   6   6        113.88        104.23        62.05 o
 -18   6   6          8.10         51.14        61.40 o
 -16   6   6         61.21        125.53        88.66 o
 -14   6   6        435.15        373.76       121.32 o
 -12   6   6        716.06        792.71       187.10 o
 -10   6   6       3497.75       3609.63       276.54 o
  -8   6   6       5815.55       6180.37       388.48 o
  -6   6   6       3835.16       3895.29       283.26 o
  -4   6   6       2251.96       2085.33       123.45 o
  -2   6   6          0.49          5.28         6.83 o
   0   6   6        159.17        162.51        61.70 o
   2   6   6       2443.32       2471.75       243.85 o
   4   6   6        142.77        220.91        67.69 o
   6   6   6        304.84        170.01       134.13 o
   8   6   6        146.39         67.27        19.79 o
  10   6   6         10.22         34.93        53.40 o
  12   6   6         12.63         34.18        49.08 o
  14   6   6         49.11        107.85        74.57 o
  16   6   6        136.74        201.72       119.71 o
  18   6   6          0.28         33.73        50.43 o
  20   6   6          0.31        -22.83        15.22 o
 -25   7   6         16.12         37.23        19.01 o
 -23   7   6        239.44        254.28       116.76 o
 -21   7   6         73.87        132.74        94.71 o
 -19   7   6        535.26        560.09       163.49 o
 -17   7   6        314.89        513.48       161.32 o
 -15   7   6         29.78         51.10        34.22 o
 -13   7   6        426.53        306.62        87.96 o
 -11   7   6         30.82         -3.28        22.89 o
  -9   7   6         11.43         -5.27        44.44 o
  -7   7   6        401.04        437.70       102.87 o
  -5   7   6         37.03         59.67        26.52 o
  -3   7   6         91.57        128.08        45.91 o
  -1   7   6         62.84         95.49        41.58 o
   1   7   6         96.26         91.74        63.00 o
   3   7   6        528.74        587.23       130.05 o
   5   7   6          0.98        -11.71        39.22 o
   7   7   6        513.08        365.41       120.75 o
   9   7   6         14.08         35.84        50.85 o
  11   7   6        278.71        309.23        90.97 o
  13   7   6        223.08        205.10       113.35 o
  15   7   6        102.03         97.92        89.35 o
  17   7   6          3.07        115.82       102.10 o
 -22   8   6         63.39        132.53        86.93 o
 -20   8   6         27.10         76.00        66.40 o
 -18   8   6          1.10         12.18        81.29 o
 -16   8   6          5.81         17.22        25.56 o
 -14   8   6         93.52         56.54        36.64 o
 -12   8   6          2.09        -30.03        35.90 o
 -10   8   6        927.17        930.20       158.55 o
  -8   8   6        180.46        183.87        73.25 o
  -6   8   6       1751.30       2077.01       240.63 o
  -4   8   6         12.81          4.64         8.16 o
  -2   8   6         10.88         15.55        31.76 o
   0   8   6         61.35         73.33        34.31 o
   2   8   6         31.12          7.58        44.07 o
   4   8   6         12.68         39.90        28.99 o
   6   8   6         19.11        -59.36        84.25 o
   8   8   6        224.56        188.94       114.23 o
  10   8   6         60.86         51.71        11.40 o
  12   8   6        875.14       1149.21       281.73 o
 -15   9   6        720.35        870.02       169.28 o
 -13   9   6        125.31        163.98        67.76 o
 -11   9   6        114.60         82.67        71.41 o
  -9   9   6        292.29        246.76        78.64 o
  -7   9   6       1013.92       1074.24       153.52 o
  -5   9   6        157.34        220.20        84.67 o
  -3   9   6          0.18         67.66        30.82 o
  -1   9   6        120.13        183.31        78.34 o
   1   9   6          0.93         21.18        71.29 o
   3   9   6         16.52         12.19        27.92 o
   5   9   6          8.27         42.80        45.63 o
 -35   1   7        213.59        314.38       143.75 o
 -33   1   7         91.25        122.61        96.70 o
 -31   1   7       1359.57       1656.81       462.33 o
 -29   1   7       2555.32       2873.83       759.15 o
 -27   1   7          0.89         -3.57        49.59 o
 -25   1   7        102.06         89.11        52.96 o
 -23   1   7        538.44        502.99       108.86 o
 -21   1   7        399.79        403.57        51.08 o
 -19   1   7         24.58         10.89        17.35 o
 -17   1   7       3206.37       3509.30       143.07 o
 -15   1   7       8837.98       8917.56       499.31 o
 -13   1   7       2945.21       3206.16       210.05 o
 -11   1   7       6967.85       6735.21       187.08 o
  -9   1   7       6491.57       6297.62       158.78 o
  -7   1   7       6269.95       5889.17       217.71 o
  -5   1   7       1835.11       1963.23       157.51 o
  -3   1   7       3949.69       3602.09       123.85 o
  -1   1   7        268.52        302.64        20.04 o
   1   1   7       8793.96       9226.06       137.42 o
   3   1   7        123.12        186.55        21.63 o
   5   1   7       6181.60       6330.28       147.16 o
   7   1   7       7198.62       7547.79       218.50 o
   9   1   7       1755.30       1810.13       137.16 o
  11   1   7          0.25         -4.22        10.87 o
  13   1   7        151.69        111.39        38.41 o
  15   1   7        205.32        165.27        49.84 o
  17   1   7       1882.58       1681.82       169.46 o
  19   1   7        728.50        560.38       124.17 o
  21   1   7        584.69        556.48       117.67 o
  23   1   7         14.12        -13.37        34.12 o
  25   1   7         15.31        102.10        68.08 o
 -34   2   7         22.32         24.23        75.29 o
 -32   2   7        788.24       1022.85       505.17 o
 -30   2   7        141.57        170.27        65.95 o
 -28   2   7       1768.73       1905.50       761.43 o
 -26   2   7        169.82        169.59        62.44 o
 -24   2   7        432.82        520.43       119.41 o
 -22   2   7       1069.27       1122.92       162.67 o
 -20   2   7         18.49          6.06        40.55 o
 -18   2   7         23.20         15.11        20.42 o
 -16   2   7       4321.40       4584.17       303.38 o
 -14   2   7       1482.17       1295.76       149.09 o
 -12   2   7       1509.61       1670.70        80.58 o
 -10   2   7       1729.26       1511.21        74.33 o
  -8   2   7      20017.14      20458.23       544.36 o
  -6   2   7       1164.93        938.20        78.05 o
  -4   2   7       7713.80       8174.22       154.38 o
  -2   2   7       2177.76       2752.90       136.57 o
   0   2   7        755.07        882.26        55.46 o
   2   2   7        114.94         86.12        17.46 o
   4   2   7       1611.97       1718.49        90.81 o
   6   2   7       1700.61       1642.78        95.33 o
   8   2   7       2437.16       2395.39       168.79 o
  10   2   7       5249.15       4932.67       248.29 o
  12   2   7       2721.25       2795.66       195.73 o
  14   2   7       1114.27       1185.67       132.01 o
  16   2   7         25.66         63.60        30.59 o
  18   2   7         37.81         80.87        40.50 o
  20   2   7       1229.19       1180.55       225.01 o
  22   2   7        290.28        443.19       140.29 o
  24   2   7        187.02        161.31        83.06 o
 -33   3   7          6.30        224.98       114.41 o
 -31   3   7        137.80         52.01       107.12 o
 -29   3   7        143.78        241.99       133.84 o
 -27   3   7        616.59        533.61       129.27 o
 -25   3   7       1238.97       1457.53       393.95 o
 -23   3   7       1317.07       1306.30       361.98 o
 -21   3   7         29.25         -3.78        28.72 o
 -19   3   7        738.92        700.87       132.60 o
 -17   3   7        139.74         95.92        47.22 o
 -15   3   7          7.41         26.13        10.24 o
 -13   3   7        813.29        792.42       121.30 o
 -11   3   7        460.04        558.42        72.22 o
  -9   3   7       1009.22        928.43        78.65 o
  -7   3   7        345.47        219.20        42.80 o
  -5   3   7       1584.49       1635.27        80.57 o
  -3   3   7         16.67         16.02         8.33 o
  -1   3   7       7688.49       8633.21       447.26 o
   1   3   7       2835.02       3141.56       222.68 o
   3   3   7       4746.83       4836.38       190.72 o
   5   3   7        445.16        511.23        78.00 o
   7   3   7       1055.46       1012.16       107.79 o
   9   3   7        264.80        143.13        69.59 o
  11   3   7        175.66        153.37        55.62 o
  13   3   7         18.13         16.81        27.12 o
  15   3   7       1413.52       1356.78       127.70 o
  17   3   7        578.04        466.82       149.33 o
  19   3   7        127.80        156.09        73.65 o
  21   3   7        381.49        473.70       131.14 o
  23   3   7         81.40        186.56        85.99 o
  25   3   7        397.90        575.75       156.60 o
 -32   4   7          1.33         28.80        33.58 o
 -30   4   7        819.23       1003.48       204.62 o
 -28   4   7        162.12        178.32        39.54 o
 -26   4   7          6.78        -36.28        48.56 o
 -24   4   7        213.56        250.50        97.72 o
 -22   4   7        265.66        301.96       100.55 o
 -20   4   7        422.81        499.76       123.65 o
 -18   4   7        567.91        531.74        75.17 o
 -16   4   7        645.57        628.06        45.94 o
 -14   4   7         14.74         34.89        42.00 o
 -12   4   7        145.35        214.50        77.85 o
 -10   4   7       1968.34       2015.28       196.45 o
  -8   4   7        633.91        585.48        85.41 o
  -6   4   7       3182.66       3099.94       201.16 o
  -4   4   7        339.69        307.55        41.13 o
  -2   4   7       6355.61       6664.62       355.73 o
   0   4   7       2632.39       2499.47       217.73 o
   2   4   7       2279.66       2589.35       222.93 o
   4   4   7        189.76        160.49        58.00 o
   6   4   7       1216.72       1245.38       155.31 o
   8   4   7       1986.75       1935.95       188.52 o
  10   4   7       9668.62      10514.33       485.44 o
  12   4   7       4498.95       5557.00       862.58 o
  14   4   7       3721.44       4530.28      1402.30 o
  16   4   7        387.11        370.66       163.64 o
  18   4   7         54.46         26.89        43.71 o
  20   4   7        137.71        208.00       101.68 o
  22   4   7        168.77        305.32       129.95 o
 -31   5   7          2.77         25.67        36.93 o
 -29   5   7        595.79        643.06       174.10 o
 -27   5   7        760.89        767.95       190.66 o
 -25   5   7        143.76        108.67        73.57 o
 -23   5   7        932.25        872.95       186.17 o
 -21   5   7         19.80          2.25        15.24 o
 -19   5   7       1519.07       1539.13       237.89 o
 -17   5   7        418.03        412.76       117.37 o
 -15   5   7       1116.58       1337.44       202.54 o
 -13   5   7          6.71         -5.11        16.21 o
 -11   5   7       5761.55       6235.38       342.17 o
  -9   5   7         34.55         26.00        11.77 o
  -7   5   7        911.90        938.51       124.27 o
  -5   5   7        367.93        346.48        28.68 o
  -3   5   7        641.97        354.87       151.18 o
  -1   5   7       2193.33       2149.10       156.58 o
   1   5   7        557.87        705.57       122.99 o
   3   5   7        944.11       1030.20       151.97 o
   5   5   7         32.72         38.47        10.90 o
   7   5   7        233.71        260.42        70.34 o
   9   5   7        368.23        336.96        86.93 o
  11   5   7        676.63        721.01       188.09 o
  13   5   7        115.38        141.24       101.73 o
  15   5   7          2.73         39.74        78.79 o
  17   5   7          9.40         15.99        39.26 o
  19   5   7        369.82        534.84       169.39 o
  21   5   7          0.96         77.59        82.19 o
 -28   6   7        159.32        114.41        69.26 o
 -26   6   7        188.25        113.87        71.03 o
 -24   6   7          2.65         14.73        47.73 o
 -22   6   7         28.66         94.90        63.01 o
 -20   6   7          1.23         -8.19        23.62 o
 -18   6   7        252.23        314.59       112.63 o
 -16   6   7        207.31        243.77       101.10 o
 -14   6   7          0.20        -27.15        93.49 o
 -12   6   7        108.81         99.28        47.24 o
 -10   6   7       5504.81       5801.07       726.91 o
  -8   6   7         47.54         60.83       109.88 o
  -6   6   7        783.21        766.01       122.93 o
  -4   6   7        538.21        570.39       107.73 o
  -2   6   7          0.56        -38.00        33.14 o
   0   6   7        586.02        580.63       121.80 o
   2   6   7         11.34         -5.37        25.30 o
   4   6   7        106.29        108.98        51.90 o
   6   6   7         66.35         10.55        24.59 o
   8   6   7        120.01         66.88        35.86 o
  10   6   7         80.58         55.27        88.39 o
  12   6   7         88.99        122.82        86.73 o
  14   6   7        296.80        304.48       130.04 o
  16   6   7        722.73        896.90       224.05 o
  18   6   7         58.89          6.12        24.12 o
 -25   7   7         25.03         35.90        39.28 o
 -23   7   7          8.08        107.94        90.77 o
 -21   7   7         52.44         60.60        55.44 o
 -19   7   7        171.86        313.47       114.89 o
 -17   7   7         61.04         77.98        56.31 o
 -15   7   7        195.63        197.54        76.33 o
 -13   7   7        422.17        387.06        99.82 o
 -11   7   7        251.40        386.63        96.97 o
  -9   7   7         23.50         -3.43        47.21 o
  -7   7   7          3.48        -41.18        38.56 o
  -5   7   7        335.79        295.09        82.45 o
  -3   7   7        432.00        572.73       100.97 o
  -1   7   7        619.61        709.24       112.61 o
   1   7   7         62.41         52.18        32.43 o
   3   7   7        310.69        251.32       125.61 o
   5   7   7        428.68        322.55        99.44 o
   7   7   7        290.43        241.13        76.54 o
   9   7   7        517.45        376.83       101.08 o
  11   7   7          2.70         69.43        76.55 o
  13   7   7        768.48       1184.10       286.63 o
  15   7   7        634.85        829.08       234.79 o
 -22   8   7        118.20        134.10        82.43 o
 -20   8   7          6.34          1.63        23.71 o
 -18   8   7         18.03          3.84        69.44 o
 -16   8   7          3.10         29.55        28.72 o
 -14   8   7         20.75          4.33        18.70 o
 -12   8   7       1239.45       1287.42       190.92 o
 -10   8   7        254.08        274.88        90.51 o
  -8   8   7        224.21        276.17       109.47 o
  -6   8   7        666.28        667.20       114.02 o
  -4   8   7         24.96          5.87        15.70 o
  -2   8   7        112.14        130.75        52.33 o
   0   8   7         54.20          6.93        32.55 o
   2   8   7          8.79         87.17        37.78 o
   4   8   7         60.85         57.25        40.68 o
   6   8   7        159.57         64.06        36.89 o
   8   8   7          6.69        -39.29        59.75 o
  10   8   7          3.77         -0.33        51.38 o
 -15   9   7         49.60         83.46        85.96 o
 -13   9   7         42.86         62.73        30.87 o
 -11   9   7        134.69         67.06        36.53 o
  -9   9   7         19.45         -2.22        32.37 o
  -7   9   7        569.31        691.13       127.19 o
  -5   9   7        299.15        503.39       107.87 o
  -3   9   7          0.69         -9.38        37.93 o
  -1   9   7        119.82         89.40        59.96 o
   1   9   7         12.72          9.94        46.70 o
   3   9   7        117.76        106.75       107.33 o
   5   9   7         57.66        -46.18       101.31 o
 -36   0   8        258.87        715.78       389.38 o
 -34   0   8          4.61         26.31       137.89 o
 -32   0   8        560.71        777.83       379.62 o
 -30   0   8        549.87        542.65       315.64 o
 -28   0   8        713.33        667.70       322.54 o
 -26   0   8       1083.86       1674.22       473.15 o
 -24   0   8       3104.73       3437.81       647.55 o
 -22   0   8        300.55        340.32       199.42 o
 -20   0   8       4228.76       4476.18       683.21 o
 -18   0   8       2532.05       1617.83       413.51 o
 -16   0   8       2705.15       2794.18       492.17 o
 -14   0   8       2462.56       2579.53       189.09 o
 -12   0   8       5317.75       5740.53       468.60 o
 -10   0   8       3102.50       3262.70       172.93 o
  -8   0   8      13617.21      13480.99       721.01 o
  -6   0   8       9468.56       9480.17       561.33 o
  -4   0   8      12343.67      11268.42       231.80 o
  -2   0   8       1512.97       1723.95        89.13 o
   0   0   8        125.34        177.94        28.69 o
   2   0   8       1775.95       1580.75        89.89 o
   4   0   8      22903.09      25470.32       445.39 o
   6   0   8       5539.61       6480.13       332.04 o
   8   0   8        931.24        769.67       120.40 o
  10   0   8          6.92         -2.49         7.44 o
  12   0   8        174.04        220.62        76.83 o
  14   0   8        196.86        143.89        70.70 o
  16   0   8        334.00        305.38        95.55 o
  18   0   8      10837.46       9463.01       601.62 o
  20   0   8        208.57        153.56        75.97 o
  22   0   8         27.32         86.76        55.54 o
  24   0   8          8.61         37.68        40.03 o
 -35   1   8        107.48        210.03        90.00 o
 -33   1   8         31.28        -14.42        46.11 o
 -31   1   8        220.05        280.92       110.82 o
 -29   1   8         75.00         57.45        63.31 o
 -27   1   8         26.61         53.52        34.49 o
 -25   1   8        211.68        231.09       105.21 o
 -23   1   8       1298.38       1292.65       172.71 o
 -21   1   8       5331.97       5228.31       194.94 o
 -19   1   8       3845.96       4219.61       197.23 o
 -17   1   8         39.17         29.40        22.75 o
 -15   1   8        649.71        639.01        88.00 o
 -13   1   8        373.96        372.82        48.37 o
 -11   1   8       5644.20       5199.54       205.71 o
  -9   1   8      18545.80      17441.45       685.60 o
  -7   1   8       1895.14       1742.63        64.75 o
  -5   1   8       2683.07       2736.87       178.68 o
  -3   1   8       3299.89       2875.23       117.11 o
  -1   1   8      10650.30      10647.31       134.10 o
   1   1   8       7828.60       7860.30       132.54 o
   3   1   8      10757.08      10603.52       184.19 o
   5   1   8        210.35        242.40        32.01 o
   7   1   8         80.54        231.89        49.80 o
   9   1   8         34.97         33.91        16.44 o
  11   1   8        193.09        213.95        51.14 o
  13   1   8          6.95          1.46         7.35 o
  15   1   8          2.16        -18.07        23.12 o
  17   1   8        537.08        563.00        97.60 o
  19   1   8       1134.37        957.53       111.68 o
  21   1   8        135.55        134.63        58.56 o
  23   1   8        168.32        242.77        83.54 o
  25   1   8         60.60         75.48        67.39 o
 -36   2   8        900.20       1183.40       372.25 o
 -34   2   8          0.40          2.10        34.41 o
 -32   2   8        778.76        831.16       203.15 o
 -30   2   8         69.65         16.07        24.45 o
 -28   2   8       1009.22       1244.57       598.78 o
 -26   2   8        668.84        572.80       231.42 o
 -24   2   8        160.60        168.05        62.19 o
 -22   2   8          2.66          7.31        10.94 o
 -20   2   8       1209.11       1282.10       319.10 o
 -18   2   8       1789.49       1787.79       180.64 o
 -16   2   8        312.74        421.05        87.40 o
 -14   2   8        418.10        317.39        39.88 o
 -12   2   8        183.94        215.58        33.60 o
 -10   2   8         21.06         13.36         7.30 o
  -8   2   8          2.11         21.21         9.91 o
  -6   2   8       9390.05       9602.59       143.18 o
  -4   2   8         70.71         60.07        25.56 o
  -2   2   8       4744.38       4475.52       102.26 o
   0   2   8       5338.93       5107.64       170.93 o
   2   2   8        146.66        149.96        21.85 o
   4   2   8       2398.52       2587.91       114.46 o
   6   2   8         38.71         69.16        23.08 o
   8   2   8         72.39        156.03        54.77 o
  10   2   8       3309.66       3270.91       211.85 o
  12   2   8         55.83        156.76        58.28 o
  14   2   8         37.54         43.67        98.57 o
  16   2   8         68.54        112.57        51.94 o
  18   2   8        373.12        383.17       174.65 o
  20   2   8         64.08         43.86        56.08 o
  22   2   8          5.64         80.88        66.26 o
  24   2   8         50.67         83.44        81.52 o
 -35   3   8          2.95         42.26        98.89 o
 -33   3   8        138.25        148.00        74.38 o
 -31   3   8          5.00         -0.54        39.10 o
 -29   3   8         92.94        173.90        70.83 o
 -27   3   8        119.17        101.30        71.86 o
 -25   3   8        460.69        455.55       115.77 o
 -23   3   8          8.73         28.12        50.03 o
 -21   3   8        159.22        222.91       115.07 o
 -19   3   8        121.17        163.91        69.95 o
 -17   3   8        318.37        313.88        89.81 o
 -15   3   8       1695.78       1588.93        96.94 o
 -13   3   8       6820.10       6714.96       331.60 o
 -11   3   8       9659.73       8698.24       338.34 o
  -9   3   8       4872.06       4394.50       161.98 o
  -7   3   8       1015.30        986.32       132.10 o
  -5   3   8      10747.42      11531.45       229.52 o
  -3   3   8       1677.68       1745.07        90.42 o
  -1   3   8        650.45        693.94        79.18 o
   1   3   8       9395.30      10151.04       262.21 o
   3   3   8       1806.60       1906.66       119.50 o
   5   3   8       2988.78       3369.82       180.41 o
   7   3   8       1076.45       1173.11       122.98 o
   9   3   8       4994.98       4349.82       290.19 o
  11   3   8       3137.39       3106.50       254.22 o
  13   3   8        636.02        433.39        92.04 o
  15   3   8         71.70         -6.06        36.90 o
  17   3   8          2.12        -59.67        52.55 o
  19   3   8          2.79         55.70        52.58 o
  21   3   8        119.64        107.23        51.62 o
  23   3   8        104.86        138.77        84.85 o
 -32   4   8        823.10        836.93       213.29 o
 -30   4   8         11.62         41.32        48.91 o
 -28   4   8        562.05        494.62       146.61 o
 -26   4   8        728.40        753.83       168.83 o
 -24   4   8        316.64        190.13        86.53 o
 -22   4   8        549.33        813.00       169.57 o
 -20   4   8        113.62        103.61        60.89 o
 -18   4   8        171.29        130.83        35.37 o
 -16   4   8          0.23         12.61         9.28 o
 -14   4   8          6.06         -8.45        32.09 o
 -12   4   8        476.87        509.90        85.40 o
 -10   4   8        193.81        197.29        49.94 o
  -8   4   8        327.56        327.60        63.04 o
  -6   4   8        154.86        139.01        44.20 o
  -4   4   8        192.75        232.33        38.37 o
  -2   4   8        155.56        197.45        42.52 o
   0   4   8       1260.06       1275.49       119.80 o
   2   4   8        196.28        171.50        58.25 o
   4   4   8         63.30         68.64        39.79 o
   6   4   8          0.72        -15.48        23.04 o
   8   4   8         42.53        116.56        43.58 o
  10   4   8       1403.20       1759.13       172.18 o
  12   4   8          0.19         16.00       103.16 o
  14   4   8        506.81        403.27       111.99 o
  16   4   8         69.70         69.87        25.87 o
  18   4   8          0.08        548.44       173.69 o
  20   4   8         51.88        108.96        84.29 o
  22   4   8         10.32        106.20       101.26 o
 -31   5   8        402.68        361.04       143.53 o
 -29   5   8          0.53         43.69        62.02 o
 -27   5   8        267.09        397.09       149.69 o
 -25   5   8         15.44        -20.64        35.40 o
 -23   5   8         22.60         37.26        66.02 o
 -21   5   8        359.64        263.30       104.73 o
 -19   5   8        661.51        693.54       159.08 o
 -17   5   8          2.91         -7.52        26.52 o
 -15   5   8         63.35         73.46        35.39 o
 -13   5   8        943.11        941.32       127.67 o
 -11   5   8       2185.95       1975.68       182.40 o
  -9   5   8        149.01        112.10        40.91 o
  -7   5   8       1973.44       2127.77       188.58 o
  -5   5   8       1045.88       1127.02        76.73 o
  -3   5   8        158.32        184.06        33.33 o
  -1   5   8       1784.49       1746.88       201.81 o
   1   5   8       1356.49       1356.36       177.49 o
   3   5   8        176.99        182.68        61.76 o
   5   5   8        408.86        353.72        78.71 o
   7   5   8        103.77         55.02        38.30 o
   9   5   8       1560.47       1670.10       203.40 o
  11   5   8          0.94         67.95        74.34 o
  13   5   8        954.08       1120.94       239.18 o
  15   5   8          7.92         30.05        39.33 o
  17   5   8          0.03         30.44        64.22 o
  19   5   8          0.06        -28.77        44.41 o
 -28   6   8         69.36        -43.06        55.35 o
 -26   6   8         78.97        112.51        66.61 o
 -24   6   8         37.97        -28.45        47.44 o
 -22   6   8         59.00         70.76        79.78 o
 -20   6   8         49.38         57.76        39.00 o
 -18   6   8        346.35        344.87       105.47 o
 -16   6   8        221.52        203.74        70.21 o
 -14   6   8       2414.67       2509.06       412.23 o
 -12   6   8        412.57        314.37        78.97 o
 -10   6   8       5853.37       6135.08       441.37 o
  -8   6   8       1357.32       1292.87       162.87 o
  -6   6   8        117.13        162.78        57.43 o
  -4   6   8         14.70         12.10        17.77 o
  -2   6   8         24.11         63.93        21.65 o
   0   6   8         82.77        125.27        48.97 o
   2   6   8        803.73        836.51       149.88 o
   4   6   8        302.63        355.39        96.28 o
   6   6   8          0.11         -7.42        23.76 o
   8   6   8          8.98        -29.50        28.10 o
  10   6   8        428.83        430.93       113.92 o
  12   6   8         44.21        128.40       126.62 o
  14   6   8        784.27        765.65       206.31 o
  16   6   8        307.09        381.23       154.47 o
  18   6   8          0.00         49.69        58.83 o
 -25   7   8         49.48         35.10        50.38 o
 -23   7   8        291.18        306.90       134.22 o
 -21   7   8         14.42         37.33        33.44 o
 -19   7   8        329.82        221.64        78.52 o
 -17   7   8        836.14        918.87       155.88 o
 -15   7   8        331.23        377.42       107.08 o
 -13   7   8        380.72        389.42       101.96 o
 -11   7   8        126.13        166.08        63.10 o
  -9   7   8         95.58         58.59        13.84 o
  -7   7   8        113.23        118.63        50.67 o
  -5   7   8        129.10        143.95        42.56 o
  -3   7   8         66.01         46.30        28.57 o
  -1   7   8        187.52        233.25        66.03 o
   1   7   8        463.74        490.82       121.54 o
   3   7   8        421.48        399.81       108.74 o
   5   7   8        334.41        283.06        79.58 o
   7   7   8        199.06         88.09        93.15 o
   9   7   8         13.96         17.10        60.54 o
  11   7   8        299.21        190.32        83.77 o
  13   7   8        156.77        130.17       103.41 o
  15   7   8         63.09        229.10       132.17 o
 -22   8   8          9.84        -23.92        61.22 o
 -20   8   8        152.25        137.86        73.73 o
 -18   8   8         88.11        171.40        85.91 o
 -16   8   8         36.94         29.98         7.22 o
 -14   8   8          9.07          0.83        34.46 o
 -12   8   8        419.10        404.98       109.47 o
 -10   8   8        396.18        493.67       114.00 o
  -8   8   8        717.56        940.94       162.88 o
  -6   8   8        104.25         94.88        42.42 o
  -4   8   8         41.44         52.87        34.57 o
  -2   8   8         17.22          7.78        32.42 o
   0   8   8        125.86         60.85        36.54 o
   2   8   8        447.12        554.96       134.62 o
   4   8   8        127.82        149.86        66.37 o
   6   8   8        164.52        174.67        69.86 o
   8   8   8         53.06         44.67        49.33 o
  10   8   8        107.21         34.76        14.98 o
 -15   9   8         25.13        106.70       115.90 o
 -13   9   8          0.25       -110.59        91.70 o
 -11   9   8         14.09        -40.60        65.05 o
  -9   9   8          1.62         62.52        71.86 o
  -7   9   8        895.74        879.70       184.83 o
  -5   9   8         83.78        -11.58        30.78 o
  -3   9   8        104.65         21.59        39.16 o
  -1   9   8        132.55         94.05        86.39 o
   1   9   8        215.61        361.26       181.11 o
   3   9   8          0.01         -4.99        58.60 o
 -35   1   9       1334.14       2034.66       480.39 o
 -33   1   9        473.57        723.35       255.73 o
 -31   1   9         98.56        180.09        75.40 o
 -29   1   9         82.31         29.22        38.87 o
 -27   1   9         25.74         19.74        42.68 o
 -25   1   9          0.21        -14.84        47.49 o
 -23   1   9       1033.38       1158.83       220.40 o
 -21   1   9        687.07        796.24        78.98 o
 -19   1   9       6319.22       6562.52       391.32 o
 -17   1   9       1339.26       1480.36       143.25 o
 -15   1   9       5520.67       5805.86       369.61 o
 -13   1   9       3692.33       3522.99       111.02 o
 -11   1   9       1787.12       1624.87        80.66 o
  -9   1   9       1690.89       1829.72       154.97 o
  -7   1   9      10224.67      10137.63       291.69 o
  -5   1   9       5256.93       5463.56       196.11 o
  -3   1   9       1920.17       2134.82       107.41 o
  -1   1   9         15.24          7.14         3.51 o
   1   1   9       3303.74       3385.62        92.32 o
   3   1   9      10492.43      11183.73       196.12 o
   5   1   9       2862.63       3150.06       113.76 o
   7   1   9        171.65        164.32        39.44 o
   9   1   9       1277.48       1560.48       114.40 o
  11   1   9        651.81        697.46        82.13 o
  13   1   9         21.38        -12.37        24.07 o
  15   1   9        229.08        246.78        50.41 o
  17   1   9        574.41        470.78        77.23 o
  19   1   9        643.98        542.15        82.53 o
  21   1   9         35.18         39.27        28.82 o
  23   1   9         39.54         21.82        20.21 o
 -36   2   9        981.59       1301.09       315.30 o
 -34   2   9        268.73        203.72        78.54 o
 -32   2   9         72.65         73.02        46.33 o
 -30   2   9         44.22         61.28        58.12 o
 -28   2   9       4112.85       4601.66      1302.93 o
 -26   2   9        126.54        184.01        64.02 o
 -24   2   9        734.55        859.24       215.44 o
 -22   2   9        973.38        892.02       145.08 o
 -20   2   9       4167.07       4153.11       360.27 o
 -18   2   9       6192.60       6538.42       527.38 o
 -16   2   9        500.93        532.21        89.16 o
 -14   2   9      19812.71      19299.15       521.52 o
 -12   2   9      17559.73      17166.55       643.46 o
 -10   2   9         60.84         73.35        15.34 o
  -8   2   9       1619.39       1661.01        56.48 o
  -6   2   9      11221.45      10655.33       249.62 o
  -4   2   9      20064.98      22506.72       400.24 o
  -2   2   9         89.50         83.01        21.61 o
   0   2   9        400.29        398.31        37.82 o
   2   2   9        382.67        311.78        35.90 o
   4   2   9         36.32         33.60        18.70 o
   6   2   9        192.09        138.97        40.07 o
   8   2   9          2.92         24.80        24.61 o
  10   2   9        108.65        142.04        55.31 o
  12   2   9       1588.55       1794.37       171.34 o
  14   2   9       2422.53       2158.39       189.76 o
  16   2   9         90.80        180.03        66.63 o
  18   2   9          2.00         32.55        27.43 o
  20   2   9         19.46         -6.26        27.78 o
  22   2   9         19.11         25.42        54.48 o
 -35   3   9         24.01         28.34        35.72 o
 -33   3   9        347.79        314.96       261.38 o
 -31   3   9         69.77         22.25        65.64 o
 -29   3   9        231.55        244.59        85.92 o
 -27   3   9          1.88         26.72        14.07 o
 -25   3   9        763.35        652.42       258.88 o
 -23   3   9        107.17         81.99        60.27 o
 -21   3   9        615.53        641.92       128.31 o
 -19   3   9        296.89        333.89        87.26 o
 -17   3   9       2979.92       2795.87       128.87 o
 -15   3   9       5740.35       5762.14       246.30 o
 -13   3   9       1452.41       1476.91        81.99 o
 -11   3   9       7371.09       6894.41       341.99 o
  -9   3   9       2235.31       2445.10       140.88 o
  -7   3   9       2232.52       2235.63        95.50 o
  -5   3   9         12.93          4.85         7.51 o
  -3   3   9          7.81         40.24        18.78 o
  -1   3   9       6370.31       7193.94       184.10 o
   1   3   9         23.65         36.11        14.48 o
   3   3   9        695.98        826.43        78.59 o
   5   3   9       2452.82       2735.84       221.62 o
   7   3   9         77.66         79.28        28.21 o
   9   3   9        291.83        215.28        91.33 o
  11   3   9       3208.00       2737.49       210.68 o
  13   3   9         31.26         63.51        67.34 o
  15   3   9         75.22         88.35        51.07 o
  17   3   9        140.59         88.66        42.51 o
  19   3   9         50.60         95.39        69.00 o
  21   3   9        168.71        198.83        94.05 o
 -34   4   9        301.92        347.62       145.24 o
 -32   4   9        673.80        523.08       164.86 o
 -30   4   9         54.93         44.64        66.93 o
 -28   4   9        374.25        429.43       136.99 o
 -26   4   9        138.67        134.84        57.36 o
 -24   4   9        723.60        615.47       144.46 o
 -22   4   9         14.09        -27.07        30.75 o
 -20   4   9          0.66          7.52        36.77 o
 -18   4   9        159.75        172.90        30.44 o
 -16   4   9        128.04        184.45        67.41 o
 -14   4   9       1234.59       1291.36       137.37 o
 -12   4   9        208.56        231.49        57.97 o
 -10   4   9       2183.08       2097.65       160.15 o
  -8   4   9        109.29         86.88        32.99 o
  -6   4   9         30.27         55.79        17.56 o
  -4   4   9         98.91        100.06        27.57 o
  -2   4   9       1426.18       1581.44       129.86 o
   0   4   9        136.38        159.74        53.16 o
   2   4   9        730.64        721.53        80.56 o
   4   4   9         26.31         -0.23        25.04 o
   6   4   9          0.80        -10.12        17.71 o
   8   4   9       8472.68       8908.55       454.82 o
  10   4   9       8033.19      10644.36      2967.98 o
  12   4   9       1026.40       1214.44       267.39 o
  14   4   9        392.17        582.00       164.01 o
  16   4   9         71.87        127.82        69.42 o
  18   4   9         42.64         91.29        85.63 o
  20   4   9         46.35         24.10        63.96 o
 -31   5   9         86.29        162.07        95.20 o
 -29   5   9         76.54         82.49        62.50 o
 -27   5   9         98.00        167.49        88.44 o
 -25   5   9        196.22        248.46       102.59 o
 -23   5   9          2.42         -6.07        40.23 o
 -21   5   9        469.56        428.94       123.24 o
 -19   5   9        310.63        502.07       132.91 o
 -17   5   9        382.49        372.72       108.55 o
 -15   5   9       1962.36       1798.30       249.70 o
 -13   5   9       2993.57       2986.86       229.15 o
 -11   5   9       1587.34       1549.91       160.17 o
  -9   5   9         74.42         73.77        34.82 o
  -7   5   9        515.55        784.20       110.94 o
  -5   5   9       2086.03       2113.40       113.60 o
  -3   5   9        202.97        159.86        30.09 o
  -1   5   9        251.60        196.33        70.25 o
   1   5   9        790.34        769.51       138.73 o
   3   5   9        968.52       1253.16       176.07 o
   5   5   9        851.32        861.72       140.54 o
   7   5   9        257.28        151.44       144.03 o
   9   5   9        787.12        917.29       153.64 o
  11   5   9       1649.30       1431.51       269.73 o
  13   5   9        164.57        347.07       148.21 o
  15   5   9        102.68        178.90        97.75 o
  17   5   9          7.99         54.01        70.32 o
  19   5   9         43.99         32.72        62.67 o
 -28   6   9          0.41         13.38        34.64 o
 -26   6   9        274.31        251.11       126.14 o
 -24   6   9         99.30        144.07        90.17 o
 -22   6   9          3.64         30.43        41.97 o
 -20   6   9          1.91        -16.09        18.86 o
 -18   6   9        640.19        579.87       123.33 o
 -16   6   9        285.83        335.76        88.43 o
 -14   6   9        373.94        536.95       117.89 o
 -12   6   9       1026.87       1202.75       155.42 o
 -10   6   9       8623.67       9764.14       669.31 o
  -8   6   9         65.36         39.57        15.64 o
  -6   6   9        315.11        356.46        82.73 o
  -4   6   9        480.88        468.94        84.77 o
  -2   6   9         82.05        119.41        38.12 o
   0   6   9         16.06         38.56        25.01 o
   2   6   9        224.36        254.33        87.95 o
   4   6   9        986.71        970.28       163.56 o
   6   6   9         29.68        -16.80        16.18 o
   8   6   9        218.60        209.83        82.41 o
  10   6   9         70.26        128.07        67.91 o
  12   6   9          3.78         94.39        70.87 o
  14   6   9         43.39         19.93        35.42 o
  16   6   9        161.94        175.81        99.37 o
 -25   7   9         81.61         99.86        69.40 o
 -23   7   9          0.97        120.64        88.50 o
 -21   7   9         68.91         27.43        39.10 o
 -19   7   9       1105.21       1262.23       186.62 o
 -17   7   9        166.06        208.21        79.50 o
 -15   7   9       1537.79       1718.98       359.54 o
 -13   7   9         53.26         48.07         7.53 o
 -11   7   9        896.33        865.43       144.71 o
  -9   7   9        134.73        110.88        45.26 o
  -7   7   9         55.22         69.19        42.35 o
  -5   7   9          0.58        -10.37        26.45 o
  -3   7   9         18.32         36.17        25.57 o
  -1   7   9         25.79         15.87        15.25 o
   1   7   9        509.90        595.97       136.09 o
   3   7   9          1.06         23.24        36.30 o
   5   7   9        136.16        106.32        49.36 o
   7   7   9         49.01         89.59        58.68 o
   9   7   9         78.74         34.60        47.53 o
  11   7   9         48.08         35.44        51.20 o
  13   7   9        516.62        596.84       202.88 o
 -22   8   9          3.30         43.37        43.57 o
 -20   8   9          2.78          0.04       105.52 o
 -18   8   9          9.81         19.08        44.60 o
 -16   8   9         49.14         35.84        54.72 o
 -14   8   9       1230.44       1553.53       220.54 o
 -12   8   9        105.10        128.77        64.32 o
 -10   8   9         75.11         54.36        43.68 o
  -8   8   9        566.39        483.44       178.86 o
  -6   8   9        270.73        277.98        99.03 o
  -4   8   9         32.73         19.70        56.51 o
  -2   8   9          8.35         11.21        41.67 o
   0   8   9          5.74         17.60        14.78 o
   2   8   9         66.70         20.81        17.10 o
   4   8   9         17.40        -37.94        27.20 o
   6   8   9         21.93         20.56        10.03 o
   8   8   9          5.75        -54.97        95.07 o
 -13   9   9        289.30        456.95       205.58 o
 -11   9   9        168.12        253.88       142.21 o
  -9   9   9        235.67        115.62       136.78 o
  -7   9   9         49.27         69.83        50.25 o
  -5   9   9          5.21        -31.49        35.54 o
  -3   9   9         60.61         83.73        90.28 o
  -1   9   9          0.13       -127.00       102.58 o
 -36   0  10       1379.78       2091.18       738.87 o
 -34   0  10        950.27       1859.92       654.75 o
 -32   0  10        516.94        797.70       395.90 o
 -30   0  10       1461.19       2173.36       640.47 o
 -28   0  10        521.89       1090.59       428.44 o
 -26   0  10        735.06       1209.34       436.14 o
 -24   0  10       1407.72       1670.86       494.49 o
 -22   0  10        302.83        152.02       196.77 o
 -20   0  10      17857.28      22856.45      1777.65 o
 -18   0  10        302.60        253.31       130.51 o
 -16   0  10         34.39         53.80        48.97 o
 -14   0  10       7598.90       6669.87       597.81 o
 -12   0  10         13.32         21.04        16.65 o
 -10   0  10       1231.26       1067.98        75.32 o
  -8   0  10      24153.68      23502.34       515.08 o
  -6   0  10       8650.72      10003.39       515.32 o
  -4   0  10        212.19        228.99        40.31 o
  -2   0  10        836.32        666.64        69.73 o
   0   0  10        924.14        765.80        64.06 o
   2   0  10        565.03        575.20        59.67 o
   4   0  10        933.96       1072.84       128.65 o
   6   0  10         20.55         23.58        20.17 o
   8   0  10       2403.76       2440.60       228.31 o
  10   0  10        656.06        566.57       117.45 o
  12   0  10        306.76        415.76       107.05 o
  14   0  10         38.36         45.90        48.43 o
  16   0  10        687.81        609.84       146.92 o
  18   0  10       1258.01       1244.94       225.98 o
  20   0  10        406.11        348.93       125.20 o
  22   0  10          0.24         60.85        68.97 o
 -37   1  10        571.52        853.01       366.43 o
 -35   1  10        601.14       1960.23       472.66 o
 -33   1  10         55.06        141.59       151.54 o
 -31   1  10        179.14        214.99        72.92 o
 -29   1  10        443.59        566.53       198.03 o
 -27   1  10        307.48        246.10        76.71 o
 -25   1  10         27.29         53.25        29.81 o
 -23   1  10        119.72        107.45        45.77 o
 -21   1  10        606.66        660.25        75.93 o
 -19   1  10       2585.21       2847.62       214.84 o
 -17   1  10        121.55        162.25        50.74 o
 -15   1  10       4749.30       4628.68       317.32 o
 -13   1  10       8542.79       7835.38       287.60 o
 -11   1  10         28.25         29.26        33.04 o
  -9   1  10        172.54        181.55        35.13 o
  -7   1  10        196.99        194.57        35.10 o
  -5   1  10      16877.41      16257.62       405.64 o
  -3   1  10       7568.73       8313.58       255.73 o
  -1   1  10       2852.54       2831.62        84.07 o
   1   1  10        438.18        489.95        39.20 o
   3   1  10        348.39        389.97        48.44 o
   5   1  10        100.02        249.51        61.39 o
   7   1  10         87.85         78.05        34.88 o
   9   1  10        526.50        515.86        68.60 o
  11   1  10        559.41        553.00        76.10 o
  13   1  10        170.83        255.04        54.48 o
  15   1  10        199.82        236.24        65.09 o
  17   1  10        389.29        474.37        79.20 o
  19   1  10          2.32         59.16        48.97 o
  21   1  10          1.70         17.73        42.80 o
  23   1  10         21.19         16.12        16.12 o
 -36   2  10        188.71        213.72        97.64 o
 -34   2  10          6.90         15.51        58.10 o
 -32   2  10         10.52         45.88        45.86 o
 -30   2  10         15.58         23.73        80.46 o
 -28   2  10          2.70         -2.72        31.27 o
 -26   2  10         63.92         98.49        43.83 o
 -24   2  10        607.73        713.45       203.18 o
 -22   2  10        489.01        571.72       106.07 o
 -20   2  10         17.13        -12.06        21.82 o
 -18   2  10       2396.37       2293.81       196.12 o
 -16   2  10       3742.28       3412.93       160.55 o
 -14   2  10      14038.86      14289.58       355.03 o
 -12   2  10       9305.41       9549.80       253.27 o
 -10   2  10       6963.45       7644.23       151.99 o
  -8   2  10         92.10         63.42        17.72 o
  -6   2  10      22689.49      24040.82       499.53 o
  -4   2  10       3156.23       3412.04       120.93 o
  -2   2  10       3559.44       3621.53       235.30 o
   0   2  10        640.10        699.73        51.62 o
   2   2  10         53.00         36.81        28.08 o
   4   2  10          5.73         12.57        10.90 o
   6   2  10        350.98        380.01        65.32 o
   8   2  10        629.89        534.76        89.64 o
  10   2  10        907.51        815.46       116.15 o
  12   2  10        250.50        280.38        72.65 o
  14   2  10        129.76        127.50        54.26 o
  16   2  10        402.59        441.94        92.24 o
  18   2  10        103.07        112.10        51.96 o
  20   2  10        171.74        155.86        76.68 o
  22   2  10          0.34         29.84        39.19 o
 -35   3  10          9.38        -22.67        55.01 o
 -33   3  10          5.96         11.86        70.08 o
 -31   3  10        737.61        777.65       170.61 o
 -29   3  10        232.64        251.17        82.54 o
 -27   3  10        237.56        145.55        60.78 o
 -25   3  10        325.78        292.21       101.63 o
 -23   3  10        207.36        175.18        81.02 o
 -21   3  10       1260.62       1131.92       178.16 o
 -19   3  10        733.73        656.47       122.29 o
 -17   3  10        363.30        323.06        39.64 o
 -15   3  10        253.25        249.32        41.03 o
 -13   3  10       2142.86       2239.05       104.29 o
 -11   3  10        599.47        601.50        48.96 o
  -9   3  10          1.46         -0.16        10.44 o
  -7   3  10        400.70        348.57        36.29 o
  -5   3  10        505.81        431.99        40.74 o
  -3   3  10       2345.74       2521.67        80.59 o
  -1   3  10          9.78         20.37        15.16 o
   1   3  10       1093.54       1311.57       115.51 o
   3   3  10       1773.15       1946.14       154.94 o
   5   3  10        269.97        184.73        63.93 o
   7   3  10       2451.88       2250.77       188.05 o
   9   3  10       4161.76       3885.10       747.29 o
  11   3  10       1343.78       1031.38       269.31 o
  13   3  10          1.56        -22.66        84.64 o
  15   3  10        341.22        271.72        60.74 o
  17   3  10        174.69        115.97        66.12 o
  19   3  10         90.20         75.63        20.96 o
  21   3  10          9.64         34.46        49.22 o
 -34   4  10        369.30        330.60       149.11 o
 -32   4  10         90.07        147.81        84.53 o
 -30   4  10         31.31         57.37        50.10 o
 -28   4  10          9.97         44.72        61.76 o
 -26   4  10         18.40         -4.79        57.33 o
 -24   4  10         49.69         -0.83        44.05 o
 -22   4  10         87.50         35.31        40.96 o
 -20   4  10       1554.10       1689.67       220.20 o
 -18   4  10        110.40        173.97        52.90 o
 -16   4  10        377.17        380.29        74.61 o
 -14   4  10          0.61         16.16        28.30 o
 -12   4  10          0.03         -5.00        24.58 o
 -10   4  10          0.79         11.26        18.44 o
  -8   4  10         53.63         56.73        20.30 o
  -6   4  10        281.23        215.99        34.03 o
  -4   4  10        421.48        323.49        43.73 o
  -2   4  10        119.12        102.40        35.41 o
   0   4  10       2666.14       2582.37       147.97 o
   2   4  10        270.42        208.78        45.30 o
   4   4  10        128.80         71.54        49.67 o
   6   4  10        181.08        293.43        67.11 o
   8   4  10         47.77        124.96        51.57 o
  10   4  10       2660.41       2981.01       364.92 o
  12   4  10        310.25        319.90       136.06 o
  14   4  10        497.39        560.41       181.48 o
  16   4  10         60.56         44.90        59.79 o
  18   4  10          1.49        151.66       110.70 o
  20   4  10         53.36         19.61        33.68 o
 -31   5  10         51.90         74.07        62.88 o
 -29   5  10         37.22         63.56        67.48 o
 -27   5  10        310.59        393.96       131.22 o
 -25   5  10        124.55        156.20        84.76 o
 -23   5  10        936.34       1132.50       201.99 o
 -21   5  10        537.05        521.43       133.13 o
 -19   5  10          1.20        -26.69        36.11 o
 -17   5  10        251.04        227.94        65.88 o
 -15   5  10       2779.44       2845.56       225.07 o
 -13   5  10       1658.72       1799.82       172.13 o
 -11   5  10       1563.72       1542.15       155.14 o
  -9   5  10        143.51        162.15        43.62 o
  -7   5  10        588.00        564.40        91.86 o
  -5   5  10       3837.47       4431.20       228.38 o
  -3   5  10          1.35         10.66        21.98 o
  -1   5  10         15.46         -1.05        28.33 o
   1   5  10       1212.69       1267.85       178.24 o
   3   5  10         17.06        -15.37        40.68 o
   5   5  10        394.78        246.52        68.65 o
   7   5  10        400.37        449.00       108.06 o
   9   5  10       3193.72       3597.45       315.06 o
  11   5  10         17.81        149.02       109.18 o
  13   5  10        104.93        203.37       107.84 o
  15   5  10          0.00         28.16        37.47 o
  17   5  10         22.63         60.84        69.82 o
 -28   6  10        267.29        216.44       106.48 o
 -26   6  10         33.34         69.87        46.02 o
 -24   6  10        280.39        337.56       120.31 o
 -22   6  10         20.65         20.43        22.66 o
 -20   6  10          7.55          4.97        58.21 o
 -18   6  10        168.52        102.53        72.97 o
 -16   6  10        307.28        407.88        93.11 o
 -14   6  10       1214.50       1417.18       169.21 o
 -12   6  10        106.24        119.04        49.21 o
 -10   6  10        115.58        160.46        52.77 o
  -8   6  10       1368.98       1477.92       168.00 o
  -6   6  10        976.31       1233.36       154.92 o
  -4   6  10         10.82         20.88        14.00 o
  -2   6  10         79.31         80.18        25.79 o
   0   6  10          6.10        -20.90        59.07 o
   2   6  10        254.18        250.90        84.76 o
   4   6  10         74.38          8.74        33.04 o
   6   6  10         88.95         91.41        53.80 o
   8   6  10         31.95          2.45        32.64 o
  10   6  10        156.78        191.44        83.61 o
  12   6  10        135.27        132.30        94.44 o
  14   6  10         14.03         74.44        74.30 o
  16   6  10        117.45         83.53        60.85 o
 -25   7  10          0.77         29.50        51.76 o
 -23   7  10        253.48        124.57        67.48 o
 -21   7  10         60.02         47.53        50.19 o
 -19   7  10         45.33         26.03        26.04 o
 -17   7  10         71.27        110.49        60.34 o
 -15   7  10        202.17        217.58        93.29 o
 -13   7  10       1008.93       1084.51       163.39 o
 -11   7  10        371.61        363.67        91.05 o
  -9   7  10        113.66        140.54        49.99 o
  -7   7  10        351.14        310.91        74.36 o
  -5   7  10          0.09          9.67        20.10 o
  -3   7  10        616.23        612.58       143.77 o
  -1   7  10        147.04        108.80        43.33 o
   1   7  10         44.79         48.60        36.99 o
   3   7  10         97.35        127.13        59.33 o
   5   7  10         28.56         32.38        47.87 o
   7   7  10        153.86        198.52        80.47 o
   9   7  10          1.48         13.60        28.33 o
  11   7  10        265.17        360.62       149.37 o
 -22   8  10        157.81        246.49       158.28 o
 -20   8  10        316.21        346.05       174.34 o
 -18   8  10        203.23        185.32       123.86 o
 -16   8  10        216.03        217.66       138.52 o
 -14   8  10         87.40        166.46       126.07 o
 -12   8  10        684.19        836.80       257.87 o
 -10   8  10       1271.83       1475.14       321.08 o
  -8   8  10        283.46        314.04       110.51 o
  -6   8  10         11.48         29.65        23.74 o
  -4   8  10        231.50        191.44        85.21 o
  -2   8  10        132.37        172.46        81.23 o
   0   8  10         48.58         27.44        34.00 o
   2   8  10         30.17         13.68         9.15 o
   4   8  10        122.90        182.95        72.05 o
   6   8  10         83.84         65.87        99.94 o
   8   8  10          0.14        -26.76        59.62 o
 -13   9  10        150.58         68.01        56.95 o
 -11   9  10        115.37         71.67        55.89 o
  -9   9  10        293.41        228.39        96.09 o
  -7   9  10         25.17        -35.37        71.32 o
  -5   9  10        205.30        218.74        95.52 o
  -3   9  10         51.40         61.17        29.22 o
 -37   1  11        175.75         95.57       296.84 o
 -35   1  11        339.52        585.11       268.30 o
 -33   1  11        227.11        516.68       249.46 o
 -31   1  11        313.88        555.40       231.52 o
 -29   1  11        431.07        634.28       214.38 o
 -27   1  11        240.80        129.23        59.13 o
 -25   1  11         44.95         52.13        43.04 o
 -23   1  11        849.80        951.72       156.96 o
 -21   1  11         95.10        154.31       114.56 o
 -19   1  11       5785.04       6531.04       630.91 o
 -17   1  11         44.07         47.70        35.56 o
 -15   1  11        832.03        724.78        57.40 o
 -13   1  11         34.24         46.00        32.87 o
 -11   1  11       3416.90       3194.51       112.90 o
  -9   1  11       3511.97       3620.04       129.34 o
  -7   1  11       2541.80       2708.52       131.50 o
  -5   1  11       6691.82       7269.22       247.91 o
  -3   1  11       8218.04       8059.85       155.95 o
  -1   1  11          4.50         -5.04         5.93 o
   1   1  11        348.22        320.73        48.60 o
   3   1  11        671.40        730.94        72.94 o
   5   1  11        126.99        125.88        32.11 o
   7   1  11          1.83          6.36        12.52 o
   9   1  11         37.51         84.10        31.55 o
  11   1  11       1720.49       1773.82       136.39 o
  13   1  11         33.90         22.37        30.92 o
  15   1  11        133.40        165.48        60.12 o
  17   1  11        116.19        101.19        51.85 o
  19   1  11        126.40         84.51        45.08 o
  21   1  11          2.33          0.89        15.17 o
 -36   2  11         16.11         -0.41        43.67 o
 -34   2  11        589.39        698.22       177.48 o
 -32   2  11       1343.75       1410.05       511.76 o
 -30   2  11        830.89        902.49       305.88 o
 -28   2  11         11.28          9.30        28.43 o
 -26   2  11        647.32        774.42       202.23 o
 -24   2  11         31.22         45.97        38.89 o
 -22   2  11        325.46        376.78        99.46 o
 -20   2  11          2.38         -9.51        29.35 o
 -18   2  11       1553.98       1656.29       131.85 o
 -16   2  11       4221.46       3948.80       178.64 o
 -14   2  11       4988.22       4985.11       131.77 o
 -12   2  11       5268.27       5663.80       129.60 o
 -10   2  11       1670.00       1859.88        93.22 o
  -8   2  11        323.36        413.75        55.54 o
  -6   2  11       1355.37       1411.21       105.09 o
  -4   2  11       3578.93       4289.01       164.64 o
  -2   2  11        116.82        124.49        36.65 o
   0   2  11       3797.49       3467.84       124.70 o
   2   2  11         39.33         50.93        19.19 o
   4   2  11        332.43        422.21        51.63 o
   6   2  11        103.00         86.44        31.49 o
   8   2  11        125.76        164.86        59.07 o
  10   2  11       2362.06       2236.68       299.23 o
  12   2  11        296.92        273.27        74.00 o
  14   2  11        748.82        726.73       118.99 o
  16   2  11        290.46        445.14        95.93 o
  18   2  11          6.39         10.96        25.57 o
  20   2  11        364.40        664.48       181.91 o
 -35   3  11          1.42        -50.41        67.85 o
 -33   3  11        456.05        396.33       167.55 o
 -31   3  11          0.84          4.40        37.50 o
 -29   3  11         16.56          9.95        35.44 o
 -27   3  11        190.04        200.22        81.18 o
 -25   3  11         98.36         23.65        28.52 o
 -23   3  11         96.08         60.00        37.81 o
 -21   3  11          3.80         39.48        39.43 o
 -19   3  11         95.50        112.85        34.62 o
 -17   3  11       2454.08       2486.03       124.71 o
 -15   3  11        138.88        125.65        25.91 o
 -13   3  11       2492.41       2511.58       111.28 o
 -11   3  11       1704.45       1641.90       155.65 o
  -9   3  11         36.80         51.12        13.28 o
  -7   3  11        718.96        684.59        42.39 o
  -5   3  11        715.83        680.06        84.18 o
  -3   3  11          2.31          3.67         2.94 o
  -1   3  11        206.13        263.42        37.20 o
   1   3  11        588.54        667.45        59.78 o
   3   3  11        138.14        119.39        27.21 o
   5   3  11      13255.16      13276.68       526.49 o
   7   3  11         48.57         50.88        49.92 o
   9   3  11       3044.70       2383.23       495.90 o
  11   3  11          7.87        -12.67         8.45 o
  13   3  11         11.15        -29.82       111.21 o
  15   3  11        168.35         97.91        28.77 o
  17   3  11         10.74        -27.77        41.02 o
  19   3  11         89.88         45.40        47.22 o
 -34   4  11          6.30         15.54        48.85 o
 -32   4  11       1141.89       1213.11       460.70 o
 -30   4  11        178.32        197.36        95.51 o
 -28   4  11       2788.56       2686.18       331.79 o
 -26   4  11         81.98        154.15        74.17 o
 -24   4  11       1178.57       1288.64       205.12 o
 -22   4  11        656.60        606.42       130.01 o
 -20   4  11       1594.62       1722.29       220.76 o
 -18   4  11        533.44        624.28        69.17 o
 -16   4  11         18.99         13.89        17.08 o
 -14   4  11          4.03         -0.80        20.19 o
 -12   4  11          6.23         -2.13        15.49 o
 -10   4  11        860.03        894.35       111.66 o
  -8   4  11         10.10          6.87         9.69 o
  -6   4  11       2294.62       2479.91       118.44 o
  -4   4  11       3117.55       3153.85       135.68 o
  -2   4  11         34.39         34.01        17.11 o
   0   4  11         93.30        126.77        54.91 o
   2   4  11        174.60        175.83        53.14 o
   4   4  11        430.82        315.76        65.23 o
   6   4  11       3903.83       3846.28       303.23 o
   8   4  11          2.49         79.68        57.00 o
  10   4  11        917.88       1227.49       232.07 o
  12   4  11         57.28         73.62        76.52 o
  14   4  11        278.19        540.37       170.18 o
  16   4  11        963.70       1214.60       252.10 o
  18   4  11          2.50        106.91        84.13 o
 -31   5  11         50.03         70.91        63.13 o
 -29   5  11          7.37         42.93        28.12 o
 -27   5  11        319.68        267.92       100.85 o
 -25   5  11         97.48        193.55        85.74 o
 -23   5  11        643.82        712.03       162.22 o
 -21   5  11        483.87        599.30       145.51 o
 -19   5  11         19.78         16.42        30.02 o
 -17   5  11         39.86         44.62        37.12 o
 -15   5  11          3.43         34.79        15.41 o
 -13   5  11       6095.50       6414.12       317.26 o
 -11   5  11        167.71         39.05        26.30 o
  -9   5  11         92.25        161.78        49.26 o
  -7   5  11         81.91         50.87        14.24 o
  -5   5  11         56.91         70.13        28.46 o
  -3   5  11        272.38        251.62        53.01 o
  -1   5  11        725.05        767.76       142.78 o
   1   5  11        823.40        986.35       161.28 o
   3   5  11         11.60        -38.31       234.43 o
   5   5  11         35.77          3.08        59.04 o
   7   5  11         46.28         25.12        97.89 o
   9   5  11       1773.60       1958.96       240.18 o
  11   5  11        173.69        420.15       148.51 o
  13   5  11         13.50         84.58        91.79 o
  15   5  11         18.77        -18.41        22.31 o
  17   5  11        141.56        310.52       145.95 o
 -30   6  11         42.37        -33.56        52.49 o
 -28   6  11         19.14         12.19        28.55 o
 -26   6  11        258.60        206.53        93.54 o
 -24   6  11         30.39         32.40        39.98 o
 -22   6  11         10.92         24.46        66.88 o
 -20   6  11         55.34         34.53        42.13 o
 -18   6  11        403.46        384.37        95.19 o
 -16   6  11         88.85         31.68        36.56 o
 -14   6  11          8.47          4.78        25.88 o
 -12   6  11       2195.63       2480.38       266.62 o
 -10   6  11          0.01         20.19        26.74 o
  -8   6  11       1338.07       1527.66       168.00 o
  -6   6  11        330.34        299.65        64.81 o
  -4   6  11       1037.86        894.04       163.28 o
  -2   6  11       1141.19        991.04       171.87 o
   0   6  11        277.05        236.81        85.19 o
   2   6  11         19.15         11.85        22.03 o
   4   6  11         29.57         13.23        40.56 o
   6   6  11        621.88        550.89       127.02 o
   8   6  11         28.60         12.94        16.29 o
  10   6  11          3.87          6.80        26.40 o
  12   6  11         67.85         40.48        51.26 o
  14   6  11        228.55        321.40       148.79 o
 -25   7  11          4.13         48.44        41.95 o
 -23   7  11          6.75         17.60        11.64 o
 -21   7  11        341.99        278.63       130.65 o
 -19   7  11        555.86        541.11       122.59 o
 -17   7  11        182.20        270.21        84.33 o
 -15   7  11         40.88         35.72        51.26 o
 -13   7  11       1792.12       2000.90       383.74 o
 -11   7  11        165.89        103.76        75.37 o
  -9   7  11          3.05         69.12        73.33 o
  -7   7  11        120.66        159.82        72.53 o
  -5   7  11        132.70        178.27        66.59 o
  -3   7  11         52.17         52.61        35.25 o
  -1   7  11         18.71          8.04        33.19 o
   1   7  11         57.74         85.95        52.94 o
   3   7  11         13.30         11.12        22.58 o
   5   7  11        170.30        139.95        47.33 o
   7   7  11         12.30        -12.27        25.93 o
   9   7  11        126.51         95.44        56.06 o
  11   7  11         27.89        183.85       119.67 o
 -20   8  11         11.42        141.46       132.48 o
 -18   8  11         90.16        237.65       136.41 o
 -16   8  11         13.77        -98.26        90.70 o
 -14   8  11        235.64        255.71       143.21 o
 -12   8  11         39.16         32.25        93.80 o
 -10   8  11        450.48        418.96       175.83 o
  -8   8  11        335.18        502.60       134.01 o
  -6   8  11         82.49         27.46        51.58 o
  -4   8  11         65.73         79.61        54.51 o
  -2   8  11          8.11         -1.17        42.86 o
   0   8  11         31.37        -17.63        48.54 o
   2   8  11          2.61        -13.42        33.81 o
   4   8  11         68.35         65.53        40.86 o
   6   8  11        180.25        241.09       137.44 o
 -11   9  11        250.35        284.13       137.08 o
  -9   9  11         26.18         82.52        59.41 o
  -7   9  11         50.65         50.41        17.64 o
  -5   9  11         93.75         72.79        65.72 o
 -36   0  12        597.93        841.92       466.60 o
 -34   0  12        851.85       1783.60       706.67 o
 -32   0  12        289.00        438.65       397.73 o
 -30   0  12        621.79       1132.11       495.92 o
 -28   0  12         37.94        153.79       275.57 o
 -26   0  12          8.99          2.46        69.32 o
 -24   0  12       2786.06       3279.03       716.71 o
 -22   0  12        308.39        229.81       199.39 o
 -20   0  12         12.17         40.75        99.27 o
 -18   0  12        487.80        597.00       132.02 o
 -16   0  12        969.06       1133.15       209.19 o
 -14   0  12        425.55        356.86        63.29 o
 -12   0  12        150.12        147.97        47.65 o
 -10   0  12        463.44        460.26        74.76 o
  -8   0  12      14962.03      16622.46       934.62 o
  -6   0  12       7028.71       6661.42       238.61 o
  -4   0  12       1227.16       1378.37       104.82 o
  -2   0  12         30.10         19.23        13.17 o
   0   0  12       1551.37       1597.06        92.22 o
   2   0  12       2257.10       2344.63       132.57 o
   4   0  12        157.28        277.78        77.59 o
   6   0  12       6257.27       6130.64       362.49 o
   8   0  12       4577.97       4474.36       320.66 o
  10   0  12       1731.43       1694.54       212.95 o
  12   0  12        672.23        592.90       138.79 o
  14   0  12       1896.39       1865.88       254.76 o
  16   0  12        207.45        337.73       114.69 o
  18   0  12        347.36        366.23       132.67 o
  20   0  12        179.75        194.58        93.37 o
 -37   1  12       1634.08       3253.23       677.13 o
 -35   1  12        867.86       1901.74       506.84 o
 -33   1  12        275.82        622.10       331.54 o
 -31   1  12         29.27          4.37       162.45 o
 -29   1  12        161.77        387.01       204.94 o
 -27   1  12       1575.42       2299.32       449.32 o
 -25   1  12        141.15        190.36        92.56 o
 -23   1  12        166.14        225.67       145.93 o
 -21   1  12          3.16        -10.72        87.40 o
 -19   1  12        268.84        354.54        95.12 o
 -17   1  12          3.79          0.81        11.05 o
 -15   1  12        129.95         87.61        20.76 o
 -13   1  12        516.89        561.21        51.61 o
 -11   1  12        163.95        239.92        35.89 o
  -9   1  12       6048.42       5867.31       178.02 o
  -7   1  12       5773.49       5704.71       232.63 o
  -5   1  12       1022.59       1023.04        95.84 o
  -3   1  12        888.26        865.38        59.82 o
  -1   1  12        266.55        290.97        28.35 o
   1   1  12       4661.06       4732.36       133.56 o
   3   1  12         22.06         25.45        16.81 o
   5   1  12       1448.24       1569.38       110.37 o
   7   1  12        854.40        917.17        91.36 o
   9   1  12        338.63        336.97        60.36 o
  11   1  12         89.74        181.00        46.46 o
  13   1  12        683.82        646.16        90.21 o
  15   1  12         11.73         33.38        21.42 o
  17   1  12          2.52         93.13        72.01 o
  19   1  12         58.82         44.85        28.06 o
 -36   2  12         86.21         59.60       150.39 o
 -34   2  12         71.34         65.25        87.39 o
 -32   2  12        865.57       1096.01       268.68 o
 -30   2  12        213.15        110.16        58.98 o
 -28   2  12         46.59         21.15        26.49 o
 -26   2  12        454.52        643.55       122.11 o
 -24   2  12        324.59        269.78       133.86 o
 -22   2  12        689.18        724.83       179.69 o
 -20   2  12          1.39         12.54        23.08 o
 -18   2  12       1262.70       1259.65       105.57 o
 -16   2  12         47.86         30.86         8.77 o
 -14   2  12        420.94        413.18        54.19 o
 -12   2  12         48.30         42.15        17.22 o
 -10   2  12       1573.62       1438.79       107.67 o
  -8   2  12       7695.86       7460.21       256.16 o
  -6   2  12        579.48        651.74        64.69 o
  -4   2  12        201.79        225.39        45.88 o
  -2   2  12       1192.39       1055.18       102.06 o
   0   2  12        256.54        250.13        32.54 o
   2   2  12        999.09        960.29        74.92 o
   4   2  12       5612.71       5446.20       217.37 o
   6   2  12        678.26        757.89        97.69 o
   8   2  12        636.49        743.43       120.15 o
  10   2  12        208.42        221.04        64.10 o
  12   2  12        233.95        218.45        70.18 o
  14   2  12        698.48        642.39       114.38 o
  16   2  12         28.12          5.37        26.23 o
  18   2  12         34.70         25.16        29.92 o
  20   2  12         66.24        128.75        91.23 o
 -35   3  12          0.19         -6.23        37.84 o
 -33   3  12          3.12         -0.51        42.54 o
 -31   3  12         56.43         49.69        53.06 o
 -29   3  12        105.75        139.98        61.07 o
 -27   3  12        762.73        699.54       145.35 o
 -25   3  12        124.82         64.31        42.31 o
 -23   3  12       1956.94       2082.37       361.70 o
 -21   3  12         43.38        129.80        46.66 o
 -19   3  12          2.18         15.19        20.95 o
 -17   3  12       1384.10       1346.54        81.88 o
 -15   3  12       3043.49       2944.41       103.35 o
 -13   3  12       2661.81       2755.72       153.27 o
 -11   3  12        159.93        151.42        25.50 o
  -9   3  12       2240.53       2074.10       156.19 o
  -7   3  12         21.81         24.42        17.09 o
  -5   3  12         35.38         15.35        28.07 o
  -3   3  12        120.68        164.29        63.32 o
  -1   3  12         20.00         14.38        14.37 o
   1   3  12         59.30         33.73        28.44 o
   3   3  12       2115.33       1736.51       222.83 o
   5   3  12        988.55        826.20       119.04 o
   7   3  12       8326.40       7991.59       411.37 o
   9   3  12         87.81         99.27        90.10 o
  11   3  12        245.19        138.12        61.57 o
  13   3  12         17.07         16.07        27.89 o
  15   3  12        260.54        120.59        77.84 o
  17   3  12         96.74        177.45        90.93 o
  19   3  12        201.43        275.98       121.99 o
 -34   4  12          6.39         72.54        64.13 o
 -32   4  12         71.31         28.31        43.52 o
 -30   4  12        109.48         51.74        51.00 o
 -28   4  12        183.48        203.18       134.65 o
 -26   4  12         67.02        111.30        63.88 o
 -24   4  12        202.75        251.21        90.68 o
 -22   4  12        429.18        461.09       101.20 o
 -20   4  12        406.88        366.75        68.56 o
 -18   4  12         34.10         35.99        29.64 o
 -16   4  12         21.73         66.06        28.97 o
 -14   4  12       2234.91       2537.81       177.66 o
 -12   4  12       3205.76       3610.30       194.89 o
 -10   4  12        419.43        418.04        60.70 o
  -8   4  12         29.17         31.63        11.97 o
  -6   4  12        837.93        848.81        61.20 o
  -4   4  12        411.39        386.95        44.85 o
  -2   4  12          6.26          9.06        10.15 o
   0   4  12          5.80         15.65        39.32 o
   2   4  12        173.12        133.59        38.76 o
   4   4  12        467.22        429.98        95.86 o
   6   4  12       1052.91       1279.96       182.52 o
   8   4  12         44.54         99.35        61.62 o
  10   4  12        436.34        438.12       140.63 o
  12   4  12        546.67        365.94       126.90 o
  14   4  12        110.70        239.26       106.13 o
  16   4  12        184.26        317.04       132.21 o
 -31   5  12         58.10        149.69        95.96 o
 -29   5  12         42.63         64.72        71.29 o
 -27   5  12         12.82         73.43        66.77 o
 -25   5  12         37.33         77.09        47.20 o
 -23   5  12        742.69        742.28       133.59 o
 -21   5  12        447.87        442.99        94.94 o
 -19   5  12       2448.47       2687.49       232.00 o
 -17   5  12       4255.97       4191.67       314.59 o
 -15   5  12        438.17        425.63       104.54 o
 -13   5  12        145.40        161.98        42.60 o
 -11   5  12       1043.93       1128.79       174.76 o
  -9   5  12       2474.28       2397.60       176.02 o
  -7   5  12        552.50        631.81        88.03 o
  -5   5  12        317.35        449.06        67.72 o
  -3   5  12         42.04         59.69        45.86 o
  -1   5  12          6.72         25.31        43.43 o
   1   5  12        289.38        325.42        96.96 o
   3   5  12       1564.05       1532.69       208.32 o
   5   5  12        814.27        805.35       152.48 o
   7   5  12        244.15        354.29       103.92 o
   9   5  12        246.51        311.10        94.53 o
  11   5  12          5.40         92.41        85.05 o
  13   5  12        109.77        143.06       106.32 o
  15   5  12        248.21        185.81       123.93 o
 -28   6  12         20.98        -33.22        42.75 o
 -26   6  12         14.11         57.37        46.77 o
 -24   6  12          0.20         18.21        12.48 o
 -22   6  12        326.61        241.18        80.53 o
 -20   6  12         46.88         76.33        44.58 o
 -18   6  12         11.50         43.40        32.07 o
 -16   6  12         41.56         23.20        12.03 o
 -14   6  12        482.99        561.16       113.32 o
 -12   6  12         42.17         53.99        49.56 o
 -10   6  12       1837.94       1705.25       333.73 o
  -8   6  12         25.27         37.00        56.64 o
  -6   6  12         30.06         48.79        36.45 o
  -4   6  12        722.54        535.77       133.66 o
  -2   6  12        237.39        175.91        73.67 o
   0   6  12        143.96        167.57        67.35 o
   2   6  12          7.29         10.61        57.20 o
   4   6  12        424.36        441.84       115.01 o
   6   6  12         88.68         26.27        36.63 o
   8   6  12        199.79        217.01        83.37 o
  10   6  12        535.46        739.75       208.38 o
  12   6  12         11.89        143.90       107.36 o
 -25   7  12          0.14       -102.24       113.81 o
 -23   7  12         49.63        326.89       166.50 o
 -21   7  12        140.34         53.20        47.91 o
 -19   7  12         75.91         97.70        87.81 o
 -17   7  12         10.16         -4.90        62.03 o
 -15   7  12        111.23        246.20       152.13 o
 -13   7  12        522.87        499.68       205.46 o
 -11   7  12        206.08        236.31       134.35 o
  -9   7  12        118.49         22.18        63.17 o
  -7   7  12         64.29        102.31        66.05 o
  -5   7  12          0.95        -15.59        20.65 o
  -3   7  12        301.51        276.95        92.57 o
  -1   7  12         29.99         68.95        51.09 o
   1   7  12         75.24        176.66        82.31 o
   3   7  12         60.13         18.90       103.12 o
   5   7  12          1.15        -16.74        31.13 o
   7   7  12         82.09         50.60        34.84 o
   9   7  12         45.75         98.14        73.31 o
 -20   8  12         19.41         46.86        81.33 o
 -18   8  12          0.44         17.05        28.63 o
 -16   8  12          1.22        -11.63        75.35 o
 -14   8  12        177.62        194.78       111.78 o
 -12   8  12         71.54         73.25        59.72 o
 -10   8  12        380.84        447.38       211.72 o
  -8   8  12        170.05        142.49        81.45 o
  -6   8  12        104.68         16.55        71.96 o
  -4   8  12          1.79        -23.86        31.27 o
  -2   8  12        113.02         51.43        41.98 o
   0   8  12          5.57         67.48        67.04 o
   2   8  12         21.72         18.44        28.76 o
   4   8  12         11.58         15.92        62.08 o
 -37   1  13          0.06        129.39       270.13 o
 -35   1  13        113.25        239.78       149.36 o
 -33   1  13        132.35        239.78       135.67 o
 -31   1  13        209.18        154.70       146.93 o
 -29   1  13         60.93         37.58       146.45 o
 -27   1  13       1575.68       2695.25       519.03 o
 -25   1  13        556.95       1090.50       308.83 o
 -23   1  13        844.01       1028.34       276.17 o
 -21   1  13        556.91        608.37       162.50 o
 -19   1  13          1.71         29.84        25.33 o
 -17   1  13       2773.29       2876.54       219.67 o
 -15   1  13        106.98         80.02        22.53 o
 -13   1  13       2345.44       2568.93       110.98 o
 -11   1  13        297.27        393.06        39.63 o
  -9   1  13        853.48        833.35        92.28 o
  -7   1  13        344.64        474.68        59.92 o
  -5   1  13        900.38       1007.70        98.76 o
  -3   1  13       1010.27        920.47        52.37 o
  -1   1  13         14.31         20.61         6.96 o
   1   1  13       1648.30       1863.57        87.26 o
   3   1  13      11336.02      10890.23       249.84 o
   5   1  13       3686.98       3786.77       176.47 o
   7   1  13        109.37        181.21        65.35 o
   9   1  13        905.09        806.88        93.39 o
  11   1  13       1885.63       1803.69       146.34 o
  13   1  13        643.86        600.63        88.67 o
  15   1  13         10.11         49.40        30.69 o
  17   1  13         28.57        115.77        54.44 o
  19   1  13         23.10        115.19        89.44 o
 -36   2  13          0.01        -77.44       155.14 o
 -34   2  13          9.57        -24.33       186.35 o
 -32   2  13          6.10        -67.84        67.22 o
 -30   2  13        585.76        475.44       184.92 o
 -28   2  13        352.67        343.42        90.43 o
 -26   2  13         20.10        -23.35        32.57 o
 -24   2  13        841.74        760.09       137.21 o
 -22   2  13        317.96        309.51        64.84 o
 -20   2  13          1.79        -10.71        17.20 o
 -18   2  13       3481.58       3322.65       282.47 o
 -16   2  13       3853.22       3647.21       143.46 o
 -14   2  13        111.00        113.97        27.75 o
 -12   2  13       3844.31       3628.42       124.44 o
 -10   2  13        159.68        145.69        33.23 o
  -8   2  13         10.21         19.15         5.49 o
  -6   2  13       2085.03       2159.44       157.41 o
  -4   2  13        132.38         70.05        39.81 o
  -2   2  13       2965.35       3118.41       273.05 o
   0   2  13        525.55        474.60        47.62 o
   2   2  13       9431.71       9134.35       329.03 o
   4   2  13       1379.54       1470.09       133.64 o
   6   2  13        601.66        640.44        90.99 o
   8   2  13       2015.68       2012.76       269.51 o
  10   2  13        347.68        286.27        73.55 o
  12   2  13         11.86         18.70        32.74 o
  14   2  13        126.74         99.88        51.59 o
  16   2  13        232.32        190.69        62.28 o
  18   2  13         23.26         15.93        10.02 o
 -35   3  13        106.18         87.43        53.92 o
 -33   3  13          8.50          9.65        84.86 o
 -31   3  13        128.87        118.15        40.31 o
 -29   3  13        167.13        202.06        86.09 o
 -27   3  13        240.37        212.05        73.74 o
 -25   3  13         74.87         67.97        47.19 o
 -23   3  13        976.45        984.73       116.77 o
 -21   3  13          5.96        -19.19        26.05 o
 -19   3  13        380.46        293.82        49.39 o
 -17   3  13       3316.75       3386.79       132.91 o
 -15   3  13       1402.51       1317.73        69.84 o
 -13   3  13          0.54          3.34         6.51 o
 -11   3  13        771.12        757.43       100.11 o
  -9   3  13       1026.36       1036.89       120.27 o
  -7   3  13          0.30         29.33         6.00 o
  -5   3  13         75.53        135.30        53.96 o
  -3   3  13         91.09         66.45        26.42 o
  -1   3  13       1852.43       1848.27       196.33 o
   1   3  13          0.17        -10.18        38.98 o
   3   3  13        876.27        687.38       146.18 o
   5   3  13       3994.64       3819.30       362.80 o
   7   3  13        162.54        111.66        75.84 o
   9   3  13       1300.40       1134.94       147.26 o
  11   3  13         24.55       -120.64        86.21 o
  13   3  13         28.56         20.92        29.74 o
  15   3  13         30.40        -68.71       111.63 o
  17   3  13          1.28        -74.41        62.35 o
 -34   4  13          3.09       -144.12       159.47 o
 -32   4  13         79.50         20.84        46.77 o
 -30   4  13          1.69        -14.47        70.49 o
 -28   4  13        260.62        338.52       104.49 o
 -26   4  13        129.40        186.40        75.99 o
 -24   4  13         51.74         87.14        42.73 o
 -22   4  13        228.81        237.07        65.40 o
 -20   4  13       4978.60       4898.94       287.50 o
 -18   4  13       8002.76       8244.61       320.07 o
 -16   4  13       4488.91       4614.73       246.84 o
 -14   4  13       1942.92       2228.52       159.64 o
 -12   4  13        268.45        233.77        44.64 o
 -10   4  13        453.34        517.76        58.36 o
  -8   4  13         74.82         59.51        16.03 o
  -6   4  13          3.12         21.34        20.70 o
  -4   4  13         56.69        129.30        58.03 o
  -2   4  13        242.11        178.55        73.84 o
   0   4  13        282.49        210.47        77.68 o
   2   4  13         18.05        -33.79        57.44 o
   4   4  13        142.61         90.44        51.36 o
   6   4  13        139.86        128.39        69.05 o
   8   4  13        262.83        184.11        72.94 o
  10   4  13          0.08        167.34       107.72 o
  12   4  13        189.55        158.07       100.34 o
  14   4  13         48.53        136.34        81.49 o
  16   4  13         79.06         53.37        54.96 o
 -31   5  13         27.56         89.68        63.37 o
 -29   5  13          8.60         83.30        62.73 o
 -27   5  13        239.59        309.31       104.97 o
 -25   5  13        854.93        942.47       139.51 o
 -23   5  13         15.35         32.10        29.74 o
 -21   5  13        141.75        166.95        57.70 o
 -19   5  13       1035.14       1072.48       128.74 o
 -17   5  13         73.91        177.47        84.28 o
 -15   5  13       5743.74       6273.55       313.06 o
 -13   5  13          1.59         -1.42        18.59 o
 -11   5  13          5.81         -3.30        58.87 o
  -9   5  13          0.98          1.94        37.59 o
  -7   5  13        389.37        349.44       103.78 o
  -5   5  13        527.36        493.74       115.00 o
  -3   5  13        407.07        340.02       100.26 o
  -1   5  13        249.68        220.08        77.24 o
   1   5  13        323.28        357.20       100.96 o
   3   5  13        870.53       1094.99       179.88 o
   5   5  13       2073.16       2324.01       261.74 o
   7   5  13       1934.45       2011.47       246.44 o
   9   5  13         26.75         -9.38        66.90 o
  11   5  13          3.03         74.50        84.05 o
  13   5  13        272.43        227.17       112.99 o
 -28   6  13          3.99        -32.01        71.54 o
 -26   6  13         59.82         -1.88        38.38 o
 -24   6  13         94.47         26.69        63.78 o
 -22   6  13        102.98        109.22       123.42 o
 -20   6  13         43.40         62.45        74.42 o
 -18   6  13         22.77        -16.77        65.29 o
 -16   6  13        607.63        762.28       246.67 o
 -14   6  13        942.58        846.14       256.24 o
 -12   6  13        663.53        760.92       230.37 o
 -10   6  13         61.17        106.21        78.89 o
  -8   6  13        283.68        156.56        50.87 o
  -6   6  13         12.08         11.14         9.94 o
  -4   6  13       1189.77       1198.48       199.37 o
  -2   6  13         19.49         39.53        71.79 o
   0   6  13          4.02          8.21        47.03 o
   2   6  13          1.69        -15.07       107.40 o
   4   6  13        183.99        186.12        77.96 o
   6   6  13         66.90         26.50        25.13 o
   8   6  13         29.20          7.13        23.09 o
  10   6  13        206.06        317.80       150.91 o
 -25   7  13         12.87         22.54        81.99 o
 -23   7  13          2.32        -10.58        25.40 o
 -21   7  13          0.00        -91.15        88.01 o
 -19   7  13          0.71        -33.76        45.31 o
 -17   7  13         31.77         -5.33        52.27 o
 -15   7  13        168.22        139.75       120.38 o
 -13   7  13         89.55        173.41       113.31 o
 -11   7  13         73.99         81.41        99.09 o
  -9   7  13         11.09        -31.17        31.85 o
  -7   7  13          0.38         -8.34       113.27 o
  -5   7  13         13.81         -7.23        49.93 o
  -3   7  13        607.33        757.04       164.69 o
  -1   7  13         23.89          3.56        56.51 o
   1   7  13        312.03        337.12       109.15 o
   3   7  13         63.14         23.81        54.65 o
   5   7  13          0.35        -10.71        66.80 o
   7   7  13         48.77         21.66        27.93 o
 -20   8  13          0.07        -24.42        47.72 o
 -18   8  13         17.63         -7.83        59.99 o
 -16   8  13        171.79        299.99       161.22 o
 -14   8  13         39.76         20.73        56.25 o
 -12   8  13         36.32         48.79        85.16 o
 -10   8  13        251.85        158.82        92.20 o
  -8   8  13         47.31         46.76        38.60 o
  -6   8  13         43.74         84.66        57.82 o
  -4   8  13         45.04         85.76        49.10 o
  -2   8  13         21.69         57.44        62.95 o
   0   8  13         32.97         -9.75        35.04 o
   2   8  13         35.74        -45.93       144.49 o
 -36   0  14        312.91        604.07       425.25 o
 -34   0  14        277.71        166.26       127.86 o
 -32   0  14       1236.14       2107.11       674.02 o
 -30   0  14         26.72         11.04       108.89 o
 -28   0  14       1227.81       2061.71       626.01 o
 -26   0  14       3237.86       5391.89       983.85 o
 -24   0  14        597.91       1107.10       428.02 o
 -22   0  14       1214.52       1420.08       233.43 o
 -20   0  14       1126.34       1232.71       247.75 o
 -18   0  14         10.97        -29.64        35.99 o
 -16   0  14        862.61        877.88       194.97 o
 -14   0  14          5.31         11.01         7.50 o
 -12   0  14       9515.68       9328.60       367.72 o
 -10   0  14        592.32        576.65        92.27 o
  -8   0  14       1328.59       1389.50       100.71 o
  -6   0  14        265.08        281.10        73.34 o
  -4   0  14        370.79        530.67       105.86 o
  -2   0  14        178.45        204.57        45.25 o
   0   0  14       1388.20       1366.12       107.81 o
   2   0  14       1603.08       1759.29       130.67 o
   4   0  14        518.92        531.44       136.68 o
   6   0  14       1498.32       1316.00       167.45 o
   8   0  14         24.98         64.79        49.20 o
  10   0  14        130.55        206.31        80.56 o
  12   0  14        619.55        612.45       139.75 o
  14   0  14         73.02        138.74        76.47 o
  16   0  14         81.23        114.48        79.61 o
  18   0  14          0.45        339.23       160.32 o
 -37   1  14        102.46        251.59       239.93 o
 -35   1  14          8.93         42.50       181.51 o
 -33   1  14        430.06        683.49       294.07 o
 -31   1  14         24.19        -84.30       215.12 o
 -29   1  14        224.76        353.72       188.30 o
 -27   1  14        406.97        539.76       221.64 o
 -25   1  14          0.36        251.08       258.20 o
 -23   1  14        163.11        135.30        47.46 o
 -21   1  14       1246.05       1206.87       158.36 o
 -19   1  14        202.25        246.01        68.87 o
 -17   1  14         21.90         13.60         8.75 o
 -15   1  14       3680.00       3339.54       202.06 o
 -13   1  14       7716.88       7769.81       325.36 o
 -11   1  14       2274.54       2203.42        90.21 o
  -9   1  14       2493.82       2558.32       140.45 o
  -7   1  14       1607.18       1786.36       102.87 o
  -5   1  14         88.91        117.91        29.52 o
  -3   1  14        271.53        248.24        27.97 o
  -1   1  14         34.95         49.09        14.52 o
   1   1  14         37.54         95.25        29.50 o
   3   1  14        599.67        804.08        77.22 o
   5   1  14       2013.10       2171.70       137.98 o
   7   1  14         54.74         98.00        43.80 o
   9   1  14         69.94        147.70        56.35 o
  11   1  14       1021.17       1205.59       120.42 o
  13   1  14        296.06        208.02        60.09 o
  15   1  14         20.90         75.97        71.24 o
  17   1  14          5.00         14.93       123.18 o
 -36   2  14         87.19        -59.53       189.06 o
 -34   2  14        275.41        413.66       207.69 o
 -32   2  14        641.18       1034.68       324.82 o
 -30   2  14        102.14        267.54       261.40 o
 -28   2  14         73.03         84.93        65.31 o
 -26   2  14        116.29        187.65       192.94 o
 -24   2  14        279.26        227.24        88.95 o
 -22   2  14         26.05         16.01        21.44 o
 -20   2  14         52.47         55.48        34.04 o
 -18   2  14        669.44        632.83        71.80 o
 -16   2  14       4030.98       4215.03       164.67 o
 -14   2  14        403.33        480.67        69.24 o
 -12   2  14       2046.56       2397.79       156.81 o
 -10   2  14         55.37         49.45        27.72 o
  -8   2  14        132.49        177.40        34.39 o
  -6   2  14       5103.75       5084.49       310.11 o
  -4   2  14       3073.33       3314.95       227.90 o
  -2   2  14        545.97        575.82        79.68 o
   0   2  14        743.44        706.12        87.77 o
   2   2  14         50.29         46.65        19.73 o
   4   2  14        413.76        431.62        75.14 o
   6   2  14       3202.07       3091.30       233.56 o
   8   2  14         18.17          7.73        12.73 o
  10   2  14        106.95        145.16        57.32 o
  12   2  14         16.48         35.51        29.47 o
  14   2  14        104.18        122.02        52.09 o
  16   2  14          0.82        -22.46        52.83 o
 -35   3  14        200.82        131.08        67.04 o
 -33   3  14        283.90        153.31        77.76 o
 -31   3  14        126.04        134.43       122.99 o
 -29   3  14        547.68        695.29       196.40 o
 -27   3  14          0.01        -21.20        74.53 o
 -25   3  14        344.43        384.49       101.37 o
 -23   3  14         64.45         71.86        26.12 o
 -21   3  14       2228.87       2106.46       147.23 o
 -19   3  14        575.98        558.37        55.96 o
 -17   3  14       8873.18       8914.38       200.89 o
 -15   3  14          0.91          0.57         7.94 o
 -13   3  14        336.23        394.13        73.40 o
 -11   3  14          0.40         13.35        18.37 o
  -9   3  14        989.69        867.83       122.88 o
  -7   3  14        436.56        571.21       114.18 o
  -5   3  14        261.08        236.80        94.46 o
  -3   3  14        150.94        191.01        72.14 o
  -1   3  14          2.58        -39.23        38.38 o
   1   3  14        434.92        382.08        91.17 o
   3   3  14        663.10        591.76        83.63 o
   5   3  14        184.53        121.06        70.68 o
   7   3  14         96.42        107.96        61.22 o
   9   3  14         22.80         86.55        72.04 o
  11   3  14         29.63        -29.39        44.26 o
  13   3  14        244.27        151.82       120.55 o
  15   3  14          1.23         13.93        39.49 o
 -34   4  14         38.19        -29.20        59.89 o
 -32   4  14          7.46         81.61        54.79 o
 -30   4  14        108.41        134.81        90.83 o
 -28   4  14          0.51         16.08         9.14 o
 -26   4  14         13.83         -4.59        34.66 o
 -24   4  14          0.09          6.82        21.72 o
 -22   4  14         78.21        111.81        43.55 o
 -20   4  14         87.05         76.83        25.00 o
 -18   4  14         78.99        107.99        41.90 o
 -16   4  14       2131.64       2214.37       166.76 o
 -14   4  14        920.84        861.19        99.91 o
 -12   4  14        593.55        544.55       184.53 o
 -10   4  14        108.36        100.47        81.33 o
  -8   4  14         37.76         75.54        44.41 o
  -6   4  14        167.89        187.46        71.95 o
  -4   4  14         64.50        102.46        56.84 o
  -2   4  14         30.88         45.19        47.86 o
   0   4  14         21.58         21.80        35.83 o
   2   4  14        196.35        125.27        53.06 o
   4   4  14         78.71         81.51        43.95 o
   6   4  14         94.43         65.63        36.09 o
   8   4  14        287.95        430.83       114.61 o
  10   4  14         93.67         86.45        60.85 o
  12   4  14         59.46         81.21        69.13 o
  14   4  14          0.14         98.33        74.76 o
 -31   5  14          8.53         53.23        55.31 o
 -29   5  14        105.91        123.77        58.42 o
 -27   5  14          0.50         11.61        11.02 o
 -25   5  14        100.99        181.17        66.99 o
 -23   5  14         50.08         68.35        35.44 o
 -21   5  14        366.30        350.78       160.83 o
 -19   5  14        663.37        706.33       227.61 o
 -17   5  14       5506.46       5797.57       659.63 o
 -15   5  14       1040.09       1033.50       275.36 o
 -13   5  14        636.59        676.62       213.54 o
 -11   5  14          5.40        -30.56        68.69 o
  -9   5  14        128.62        147.66        99.50 o
  -7   5  14         16.44        104.00        97.42 o
  -5   5  14        296.50        335.07        97.46 o
  -3   5  14       1704.59       1579.38       218.55 o
  -1   5  14          1.48        -20.91        69.00 o
   1   5  14        859.46        868.76       161.30 o
   3   5  14       1106.77       1317.90       201.42 o
   5   5  14       1338.79       1377.10       211.89 o
   7   5  14         40.84        121.84        65.59 o
   9   5  14          4.61         68.05        75.37 o
  11   5  14         28.57         76.96        62.94 o
 -28   6  14        180.49        123.38       155.26 o
 -26   6  14         23.98         16.24        61.18 o
 -24   6  14         68.90         -3.81        18.34 o
 -22   6  14         31.29        107.88        99.14 o
 -20   6  14         18.15        -32.01        50.97 o
 -18   6  14        230.27        154.34        82.21 o
 -16   6  14        386.80        519.24       208.88 o
 -14   6  14       1384.53       1332.53       311.76 o
 -12   6  14         27.81         24.86        34.08 o
 -10   6  14        578.00        622.30       213.01 o
  -8   6  14         21.14         58.08        43.92 o
  -6   6  14         26.77         42.92        41.82 o
  -4   6  14         37.77         77.01        47.42 o
  -2   6  14        407.04        353.39       103.30 o
   0   6  14        224.19        206.43       173.82 o
   2   6  14         12.62        -58.99        47.79 o
   4   6  14         61.22         36.37        62.60 o
   6   6  14        367.66        513.07       128.86 o
   8   6  14        221.46        288.50       104.93 o
 -25   7  14         47.72        -81.02        87.44 o
 -23   7  14         12.69        232.79       210.07 o
 -21   7  14          6.00        136.76       168.92 o
 -19   7  14          7.68         37.14        58.03 o
 -17   7  14         49.80        327.46       186.78 o
 -15   7  14        133.65        299.47       166.80 o
 -13   7  14         15.12         77.67       114.03 o
 -11   7  14         25.18         31.81        26.44 o
  -9   7  14        114.72        142.07        71.80 o
  -7   7  14        107.16         66.93        45.68 o
  -5   7  14         44.52         -5.69        32.62 o
  -3   7  14         59.98         45.53        65.63 o
  -1   7  14         30.55         13.57        39.66 o
   1   7  14         30.50         28.08        32.56 o
   3   7  14         23.31         15.67        44.80 o
   5   7  14         11.13         18.38        45.58 o
 -18   8  14         43.95        111.53       101.76 o
 -16   8  14         39.66         62.30        82.24 o
 -14   8  14         20.42         -5.94        54.48 o
 -12   8  14        127.17        123.68        86.17 o
 -10   8  14          4.53          4.05        44.95 o
  -8   8  14          1.40         10.09       201.79 o
  -6   8  14        154.15        201.75        84.50 o
  -4   8  14         69.00        109.17        46.68 o
  -2   8  14        112.47         60.35        53.47 o
 -37   1  15          2.79        -26.83       137.16 o
 -35   1  15         39.47         -2.96       111.25 o
 -33   1  15        289.67        682.39       259.06 o
 -31   1  15        275.89        538.33       209.35 o
 -29   1  15        339.27        424.68       218.25 o
 -27   1  15        483.53        445.64       305.98 o
 -25   1  15       1679.44       1844.96       219.66 o
 -23   1  15        182.82         80.02        61.48 o
 -21   1  15       4511.32       4582.32       312.41 o
 -19   1  15       1250.69       1335.56       181.60 o
 -17   1  15        137.80        125.98        30.20 o
 -15   1  15         63.06         45.95        17.71 o
 -13   1  15       1760.45       1792.47        90.80 o
 -11   1  15       3259.13       3310.27       113.72 o
  -9   1  15       1141.35       1199.59        85.25 o
  -7   1  15         33.08         11.70        14.94 o
  -5   1  15         12.74          6.62        14.73 o
  -3   1  15        410.27        419.90        37.79 o
  -1   1  15       1114.01       1306.19       119.78 o
   1   1  15       4073.11       4216.11       160.97 o
   3   1  15       4875.09       5122.07       190.06 o
   5   1  15        401.83        554.01        73.02 o
   7   1  15        454.00        479.69        72.72 o
   9   1  15          2.21         54.84       215.63 o
  11   1  15         27.57        138.80       183.15 o
  13   1  15        101.39        139.04        61.24 o
  15   1  15         20.14         82.68        46.87 o
 -36   2  15        524.54        690.01       303.12 o
 -34   2  15          0.48        169.94       379.26 o
 -32   2  15         92.91       -125.47       168.09 o
 -30   2  15         50.96        158.29       304.33 o
 -28   2  15         45.55         86.02       206.55 o
 -26   2  15        669.69        766.12       141.92 o
 -24   2  15        175.85        144.35        54.27 o
 -22   2  15       1718.88       1827.55       196.58 o
 -20   2  15       1728.03       1758.55       179.56 o
 -18   2  15       4384.15       3863.47       358.34 o
 -16   2  15        426.41        421.71        56.93 o
 -14   2  15        544.72        640.88        67.39 o
 -12   2  15       1298.21       1525.60       132.43 o
 -10   2  15       2258.17       2597.49       195.68 o
  -8   2  15        199.34        199.58        38.72 o
  -6   2  15        923.31        961.03        81.10 o
  -4   2  15       3439.20       3503.97       216.34 o
  -2   2  15       3400.19       3226.15       300.69 o
   0   2  15        465.56        378.66        68.38 o
   2   2  15       1764.91       1673.76       146.23 o
   4   2  15        466.28        551.48        81.92 o
   6   2  15          8.04         35.31        67.93 o
   8   2  15        172.81        139.10        49.74 o
  10   2  15         70.42         26.22        37.38 o
  12   2  15        472.34        424.18        92.69 o
  14   2  15          1.41        -34.93        27.86 o
 -35   3  15        265.35        334.37       133.81 o
 -33   3  15         36.81         15.72       159.34 o
 -31   3  15          8.28        -30.88        34.86 o
 -29   3  15         43.78         26.16        49.42 o
 -27   3  15         29.23         19.41        15.74 o
 -25   3  15        287.16        360.16        85.10 o
 -23   3  15        467.43        460.12        98.84 o
 -21   3  15       1897.02       1786.82       110.50 o
 -19   3  15         15.22          9.96        13.22 o
 -17   3  15       3665.41       3708.05       191.90 o
 -15   3  15        228.62        384.20        64.12 o
 -13   3  15        200.78        144.24        63.15 o
 -11   3  15        492.99        520.92        93.05 o
  -9   3  15       1269.69       1419.96       287.20 o
  -7   3  15         55.01         56.55        24.60 o
  -5   3  15          6.91         21.52        19.42 o
  -3   3  15        223.99        134.12        75.53 o
  -1   3  15        347.18        270.02        68.57 o
   1   3  15        137.04        124.80        51.66 o
   3   3  15         34.22         40.40        37.29 o
   5   3  15         38.91         55.40        41.31 o
   7   3  15        242.78        125.09        73.44 o
   9   3  15         40.29        -50.57       173.62 o
  11   3  15        456.57        362.40       138.95 o
  13   3  15         72.83         54.97        32.52 o
 -34   4  15          4.71         -4.34        39.98 o
 -32   4  15         85.33        101.91       102.09 o
 -30   4  15         28.65         -8.02        74.80 o
 -28   4  15        166.61        124.59        50.10 o
 -26   4  15        253.57        203.83        82.26 o
 -24   4  15        106.83        168.10        56.81 o
 -22   4  15       2871.54       2934.14       225.36 o
 -20   4  15       3170.54       3049.90       228.21 o
 -18   4  15       3794.46       4019.41       273.88 o
 -16   4  15       3276.99       3411.23       495.51 o
 -14   4  15        377.75        186.44       105.25 o
 -12   4  15        243.84        124.14        98.65 o
 -10   4  15        255.37        221.65       130.05 o
  -8   4  15          0.36         14.52        28.49 o
  -6   4  15         16.79         10.03        60.98 o
  -4   4  15         95.98        145.70        74.84 o
  -2   4  15         95.03         80.88        41.64 o
   0   4  15        167.95         75.60        83.17 o
   2   4  15        227.66        221.51        76.49 o
   4   4  15         22.53        -13.34        33.32 o
   6   4  15        327.36        538.30       127.97 o
   8   4  15         52.24        108.51        79.90 o
  10   4  15          3.21        -11.12        23.63 o
  12   4  15          7.05         41.69        44.91 o
 -31   5  15        317.67        188.90       134.26 o
 -29   5  15         21.01         42.31        26.74 o
 -27   5  15        414.54        303.33       187.77 o
 -25   5  15        190.47        213.37       131.95 o
 -23   5  15        118.31        149.82       115.89 o
 -21   5  15          3.58         97.79       110.86 o
 -19   5  15         72.10         76.20        82.62 o
 -17   5  15        979.43        987.75       281.33 o
 -15   5  15        507.46        459.44       179.15 o
 -13   5  15        326.28        347.14       163.82 o
 -11   5  15        360.01        396.41       147.70 o
  -9   5  15        787.43        863.05       168.82 o
  -7   5  15          3.91         -5.15        55.26 o
  -5   5  15         20.73        -11.62        25.33 o
  -3   5  15          0.03         31.80        52.37 o
  -1   5  15        105.29        139.87        55.91 o
   1   5  15        147.29         83.74        71.00 o
   3   5  15        297.26        358.25       106.06 o
   5   5  15         46.56         17.60        22.66 o
   7   5  15        150.04        156.31        68.62 o
   9   5  15         47.81        206.52       121.51 o
  11   5  15        360.36        443.91       162.45 o
 -28   6  15        153.71        234.03       151.06 o
 -26   6  15        223.76         76.95        85.48 o
 -24   6  15         27.40         40.77        62.63 o
 -22   6  15         41.19         66.75        29.07 o
 -20   6  15        168.92        166.34       141.80 o
 -18   6  15         19.54         13.70        40.23 o
 -16   6  15        255.72        314.36       157.06 o
 -14   6  15        229.14        256.59       133.16 o
 -12   6  15        134.12        147.95       113.64 o
 -10   6  15        583.63        482.68       129.23 o
  -8   6  15         62.49         51.94        14.04 o
  -6   6  15        339.19        249.46       106.66 o
  -4   6  15          4.46        -20.07        14.16 o
  -2   6  15        561.56        581.26       139.75 o
   0   6  15        819.77       1023.95       187.47 o
   2   6  15        232.82        171.75        68.12 o
   4   6  15         50.26         73.21        46.90 o
   6   6  15         71.68        110.81        61.02 o
   8   6  15        282.68        489.57       139.69 o
 -23   7  15         45.86          0.00        69.26 o
 -21   7  15          0.53          1.56        59.89 o
 -19   7  15         11.26        -35.84        77.12 o
 -17   7  15        192.82        213.16       141.51 o
 -15   7  15         14.62        165.60       126.97 o
 -13   7  15         58.76         69.62        73.55 o
 -11   7  15        219.44        173.34        77.79 o
  -9   7  15         13.74         62.40        56.92 o
  -7   7  15         32.82         24.69        23.55 o
  -5   7  15          7.52        -10.65        42.82 o
  -3   7  15         40.97         77.15        61.21 o
  -1   7  15         26.34         14.73        62.29 o
   1   7  15         43.04         17.51        31.18 o
   3   7  15         57.12         20.89        49.90 o
 -16   8  15          9.25         15.68        70.05 o
 -14   8  15          1.43         16.12        54.73 o
 -12   8  15          9.19         -6.09       111.28 o
 -10   8  15          0.50         -5.18        31.12 o
  -8   8  15        104.62        108.43        69.41 o
  -6   8  15          1.74         49.41        37.94 o
  -4   8  15         73.91         74.30        56.32 o
 -36   0  16       1303.53       2223.55       846.75 o
 -34   0  16        265.56        473.49       449.70 o
 -32   0  16        161.69        474.95       444.92 o
 -30   0  16          0.68        -41.76       185.61 o
 -28   0  16        584.64        593.96       226.79 o
 -26   0  16        831.63        851.85       241.45 o
 -24   0  16        144.61         74.17        25.79 o
 -22   0  16         22.79         61.48        71.22 o
 -20   0  16       5928.96       6646.30       611.51 o
 -18   0  16       1890.42       1910.47       307.26 o
 -16   0  16       3251.03       3694.49       415.57 o
 -14   0  16       1919.02       1735.21       117.31 o
 -12   0  16        331.70        255.01        57.37 o
 -10   0  16        605.18        430.07        59.15 o
  -8   0  16         99.90         62.71        86.86 o
  -6   0  16          5.46          6.76         1.26 o
  -4   0  16        445.08        570.13       126.30 o
  -2   0  16       3558.54       3907.23       180.35 o
   0   0  16        243.82        266.68        57.97 o
   2   0  16       1511.90       1801.88       155.57 o
   4   0  16       1669.76       1620.42       152.24 o
   6   0  16        927.64       1050.42       135.38 o
   8   0  16         12.48        227.26       150.34 o
  10   0  16          3.07        158.23       125.16 o
  12   0  16        334.01        401.76       156.21 o
  14   0  16        173.96        391.76       163.14 o
 -37   1  16        613.82       1601.74       516.74 o
 -35   1  16         42.33        -21.03       129.38 o
 -33   1  16          1.91         -7.46        67.11 o
 -31   1  16         38.32         99.81       120.51 o
 -29   1  16          0.04         37.96        77.20 o
 -27   1  16        646.71        700.02       161.05 o
 -25   1  16        361.26        358.25        92.14 o
 -23   1  16         33.46          6.14        26.50 o
 -21   1  16       2772.00       2998.30       287.65 o
 -19   1  16         96.69         62.34        30.56 o
 -17   1  16         11.68         35.20        16.49 o
 -15   1  16          4.12          4.53         3.35 o
 -13   1  16        276.33        318.83        53.93 o
 -11   1  16        341.82        214.57        74.78 o
  -9   1  16        162.49        133.12        30.97 o
  -7   1  16          6.95         16.83        29.83 o
  -5   1  16        279.55        237.17        42.55 o
  -3   1  16          5.77          3.43         8.52 o
  -1   1  16       5752.89       6201.14       183.22 o
   1   1  16       1572.89       1757.65       145.79 o
   3   1  16        339.41        436.40        80.08 o
   5   1  16        691.35        815.44       119.21 o
   7   1  16        108.33         28.36        57.23 o
   9   1  16        454.63        493.29       213.60 o
  11   1  16        196.61        321.01        80.89 o
  13   1  16          3.67        169.34       111.00 o
 -36   2  16        275.03        302.65       348.00 o
 -34   2  16        188.74        240.09       221.92 o
 -32   2  16          1.25         48.84       103.50 o
 -30   2  16        142.16        184.70       205.47 o
 -28   2  16        219.06        146.46        83.37 o
 -26   2  16          1.70        -22.84        32.04 o
 -24   2  16         51.14         38.91        36.01 o
 -22   2  16        306.31        250.18        74.52 o
 -20   2  16          0.22        -15.35        14.52 o
 -18   2  16       6543.90       6706.67       418.56 o
 -16   2  16        459.58        373.63        65.59 o
 -14   2  16        438.75        513.95       103.16 o
 -12   2  16          5.16         20.53        32.84 o
 -10   2  16        218.81        308.05        48.88 o
  -8   2  16       1353.96       1715.89       146.90 o
  -6   2  16        261.57        212.90        67.87 o
  -4   2  16        183.46        115.00        28.80 o
  -2   2  16       3513.77       3238.53       248.46 o
   0   2  16       3087.50       2864.48       242.61 o
   2   2  16         91.91         59.77        30.96 o
   4   2  16         38.75         76.61        18.99 o
   6   2  16        171.40         84.22        63.74 o
   8   2  16          7.18         15.69        66.77 o
  10   2  16        403.76        390.28        87.83 o
  12   2  16        125.30         70.30        63.13 o
  14   2  16          0.03          0.56        25.32 o
 -35   3  16        108.13        413.86       321.20 o
 -33   3  16         11.46       -308.57       265.82 o
 -31   3  16        178.57        195.15       290.74 o
 -29   3  16          3.56       -114.16       104.21 o
 -27   3  16        219.68        378.10       140.84 o
 -25   3  16        350.30        423.24       151.47 o
 -23   3  16        781.27        725.17       185.81 o
 -21   3  16       2727.20       2209.59       312.13 o
 -19   3  16         17.96         15.80        12.04 o
 -17   3  16        648.61        703.24        91.25 o
 -15   3  16        894.42       1004.05       136.48 o
 -13   3  16        242.67        210.88        60.68 o
 -11   3  16        217.59        239.40        69.47 o
  -9   3  16        226.62        258.36        85.81 o
  -7   3  16        533.92        575.20       116.69 o
  -5   3  16        153.80        152.15        55.70 o
  -3   3  16         88.19         74.28        37.86 o
  -1   3  16       1708.04       1839.33       210.31 o
   1   3  16        478.12        338.70       117.00 o
   3   3  16        552.82        394.51       108.15 o
   5   3  16        146.20         52.99        40.13 o
   7   3  16        127.82        113.28        35.93 o
   9   3  16        106.04         90.15        57.52 o
  11   3  16          0.01        -40.92       137.87 o
  13   3  16         33.14          8.65        32.29 o
 -32   4  16         37.26        -12.17        48.09 o
 -30   4  16        190.84        117.78        90.49 o
 -28   4  16          1.19        -72.43        97.39 o
 -26   4  16          7.05         -0.43        62.59 o
 -24   4  16        101.57        129.14        79.65 o
 -22   4  16        201.78        198.98       131.30 o
 -20   4  16        169.23        211.29        68.80 o
 -18   4  16        896.35       1008.19       147.51 o
 -16   4  16       2510.49       2727.90       245.40 o
 -14   4  16       1500.53       1694.46       347.95 o
 -12   4  16        111.94         83.78        69.88 o
 -10   4  16         65.77         56.85        72.49 o
  -8   4  16         13.81        -25.54        36.61 o
  -6   4  16        385.87        323.55       102.43 o
  -4   4  16         46.12         36.25        37.64 o
  -2   4  16         60.82         31.22        44.23 o
   0   4  16        541.97        491.22       115.80 o
   2   4  16         52.01         84.21        48.63 o
   4   4  16        110.14        206.96        77.22 o
   6   4  16         92.85         38.43        61.88 o
   8   4  16          3.11         15.45        13.28 o
  10   4  16         47.72        106.44        71.33 o
 -31   5  16        122.82        108.45       114.67 o
 -29   5  16          2.70         30.73        83.92 o
 -27   5  16          0.16          3.92        42.14 o
 -25   5  16        141.99        163.40       134.69 o
 -23   5  16          2.47         24.41        68.93 o
 -21   5  16         63.48        102.82       113.32 o
 -19   5  16        315.36        225.28       154.15 o
 -17   5  16        305.62        431.87       197.42 o
 -15   5  16        359.10        429.59       187.02 o
 -13   5  16        233.94        338.53       150.77 o
 -11   5  16         35.41         43.64        60.60 o
  -9   5  16          8.05         13.39        16.88 o
  -7   5  16       1053.44        984.72       182.48 o
  -5   5  16        100.99         59.05        39.87 o
  -3   5  16       1013.19        983.97       179.61 o
  -1   5  16         92.41         80.78        53.43 o
   1   5  16        477.69        441.98       110.34 o
   3   5  16          0.95        -15.66        35.01 o
   5   5  16        180.14        211.26        88.59 o
   7   5  16         51.67         19.74        83.39 o
   9   5  16          0.61        144.52       110.29 o
 -28   6  16         32.62         24.51        19.56 o
 -26   6  16          0.98        -71.58        81.80 o
 -24   6  16         37.94        271.57       159.95 o
 -22   6  16        483.57        694.64       253.55 o
 -20   6  16          3.06        122.13       105.15 o
 -18   6  16          0.44        -26.53       103.65 o
 -16   6  16        226.22        379.79       206.51 o
 -14   6  16          0.89         36.34        46.56 o
 -12   6  16         71.49         95.56        83.34 o
 -10   6  16         49.11          7.73        77.93 o
  -8   6  16         64.67         56.22        46.54 o
  -6   6  16         23.78          1.16        22.42 o
  -4   6  16        731.31        902.22       182.45 o
  -2   6  16        127.80        135.26        81.79 o
   0   6  16          5.26          9.05        41.82 o
   2   6  16        139.72        118.81        61.38 o
   4   6  16        300.46        407.53       120.81 o
   6   6  16         52.04         13.66        38.17 o
 -23   7  16         11.65          6.20        20.91 o
 -21   7  16         20.23        -59.09       107.35 o
 -19   7  16          9.58         -1.50       109.85 o
 -17   7  16        141.58        154.39       108.45 o
 -15   7  16        166.94        366.74       189.21 o
 -13   7  16         13.45         44.20        95.18 o
 -11   7  16         70.34         91.90        70.72 o
  -9   7  16        128.57        154.38        83.08 o
  -7   7  16          2.14          1.42        52.63 o
  -5   7  16          2.23         39.63        35.25 o
  -3   7  16         78.04         16.24        44.77 o
  -1   7  16         13.55         61.86        69.88 o
   1   7  16          8.98        -51.01        61.56 o
 -35   1  17          6.99         -2.75        25.91 o
 -33   1  17        145.58        205.07       111.89 o
 -31   1  17         49.49         40.04        35.00 o
 -29   1  17        245.13        149.23       108.37 o
 -27   1  17         68.30         41.67        39.83 o
 -25   1  17        738.79        757.58       153.89 o
 -23   1  17       3127.33       3356.41       318.40 o
 -21   1  17       2900.59       2939.01       290.44 o
 -19   1  17        511.58        476.79       107.36 o
 -17   1  17       1072.21       1079.12       116.35 o
 -15   1  17        137.06        146.28        36.69 o
 -13   1  17        356.37        377.66        43.16 o
 -11   1  17        356.20        227.58        96.16 o
  -9   1  17        331.12        278.45        50.15 o
  -7   1  17         38.83         13.54        15.64 o
  -5   1  17        430.67        468.11        63.38 o
  -3   1  17        945.40       1148.95        93.15 o
  -1   1  17       5399.57       5701.44       228.53 o
   1   1  17       1824.95       1995.41       160.46 o
   3   1  17        251.70        365.63        96.68 o
   5   1  17        844.58        970.65       133.39 o
   7   1  17        178.44        371.19       155.26 o
   9   1  17        296.15        375.41       154.54 o
  11   1  17         19.11         79.43        95.81 o
  13   1  17         18.62        121.56        92.07 o
 -36   2  17        554.91        406.03       427.80 o
 -34   2  17          1.22         46.88       225.48 o
 -32   2  17        726.16        823.58       241.45 o
 -30   2  17        123.14        337.13       144.16 o
 -28   2  17          4.50        -16.08        61.74 o
 -26   2  17          1.30        -21.07        31.88 o
 -24   2  17        259.79        317.10        82.53 o
 -22   2  17        288.94        368.48        99.15 o
 -20   2  17        278.74        217.53        64.59 o
 -18   2  17       3675.24       3776.58       342.96 o
 -16   2  17         93.50         65.52        15.94 o
 -14   2  17        360.31        534.33       125.62 o
 -12   2  17       1110.37       1294.51       205.29 o
 -10   2  17         44.79         77.25        26.16 o
  -8   2  17        765.52       1008.27       100.65 o
  -6   2  17        199.88        154.18        47.51 o
  -4   2  17        445.48        415.73       116.43 o
  -2   2  17       3794.65       3730.91       273.93 o
   0   2  17       4623.25       4565.86       252.34 o
   2   2  17        536.93        632.23        91.14 o
   4   2  17        443.68        442.50        78.05 o
   6   2  17        396.59        359.29        82.38 o
   8   2  17        594.64        665.74       118.88 o
  10   2  17         43.46         23.39        63.53 o
  12   2  17         46.18        -65.50        82.90 o
 -35   3  17        293.38        358.46       366.32 o
 -33   3  17         89.45         33.73        52.08 o
 -31   3  17          9.20        -10.00       122.60 o
 -29   3  17          0.24        -30.88        49.95 o
 -27   3  17        203.77        258.34       124.55 o
 -25   3  17        858.01       1024.81       232.18 o
 -23   3  17        145.52         47.94        91.00 o
 -21   3  17       1168.67       1017.19       168.92 o
 -19   3  17         54.58         49.42        36.74 o
 -17   3  17         55.14         18.30        31.42 o
 -15   3  17        112.23        127.01        46.85 o
 -13   3  17         53.94         78.00        37.83 o
 -11   3  17       1698.16       1864.28       162.57 o
  -9   3  17          2.54         -2.64        24.98 o
  -7   3  17        235.19        210.32        68.49 o
  -5   3  17       1154.78       1239.26       177.92 o
  -3   3  17       1289.70       1326.38       181.38 o
  -1   3  17       1227.16       1266.25       179.52 o
   1   3  17        162.50        114.21        52.08 o
   3   3  17        325.10        194.87       105.46 o
   5   3  17        101.23         59.87        46.73 o
   7   3  17        162.08         91.07        50.38 o
   9   3  17        331.03        274.65       102.84 o
  11   3  17          2.37         29.22        56.15 o
 -32   4  17          1.53         22.03        38.65 o
 -30   4  17         14.88        -18.37        59.64 o
 -28   4  17          8.04         23.94        27.24 o
 -26   4  17        992.32        843.08       292.16 o
 -24   4  17        342.31        442.11       192.82 o
 -22   4  17         60.36         87.31        84.97 o
 -20   4  17        209.58        233.63        74.42 o
 -18   4  17        334.21        408.78       100.07 o
 -16   4  17          0.02         73.93       179.59 o
 -14   4  17         23.30         -0.54        35.88 o
 -12   4  17        138.85        178.28       114.44 o
 -10   4  17       1449.90       1212.79       195.45 o
  -8   4  17          2.35         25.96        36.71 o
  -6   4  17        386.13        276.29        92.04 o
  -4   4  17         30.79         57.92        49.91 o
  -2   4  17         35.52        -37.62        42.97 o
   0   4  17         36.66         10.80        31.21 o
   2   4  17        210.97        237.10        77.76 o
   4   4  17         87.34        134.48        67.60 o
   6   4  17         27.93         34.38        94.63 o
   8   4  17         15.45         13.44        25.10 o
 -29   5  17         31.57         89.50        95.25 o
 -27   5  17          1.59        291.44       149.17 o
 -25   5  17        280.98        278.54       163.31 o
 -23   5  17        116.27        171.67       131.15 o
 -21   5  17          4.56         11.68        68.38 o
 -19   5  17         81.73         53.18        79.76 o
 -17   5  17       1148.20       1284.80       324.20 o
 -15   5  17         95.56        158.96       117.95 o
 -13   5  17         10.42         73.74        85.98 o
 -11   5  17        479.11        485.14       132.32 o
  -9   5  17        713.94        707.46       156.84 o
  -7   5  17        274.90        251.86        93.65 o
  -5   5  17        385.51        501.70       132.58 o
  -3   5  17        309.78        265.44        94.84 o
  -1   5  17        120.46        161.19       100.19 o
   1   5  17         38.09        -26.61        17.74 o
   3   5  17         36.69        116.85        71.76 o
   5   5  17        113.66         76.39        43.19 o
   7   5  17         15.88         14.80        66.69 o
 -26   6  17        311.02        217.49       144.42 o
 -24   6  17         35.14        145.97       141.72 o
 -20   6  17         66.27         29.84        80.24 o
 -18   6  17        219.96        125.20       105.21 o
 -16   6  17         50.94        -11.65        49.93 o
 -14   6  17        673.01        776.32       253.00 o
 -12   6  17         70.39         37.76        58.31 o
 -10   6  17          0.16         -9.84        45.02 o
  -8   6  17         10.16         12.27        55.13 o
  -6   6  17          3.09         21.32        36.49 o
  -4   6  17       1102.20       1294.59       222.76 o
  -2   6  17        195.98        259.08        99.88 o
   0   6  17         76.26         27.72        40.48 o
   2   6  17          0.68         -2.06        38.01 o
   4   6  17         36.97         87.91        43.73 o
 -21   7  17          4.96        124.75       120.95 o
 -19   7  17         14.16         37.82        62.62 o
 -17   7  17         56.30         25.92        44.35 o
 -15   7  17         72.98         56.55        38.27 o
 -13   7  17        136.78        159.36        88.68 o
 -11   7  17          0.00         27.81        36.16 o
  -9   7  17          2.85          2.53        42.50 o
  -7   7  17          0.26         28.55        35.83 o
  -5   7  17         20.37         91.41        57.96 o
  -3   7  17        166.68        157.61        66.81 o
 -36   0  18         25.03         43.41        59.96 o
 -34   0  18          0.13         13.14        24.59 o
 -32   0  18        118.99        120.89       107.50 o
 -30   0  18        263.39        268.03       143.75 o
 -28   0  18         19.05        -34.43        70.37 o
 -26   0  18       1170.45       1240.06       293.17 o
 -24   0  18         97.63        169.67       113.76 o
 -22   0  18       3624.37       3867.95       492.93 o
 -20   0  18       1690.69       1645.46       309.92 o
 -18   0  18       5597.97       5739.42       554.65 o
 -16   0  18        775.78        605.21       201.76 o
 -14   0  18        197.76         61.09        71.63 o
 -12   0  18        756.64        729.68        80.48 o
 -10   0  18         45.28         13.84        29.24 o
  -8   0  18         48.31         76.39        48.96 o
  -6   0  18        495.99        709.43       184.71 o
  -4   0  18         33.98         50.79       169.95 o
  -2   0  18        448.79        613.38       192.01 o
   0   0  18         35.49        100.92       141.20 o
   2   0  18        126.38        336.32       152.01 o
   4   0  18        273.76        454.62       174.90 o
   6   0  18         81.61        360.44       169.17 o
   8   0  18        138.97        708.96       219.57 o
  10   0  18          4.42        422.48       193.55 o
 -35   1  18         35.95        -90.05        86.90 o
 -33   1  18         20.09         -4.87        62.38 o
 -31   1  18        647.41        664.78       185.59 o
 -29   1  18        676.58        572.96       141.95 o
 -27   1  18         68.53         26.23        30.07 o
 -25   1  18        757.27        756.83       152.97 o
 -23   1  18        307.16        391.28       113.59 o
 -21   1  18        117.58         91.96        63.69 o
 -19   1  18         66.28         49.03        43.98 o
 -17   1  18          6.89          7.37        25.40 o
 -15   1  18          0.05         17.57        18.63 o
 -13   1  18        516.81        621.42        95.91 o
 -11   1  18         34.71         26.75        21.89 o
  -9   1  18        207.16        224.91        41.99 o
  -7   1  18       1029.42       1137.66       115.12 o
  -5   1  18        685.64        670.46        76.40 o
  -3   1  18       3072.07       3418.82       163.04 o
  -1   1  18       2674.46       3011.58       172.31 o
   1   1  18         22.94        134.62        43.18 o
   3   1  18         54.68        183.29        76.37 o
   5   1  18         52.13        264.20       130.08 o
   7   1  18        209.33        389.19       144.04 o
   9   1  18         98.56        239.18        91.21 o
  11   1  18         40.84        359.36       133.67 o
 -34   2  18        239.45        283.03       150.39 o
 -32   2  18        432.38        603.13       207.42 o
 -30   2  18         32.58        116.83        93.79 o
 -28   2  18          1.07         -7.36       113.97 o
 -26   2  18        346.59        424.06       122.97 o
 -24   2  18       1465.70       1753.33       227.65 o
 -22   2  18          5.77         60.47        35.26 o
 -20   2  18        663.70        497.96       134.09 o
 -18   2  18        172.71        119.84        30.51 o
 -16   2  18         63.92         85.89        47.35 o
 -14   2  18        693.34        838.47       108.03 o
 -12   2  18        542.39        722.15       118.62 o
 -10   2  18        468.39        529.04        74.68 o
  -8   2  18          4.25         42.81        35.18 o
  -6   2  18        202.62        117.76        28.52 o
  -4   2  18         42.04        -15.39        29.34 o
  -2   2  18        437.64        450.56        81.04 o
   0   2  18       1471.32       1576.76       149.95 o
   2   2  18         78.87         71.33        38.92 o
   4   2  18        506.56        471.34       129.59 o
   6   2  18        396.64        261.34        99.47 o
   8   2  18          6.14        -89.11        67.22 o
  10   2  18         33.94       -100.61        72.75 o
 -33   3  18        120.94        116.78       108.33 o
 -31   3  18         87.40        109.70       148.86 o
 -29   3  18          0.55        -44.15        86.20 o
 -27   3  18        452.52        344.47       137.53 o
 -25   3  18       4261.87       4589.88       507.31 o
 -23   3  18       2044.06       1689.13       502.95 o
 -21   3  18          2.58        -90.56        60.37 o
 -19   3  18        162.39        189.29        63.77 o
 -17   3  18         41.45         43.53        92.93 o
 -15   3  18        224.16        304.16       105.63 o
 -13   3  18          4.20          5.97        22.15 o
 -11   3  18        786.04        681.72       101.72 o
  -9   3  18        376.73        486.07       118.42 o
  -7   3  18         34.43         38.67        26.12 o
  -5   3  18         58.65         52.06        22.81 o
  -3   3  18        174.80        175.80        66.67 o
  -1   3  18        581.51        521.43       116.89 o
   1   3  18          2.20          1.12         7.56 o
   3   3  18          0.88         32.10        64.76 o
   5   3  18         10.75         27.72        50.09 o
   7   3  18         20.97        -52.55       139.94 o
   9   3  18          2.98       -175.09       116.72 o
 -32   4  18         62.81        116.18        79.69 o
 -30   4  18         66.29        130.81       103.67 o
 -28   4  18          1.46        -43.02        70.75 o
 -26   4  18         57.87         32.58        48.24 o
 -24   4  18       1642.51       2280.30       458.92 o
 -22   4  18        351.03        324.29       171.69 o
 -20   4  18        299.83        450.28       104.98 o
 -18   4  18         13.54        131.45       127.56 o
 -16   4  18          3.92         61.91       134.81 o
 -14   4  18         91.62        168.72       116.45 o
 -12   4  18        121.58        105.96        60.68 o
 -10   4  18          0.37         24.73        45.22 o
  -8   4  18        303.86        207.22        84.78 o
  -6   4  18        962.76        990.37       177.26 o
  -4   4  18         13.65          8.77        37.43 o
  -2   4  18        144.64        115.91        56.91 o
   0   4  18         15.13         40.08        65.65 o
   2   4  18         38.72         61.54        31.45 o
   4   4  18          3.38         35.23        71.18 o
   6   4  18          0.07         39.13        46.45 o
 -29   5  18          3.65         35.17        68.70 o
 -27   5  18        187.78         55.01        63.04 o
 -25   5  18        127.69        173.39       138.55 o
 -23   5  18          0.55          4.46        42.15 o
 -21   5  18          8.65        -49.30        80.70 o
 -19   5  18         48.74        155.57       182.53 o
 -17   5  18        394.49        371.36       170.19 o
 -15   5  18        740.99        723.97       239.63 o
 -13   5  18          0.00         58.29        50.63 o
 -11   5  18         45.45         73.78        83.49 o
  -9   5  18        195.94        148.60        82.62 o
  -7   5  18        669.47        658.12       154.06 o
  -5   5  18          5.51         -3.62        22.33 o
  -3   5  18        719.98       1005.84       186.81 o
  -1   5  18          6.30        -18.98        32.53 o
   1   5  18        109.85         87.27        53.34 o
   3   5  18         16.55         10.85        27.90 o
   5   5  18         32.32         52.99        51.85 o
 -26   6  18         95.40         75.48       101.68 o
 -24   6  18         26.13         24.81        50.24 o
 -22   6  18        117.10        193.83       143.92 o
 -20   6  18         40.59         59.86       117.11 o
 -18   6  18        277.38        336.02       174.20 o
 -16   6  18         15.14        -35.67        55.53 o
 -14   6  18         15.27        125.32       113.38 o
 -12   6  18          0.22        -14.67        45.40 o
 -10   6  18         60.96          5.98        33.25 o
  -8   6  18         97.28        108.83        81.12 o
  -6   6  18         30.00         34.33        88.19 o
  -4   6  18        432.02        579.25       151.66 o
  -2   6  18        857.24       1138.75       215.84 o
   0   6  18        572.83        848.85       176.09 o
 -19   7  18         85.90        177.01       149.42 o
 -17   7  18          6.54        110.15        88.22 o
 -15   7  18          0.28        -19.00        50.04 o
 -13   7  18         17.37        -23.49       116.16 o
 -11   7  18          2.15         -3.18        34.17 o
  -9   7  18          0.17         -6.73        41.16 o
  -7   7  18          0.79         21.26        34.52 o
  -5   7  18        128.98        127.89        60.96 o
 -35   1  19         54.71        163.24       140.78 o
 -33   1  19         23.82          2.11        71.62 o
 -31   1  19        250.60        357.65       121.30 o
 -29   1  19          2.44         22.64        33.29 o
 -27   1  19       1138.63       1128.73       207.03 o
 -25   1  19       3285.18       3734.66       363.83 o
 -23   1  19       2663.91       2928.53       304.28 o
 -21   1  19        147.58        243.61        92.55 o
 -19   1  19          4.69         15.01        25.86 o
 -17   1  19         14.80          8.29        22.66 o
 -15   1  19        774.31        702.45       101.95 o
 -13   1  19          2.43         23.06        21.63 o
 -11   1  19        478.28        425.78        62.59 o
  -9   1  19        915.92       1036.61       101.77 o
  -7   1  19        399.95        366.43        55.39 o
  -5   1  19        149.83        151.97        52.03 o
  -3   1  19        757.30        945.47       131.38 o
  -1   1  19       2860.92       3095.20       236.68 o
   1   1  19        260.41        435.08        99.38 o
   3   1  19         54.36        140.05        79.07 o
   5   1  19          3.74        176.56        88.22 o
   7   1  19         53.00        254.47        99.23 o
   9   1  19          6.41        115.90        87.24 o
 -34   2  19         73.54         90.44        29.23 o
 -32   2  19        171.32        190.86       118.39 o
 -30   2  19         63.71         28.33        40.52 o
 -28   2  19         78.78        114.33        92.86 o
 -26   2  19        545.32        666.93       234.73 o
 -24   2  19       1119.30       1326.09       198.76 o
 -22   2  19        825.96        728.64       145.17 o
 -20   2  19       1214.44       1160.05       188.09 o
 -18   2  19         99.86         54.20        50.43 o
 -16   2  19         11.28         68.16        30.88 o
 -14   2  19        204.21        350.90        72.61 o
 -12   2  19        471.88        395.63        77.87 o
 -10   2  19        301.01        267.09        64.64 o
  -8   2  19         87.52         67.81        43.04 o
  -6   2  19        400.44        263.37        50.86 o
  -4   2  19        366.53        180.75        82.02 o
  -2   2  19        315.42        272.80        74.09 o
   0   2  19         54.32         41.29        60.68 o
   2   2  19        140.81         67.05        51.03 o
   4   2  19        134.64         61.53        29.08 o
   6   2  19        111.09         -5.22        55.71 o
   8   2  19          2.33       -167.48       111.65 o
 -33   3  19         13.01         -9.35       159.73 o
 -31   3  19        126.51        163.79        80.07 o
 -29   3  19       1091.15        924.19       296.84 o
 -27   3  19        604.64        609.85       252.62 o
 -25   3  19       1651.39       1757.08       403.37 o
 -23   3  19         11.91        -40.57        61.31 o
 -21   3  19         33.80        -58.13        56.52 o
 -19   3  19        855.63        952.63       153.58 o
 -17   3  19          0.00         66.59        86.66 o
 -15   3  19          0.06        140.88       193.15 o
 -13   3  19        553.07        822.50        96.17 o
 -11   3  19        458.84        545.64        94.08 o
  -9   3  19        241.91        206.13        73.03 o
  -7   3  19        110.72        112.17        51.21 o
  -5   3  19        403.84        346.45        96.10 o
  -3   3  19        737.71        771.77       141.56 o
  -1   3  19         95.35         68.47        41.75 o
   1   3  19          2.06         48.23        45.58 o
   3   3  19         44.01         90.64        50.86 o
   5   3  19        149.03       -164.69       109.79 o
 -32   4  19         48.29         55.37        84.28 o
 -30   4  19          3.15        -72.80       107.12 o
 -28   4  19         29.54        -31.72        56.21 o
 -26   4  19       1023.94       1302.61       375.67 o
 -24   4  19       1249.56       1228.18       350.18 o
 -22   4  19       1362.45       1402.31       370.98 o
 -20   4  19        164.27        166.76        59.28 o
 -18   4  19          1.32         62.54        82.44 o
 -16   4  19         23.92        219.45        87.60 o
 -14   4  19         17.88         91.30        88.39 o
 -12   4  19        390.07        329.21        99.93 o
 -10   4  19        639.16        578.68       133.52 o
  -8   4  19        169.03        204.67        80.68 o
  -6   4  19        120.12         77.78        45.20 o
  -4   4  19        528.60        568.20       134.27 o
  -2   4  19        311.44        396.26       108.00 o
   0   4  19         23.74         14.48        22.30 o
   2   4  19         23.58         57.55        28.93 o
   4   4  19         35.78         55.32        91.27 o
 -29   5  19         10.02        104.65        97.62 o
 -27   5  19        812.05        884.74       326.40 o
 -25   5  19        986.93       1269.79       377.04 o
 -23   5  19        689.76        605.31       245.94 o
 -21   5  19        398.92        322.34       177.10 o
 -19   5  19         17.40        -22.28        48.43 o
 -17   5  19          3.55        111.24        84.46 o
 -15   5  19          2.94         -8.54       105.47 o
 -13   5  19        253.39        194.87        80.52 o
 -11   5  19          1.51         26.92        77.05 o
  -9   5  19         20.82        -17.43        25.71 o
  -7   5  19        167.29        293.96       111.16 o
  -5   5  19       1368.58       1850.92       261.71 o
  -3   5  19         18.75        -15.69        38.38 o
  -1   5  19         93.36         91.72        58.34 o
   1   5  19          2.75         -8.78        11.10 o
   3   5  19          7.62         -0.35        56.49 o
 -24   6  19         33.19         40.44        65.59 o
 -22   6  19         38.39         36.33       117.00 o
 -20   6  19        105.42        265.01       161.60 o
 -18   6  19         44.32         33.49        69.42 o
 -16   6  19         28.29        352.48       192.60 o
 -14   6  19          0.89         -9.42        43.24 o
 -12   6  19          0.29         -7.86        36.86 o
 -10   6  19          0.44         29.60        76.13 o
  -8   6  19        264.73        242.60       130.38 o
  -6   6  19         11.76        -13.61        48.20 o
  -4   6  19        741.04        808.26       182.39 o
  -2   6  19        166.34         65.59       137.88 o
 -15   7  19         60.08          0.34        46.99 o
 -13   7  19          8.18        -13.40        64.05 o
 -11   7  19          8.85        -17.64       110.85 o
 -34   0  20         54.43         62.27        14.37 o
 -32   0  20          0.30         12.21        39.18 o
 -30   0  20         16.02        -44.69        60.33 o
 -28   0  20          8.16         99.92        89.26 o
 -26   0  20        150.13        144.37        93.90 o
 -24   0  20        889.29       1060.59       275.16 o
 -22   0  20       1938.33       2055.50       357.91 o
 -20   0  20        782.13        790.11       220.35 o
 -18   0  20       2927.54       3190.86       456.34 o
 -16   0  20        319.86        132.14       152.66 o
 -14   0  20       1918.66       1680.60       196.80 o
 -12   0  20         66.81        -30.24        28.75 o
 -10   0  20        444.84        364.75        91.50 o
  -8   0  20        233.50        301.84        88.85 o
  -6   0  20        542.45        780.09       143.35 o
  -4   0  20        126.76        352.13       100.20 o
  -2   0  20         30.16         33.68        81.04 o
   0   0  20          9.14        214.84       129.33 o
   2   0  20         23.10        393.92       169.92 o
   4   0  20         12.78        219.90       142.60 o
   6   0  20          0.03        214.71       150.60 o
 -35   1  20         13.50       -132.43       116.14 o
 -33   1  20          5.77        -30.43        97.59 o
 -31   1  20        844.16       1001.00       298.37 o
 -29   1  20         48.00         53.08        38.71 o
 -27   1  20        852.93        816.24       176.28 o
 -25   1  20          1.97         54.96        53.18 o
 -23   1  20        187.98        273.40        93.22 o
 -21   1  20         85.77         45.39        27.16 o
 -19   1  20        498.08        413.07       135.48 o
 -17   1  20        220.76        155.61        49.02 o
 -15   1  20        140.69         89.95        34.11 o
 -13   1  20          0.00        -20.31        13.54 o
 -11   1  20         20.27         32.39        39.29 o
  -9   1  20        821.94        491.09       137.25 o
  -7   1  20        391.80        386.90        79.47 o
  -5   1  20         94.86         61.71        37.48 o
  -3   1  20          7.12         -9.00        40.78 o
  -1   1  20        236.08        375.74        85.58 o
   1   1  20          4.60          8.76        56.25 o
   3   1  20          9.48        100.33       158.33 o
   5   1  20        124.29        366.77       117.47 o
   7   1  20         74.48        210.42       154.93 o
 -34   2  20        181.64        271.03       141.30 o
 -32   2  20         67.64         33.68        74.79 o
 -30   2  20          4.40         -8.78        25.77 o
 -28   2  20        108.44        269.92       162.84 o
 -26   2  20        233.25        233.10       145.10 o
 -24   2  20       1595.51       2066.00       421.26 o
 -22   2  20          3.97        -18.02        12.63 o
 -20   2  20         85.97         33.82        23.57 o
 -18   2  20         36.84          5.26        64.45 o
 -16   2  20         13.07          6.23        13.15 o
 -14   2  20         28.61        135.43        40.88 o
 -12   2  20        338.78        306.62        69.00 o
 -10   2  20        308.46        330.15        61.82 o
  -8   2  20         69.98         39.35        18.21 o
  -6   2  20         71.12         37.38        54.60 o
  -4   2  20        210.76         75.02        67.45 o
  -2   2  20         27.56         -8.68        47.57 o
   0   2  20         73.10         50.48        54.56 o
   2   2  20          9.46        -47.83       106.87 o
   4   2  20         69.07        -48.56        66.62 o
   6   2  20        601.78        530.88       155.03 o
 -33   3  20          0.97       -176.04       136.60 o
 -31   3  20          0.63         35.58        91.74 o
 -29   3  20         54.34        147.47       118.76 o
 -27   3  20        429.32        428.82       220.58 o
 -25   3  20        382.28        494.61       213.98 o
 -23   3  20        101.02         54.63        16.26 o
 -21   3  20          1.75        -41.28        51.43 o
 -19   3  20          2.83         -1.56        22.79 o
 -17   3  20        153.92        285.92        91.50 o
 -15   3  20         61.05        310.91       230.97 o
 -13   3  20         40.24         19.52        46.93 o
 -11   3  20        187.05        247.25        67.27 o
  -9   3  20        467.54        350.61       102.49 o
  -7   3  20          8.08          7.62        45.01 o
  -5   3  20       1138.46       1283.38       189.75 o
  -3   3  20        170.30        233.63        81.17 o
  -1   3  20         25.95         16.54        36.28 o
   1   3  20         71.96        103.94       130.57 o
   3   3  20        394.72        170.34       163.16 o
   5   3  20        127.41        -36.36        79.82 o
 -30   4  20         16.48        117.84       121.54 o
 -28   4  20          3.40         60.65        70.25 o
 -26   4  20       1370.54       1349.85       387.28 o
 -24   4  20         77.09          3.09        72.87 o
 -22   4  20          1.41         68.58        63.98 o
 -20   4  20         90.00        101.77        54.59 o
 -18   4  20        121.44        306.99       202.57 o
 -16   4  20        143.73        304.44       205.99 o
 -14   4  20         97.07         60.18        38.00 o
 -12   4  20          8.92          0.41        17.55 o
 -10   4  20        172.96        166.22        68.72 o
  -8   4  20       1050.84       1000.74       183.17 o
  -6   4  20        149.77        279.00       114.46 o
  -4   4  20         50.51          6.50       166.95 o
  -2   4  20         96.67         68.59        42.63 o
   0   4  20          2.40        -15.54        40.80 o
   2   4  20         47.19        -32.32        92.72 o
 -27   5  20        297.59        420.07       219.26 o
 -25   5  20        451.56        521.36       223.23 o
 -23   5  20          1.50        -58.01        75.44 o
 -21   5  20          3.73        145.88       123.68 o
 -19   5  20        442.52        437.61       213.51 o
 -17   5  20         87.09        146.44        68.65 o
 -15   5  20         72.92         44.75        22.01 o
 -13   5  20         63.17        -10.91        49.42 o
 -11   5  20         53.73         11.03        57.65 o
  -9   5  20        520.95        569.00       182.42 o
  -7   5  20         12.28         73.08        45.70 o
  -5   5  20        328.95        437.87       221.25 o
  -3   5  20         67.73        102.39        52.66 o
  -1   5  20        628.69        787.58       170.82 o
 -22   6  20         66.40         96.15       111.07 o
 -20   6  20          0.00        108.07       117.19 o
 -18   6  20         50.09        140.44       123.70 o
 -16   6  20         34.28         59.45        55.66 o
 -14   6  20          9.13        -51.43        46.88 o
 -12   6  20         47.42         21.91        73.28 o
 -10   6  20          1.11         50.51        61.19 o
  -8   6  20          0.01        116.95        76.66 o
  -6   6  20          6.35         -9.81        34.73 o
 -33   1  21        159.95        194.66       122.56 o
 -31   1  21        230.12        350.73       193.56 o
 -29   1  21         91.37        148.10       147.25 o
 -27   1  21        893.06       1191.41       213.88 o
 -25   1  21       1142.06       1557.45       234.28 o
 -23   1  21         61.89         85.26        50.44 o
 -21   1  21        197.90        109.38        67.82 o
 -19   1  21         30.45         75.87        62.31 o
 -17   1  21        356.45        139.99       109.31 o
 -15   1  21         97.17         81.18        48.51 o
 -13   1  21         19.54         -4.07        40.27 o
 -11   1  21       1076.27       1041.11       110.98 o
  -9   1  21        651.58        713.14       134.86 o
  -7   1  21       1949.15       2042.74       165.27 o
  -5   1  21        682.50        626.65        92.46 o
  -3   1  21          6.89         65.71        67.51 o
  -1   1  21         16.95        -11.20        27.54 o
   1   1  21         11.37         65.66       194.55 o
   3   1  21         51.62        229.56        92.29 o
   5   1  21        103.39        298.19       105.21 o
 -32   2  21        494.63        527.31       243.91 o
 -30   2  21         15.12         76.67       120.89 o
 -28   2  21         75.93         -7.27        74.44 o
 -26   2  21        113.55         55.86        77.59 o
 -24   2  21        683.60        946.96       281.56 o
 -22   2  21        109.11        -52.49       146.17 o
 -20   2  21         68.09         10.67        47.18 o
 -18   2  21         21.80         -0.37        48.75 o
 -16   2  21          1.79         77.08        38.44 o
 -14   2  21          3.39          2.37        46.63 o
 -12   2  21        308.31        390.53        84.67 o
 -10   2  21        502.48        554.33       103.00 o
  -8   2  21        123.71        383.20       217.88 o
  -6   2  21         33.45        158.59        86.80 o
  -4   2  21          5.84         89.26        89.89 o
  -2   2  21          3.62         57.49       109.36 o
   0   2  21       1097.74       1233.83       157.88 o
   2   2  21        292.17        138.88       249.76 o
   4   2  21          6.11         -1.63       270.09 o
 -31   3  21        361.73        648.19       275.49 o
 -29   3  21        671.98        687.10       284.42 o
 -27   3  21         57.09        126.17       152.42 o
 -25   3  21       1006.28       1189.27       349.55 o
 -23   3  21       1885.33       1703.07       356.69 o
 -21   3  21        141.26        143.35        48.56 o
 -19   3  21        147.72        189.47        71.30 o
 -17   3  21          0.27         93.75       127.04 o
 -15   3  21          7.51          0.08         9.86 o
 -13   3  21          5.22          6.27        25.24 o
 -11   3  21          0.31          6.06        11.21 o
  -9   3  21         36.53         19.69        33.36 o
  -7   3  21          9.36         82.67        95.09 o
  -5   3  21         70.79         15.73        44.22 o
  -3   3  21          1.41        -12.14        31.11 o
  -1   3  21         47.60         40.38        57.57 o
   1   3  21         78.95        136.16        96.80 o
 -30   4  21         40.90         56.74       102.00 o
 -28   4  21         10.52        188.52       157.86 o
 -26   4  21        500.09        847.65       313.15 o
 -24   4  21          7.72        -26.68        51.45 o
 -22   4  21          8.48         71.99        82.59 o
 -20   4  21          0.98         10.27        45.26 o
 -18   4  21          6.47         67.66       127.81 o
 -16   4  21        422.55        898.93       166.62 o
 -14   4  21        491.25        718.12       123.39 o
 -12   4  21          9.60         28.63        54.33 o
 -10   4  21         19.82        -90.80        63.71 o
  -8   4  21        389.71        530.81       138.01 o
  -6   4  21         20.00        -23.23        45.78 o
  -4   4  21        226.76        256.31       150.38 o
  -2   4  21        200.85        227.15       144.94 o
   0   4  21         46.73        180.44       136.88 o
 -25   5  21         58.33        -71.39       134.89 o
 -23   5  21         75.68        261.65       180.81 o
 -21   5  21         82.25        140.71       116.82 o
 -19   5  21        278.16        304.74       184.96 o
 -17   5  21         58.40         96.70        56.08 o
 -15   5  21         61.21         21.50        30.60 o
 -13   5  21         20.74          0.67        48.11 o
 -11   5  21         49.84        136.64        70.19 o
  -9   5  21         89.50        104.54        64.46 o
  -7   5  21        371.54        421.83       138.06 o
  -5   5  21         75.16         99.45        37.36 o
  -3   5  21        122.04        153.90        72.27 o
 -18   6  21         34.64          4.69        44.82 o
 -16   6  21        137.93        152.85        78.52 o
 -14   6  21         27.26         49.15        42.72 o
 -12   6  21         28.83        101.71        78.29 o
 -10   6  21          1.83        -36.05        52.76 o
 -32   0  22          2.04        274.13       155.53 o
 -30   0  22        535.46        734.84       253.44 o
 -28   0  22         27.46        -10.29        43.89 o
 -26   0  22         76.81         33.27        45.46 o
 -24   0  22        705.58        732.68       232.02 o
 -22   0  22        245.16        219.24       126.10 o
 -20   0  22         84.47         12.16        28.97 o
 -18   0  22          9.16         75.60        65.95 o
 -16   0  22        132.07        -44.89       207.85 o
 -14   0  22       1090.76        842.86       247.21 o
 -12   0  22       3994.49       3970.95       576.64 o
 -10   0  22       2556.94       2545.56       361.84 o
  -8   0  22       3485.87       3838.57       398.41 o
  -6   0  22        295.47        417.93       112.73 o
  -4   0  22        596.41        685.65       147.37 o
  -2   0  22         99.91        132.55       108.42 o
   0   0  22         23.73        218.22       124.53 o
   2   0  22        163.02        374.61       170.08 o
 -33   1  22        191.37        465.64       231.77 o
 -31   1  22         96.39        123.86       123.54 o
 -29   1  22         36.34        -50.19        90.88 o
 -27   1  22        936.37        931.58       186.83 o
 -25   1  22          8.22         12.70        26.39 o
 -23   1  22        288.70        363.21       109.70 o
 -21   1  22        187.04        250.76        98.97 o
 -19   1  22          0.06         28.85        31.00 o
 -17   1  22        142.41         99.48        67.43 o
 -13   1  22        228.82        205.50        78.85 o
 -11   1  22         26.57         -8.58        35.81 o
  -9   1  22        347.58        193.87        98.11 o
  -7   1  22        425.73        439.19        76.77 o
  -5   1  22        613.85        596.73       180.81 o
  -3   1  22        124.99         54.31       103.63 o
  -1   1  22          0.41          5.61        62.30 o
   1   1  22          8.09         21.76       103.57 o
   3   1  22        180.39        210.08       327.52 o
 -32   2  22         63.99         66.81        84.93 o
 -30   2  22        182.76        379.18       208.03 o
 -28   2  22         80.57        116.18        75.84 o
 -26   2  22        305.15        389.72       187.72 o
 -24   2  22        194.79        164.22       137.62 o
 -22   2  22        119.59         30.89        75.45 o
 -20   2  22         84.68         34.80        68.06 o
 -18   2  22        246.52        256.99        65.51 o
 -16   2  22         55.17         13.99        17.74 o
 -14   2  22        560.06        633.58       107.66 o
 -12   2  22         61.87         76.57        37.58 o
 -10   2  22          1.46         17.17        28.33 o
  -8   2  22          7.93        169.11       122.83 o
  -6   2  22        363.47        162.97       132.35 o
  -4   2  22        116.78        104.22        68.07 o
  -2   2  22         81.59         44.73        47.39 o
   0   2  22          1.53        133.76       104.36 o
   2   2  22        160.78        -19.16       356.64 o
 -31   3  22         54.57        468.01       277.96 o
 -29   3  22        282.49        192.77       130.42 o
 -27   3  22        417.90        665.09       270.11 o
 -25   3  22         55.13          6.06        24.26 o
 -23   3  22        167.86         91.64        31.04 o
 -21   3  22         19.52          0.06        56.55 o
 -19   3  22         33.65         22.52        21.97 o
 -17   3  22         11.88         41.83       125.94 o
 -15   3  22        262.85        508.24       126.95 o
 -13   3  22        826.27       1152.62       278.54 o
 -11   3  22         12.74        131.81       184.80 o
  -9   3  22        136.97        234.64       111.49 o
  -7   3  22         15.51         65.36       158.07 o
  -5   3  22          0.02         36.50        53.37 o
  -3   3  22         45.89          3.24        24.93 o
  -1   3  22         43.91        -25.10        93.34 o
 -28   4  22        267.34        286.17       178.81 o
 -26   4  22        606.21        495.04       227.46 o
 -24   4  22        404.26        301.92       169.64 o
 -22   4  22        100.29        138.69       135.16 o
 -20   4  22         39.08          7.28        42.69 o
 -18   4  22          0.07         96.10        73.27 o
 -16   4  22         32.85          4.00        38.83 o
 -14   4  22         41.08         54.06        63.02 o
 -12   4  22        171.77        169.01        67.03 o
 -10   4  22         62.25        122.63       149.41 o
  -8   4  22        103.35        154.60       139.89 o
  -6   4  22         23.83        -10.85        65.92 o
  -4   4  22          0.71         61.77        74.24 o
 -23   5  22        106.16          1.33        60.85 o
 -21   5  22        271.86        353.16       192.88 o
 -19   5  22         17.15        -23.09        48.75 o
 -17   5  22         82.22         12.58        20.72 o
 -15   5  22         46.52         48.10        47.81 o
 -13   5  22          0.42          3.61        39.52 o
 -11   5  22          1.41         46.56       178.62 o
  -9   5  22         48.24         39.20       103.71 o
  -7   5  22         45.34         79.52        91.76 o
 -31   1  23        108.63        154.63       115.22 o
 -29   1  23         22.12        105.16       103.03 o
 -27   1  23          2.91        -15.19        51.84 o
 -25   1  23        130.73         92.11        55.24 o
 -23   1  23         10.73         10.86        76.56 o
 -21   1  23          3.32          6.16        70.15 o
 -19   1  23         65.87         18.42        37.24 o
 -17   1  23        107.46        -11.79        41.53 o
 -15   1  23          0.87        -20.51        37.54 o
 -13   1  23        250.34        172.44        83.50 o
 -11   1  23         16.00         57.36        39.23 o
  -9   1  23        470.54        489.22        86.05 o
  -7   1  23        251.94        158.79        61.35 o
  -5   1  23        135.69        131.36        86.64 o
  -3   1  23         72.99         40.44        93.40 o
  -1   1  23         35.15         56.04       227.29 o
 -30   2  23        604.15        760.08       295.45 o
 -28   2  23         58.20         88.91        87.66 o
 -26   2  23        106.93        228.08       145.63 o
 -24   2  23          7.51         79.15        86.91 o
 -22   2  23          0.23         17.17        49.41 o
 -20   2  23          8.42        -29.30       157.71 o
 -18   2  23        124.69         93.39        40.82 o
 -16   2  23        115.48        100.95        54.67 o
 -14   2  23          0.00        -17.08        42.98 o
 -12   2  23         14.37         78.48        41.83 o
 -10   2  23         85.87         60.35        43.57 o
  -8   2  23          1.53         83.25       189.36 o
  -6   2  23          2.21        -19.38        36.22 o
  -4   2  23        118.90         50.65        90.01 o
  -2   2  23          3.91         -7.98       190.20 o
 -29   3  23        158.52         71.69        87.22 o
 -27   3  23        833.51       1319.42       385.24 o
 -25   3  23         19.41        -15.70        10.46 o
 -23   3  23        219.41         78.17        86.37 o
 -21   3  23         38.90         16.10        81.65 o
 -19   3  23         96.23         97.66       109.82 o
 -17   3  23        618.33        715.94       152.27 o
 -15   3  23          0.02        123.08        69.86 o
 -13   3  23         55.02        171.37       167.92 o
 -11   3  23         87.04         16.41       165.35 o
  -9   3  23          0.37         46.66        51.51 o
  -7   3  23         19.86        120.73        83.09 o
  -5   3  23        116.13        213.60       104.06 o
  -3   3  23        295.82        682.54       176.04 o
 -26   4  23        135.89        238.93       154.86 o
 -24   4  23        173.31        193.94       162.19 o
 -22   4  23        311.97        413.50       214.78 o
 -20   4  23         29.74        122.57        72.60 o
 -18   4  23        238.38        401.96       117.85 o
 -16   4  23        248.43        400.82       135.71 o
 -14   4  23         93.99        126.46       183.62 o
 -12   4  23        152.53        305.45       117.37 o
 -10   4  23          0.17         68.96       131.69 o
  -8   4  23         17.84         95.19       108.49 o
  -6   4  23          0.88         17.70        47.01 o
 -19   5  23         39.06        170.11       128.41 o
 -17   5  23         44.74         94.54        61.20 o
 -15   5  23         74.50        314.53       112.57 o
 -13   5  23         35.72        530.12       196.64 o
 -30   0  24        120.71        133.09       107.11 o
 -28   0  24         26.54         -1.75        72.41 o
 -26   0  24          0.21         15.70        49.25 o
 -24   0  24         58.64         -9.63        47.97 o
 -22   0  24         85.24        188.63       126.34 o
 -20   0  24        433.20        517.36       205.31 o
 -18   0  24        118.36        194.30       119.12 o
 -16   0  24        187.61         24.51        58.45 o
 -14   0  24        263.72         89.13       111.60 o
 -12   0  24        170.88         90.37        77.22 o
 -10   0  24        948.88       1065.74       178.70 o
  -8   0  24       3611.31       3796.98       356.96 o
  -6   0  24       1056.64       1146.25       196.41 o
  -4   0  24         13.72         50.83        57.18 o
  -2   0  24        371.49        329.01       149.04 o
 -31   1  24         67.03        227.34       141.89 o
 -29   1  24         75.81         40.62       109.30 o
 -27   1  24        171.07        185.14       131.04 o
 -25   1  24         39.67        -14.08        53.06 o
 -23   1  24        490.36        606.30       223.44 o
 -21   1  24         66.53        106.07        72.58 o
 -19   1  24        104.21         65.91        49.27 o
 -17   1  24          7.44        -64.27        88.03 o
 -15   1  24        196.65        133.78        40.22 o
 -13   1  24          0.67         -5.18        28.10 o
 -11   1  24        109.03         65.98        44.76 o
  -9   1  24        142.53        117.11        63.98 o
  -7   1  24        144.24        140.76       127.73 o
  -5   1  24          1.54         30.44        60.14 o
  -3   1  24         51.85          3.49        20.40 o
 -30   2  24         30.40       -183.68       140.21 o
 -28   2  24         58.21        -23.31        57.54 o
 -26   2  24         22.19         70.07        59.92 o
 -24   2  24         56.34        144.09       109.64 o
 -22   2  24        191.81         67.02       130.59 o
 -20   2  24        233.40        216.58        54.06 o
 -18   2  24          0.00          0.95        47.87 o
 -16   2  24        108.92        168.35        76.47 o
 -14   2  24        212.90        374.42       116.55 o
 -12   2  24          1.93         21.69        46.09 o
 -10   2  24          1.94         31.50        54.66 o
  -8   2  24         21.81        160.77        82.85 o
  -6   2  24         28.60         68.72       148.94 o
  -4   2  24         11.45         88.81       120.14 o
 -27   3  24          9.08        -11.05         7.37 o
 -25   3  24         21.67         31.55        64.44 o
 -23   3  24        154.31        253.23       193.45 o
 -21   3  24         56.17         11.59        65.58 o
 -19   3  24         11.88        -15.88        35.13 o
 -17   3  24         70.74        124.91        69.01 o
 -15   3  24          1.11        154.16        79.05 o
 -13   3  24         18.90         37.16        96.18 o
 -11   3  24          2.06        147.40       160.90 o
  -9   3  24          6.94        173.67       110.57 o
  -7   3  24        148.60        422.74       140.78 o
 -22   4  24         83.51         -0.70        84.69 o
 -20   4  24          0.16         -0.71        31.37 o
 -18   4  24        170.26        340.53       117.39 o
 -16   4  24        164.80        343.19       116.21 o
 -14   4  24          1.20        277.23       180.44 o
 -12   4  24         13.65        328.56       118.36 o
 -10   4  24         37.01        423.73       176.19 o
 -29   1  25        126.91        146.57       118.81 o
 -27   1  25        243.50        306.83       164.55 o
 -25   1  25         56.08         22.60        43.01 o
 -23   1  25        179.73        179.33       149.26 o
 -21   1  25          3.87          1.84        12.71 o
 -19   1  25         14.70         49.59        43.82 o
 -17   1  25         35.64         55.08        71.17 o
 -15   1  25         40.95         89.61        51.41 o
 -13   1  25        111.17         53.45        16.96 o
 -11   1  25         17.97        -13.53        22.51 o
  -9   1  25        192.62         86.13        55.67 o
  -7   1  25        100.22        100.58        63.63 o
 -26   2  25         41.75         55.81        58.59 o
 -24   2  25        174.64        208.65       142.92 o
 -22   2  25         30.78        -71.71       198.01 o
 -20   2  25         31.32        -42.15       133.72 o
 -18   2  25        104.98         -8.33        95.77 o
 -16   2  25          0.93          4.19        56.77 o
 -14   2  25         38.42        107.72       233.99 o
 -12   2  25         63.65         41.66        82.75 o
 -10   2  25         29.56         32.11        86.38 o
  -8   2  25         12.46        173.23       106.31 o
 -23   3  25         14.16        -30.16        21.51 o
 -21   3  25        173.71         37.85        79.44 o
 -19   3  25          1.82        101.67        84.86 o
 -17   3  25        346.16        321.91       121.51 o
 -15   3  25          0.02         17.33        64.33 o
 -13   3  25         11.29        139.80       121.86 o
 -11   3  25          4.59        114.50       340.23 o
 -26   0  26          0.61        142.04       112.20 o
 -24   0  26        443.47        465.10       199.29 o
 -22   0  26        171.53        416.39       185.17 o
 -20   0  26         59.18        163.97       115.75 o
 -18   0  26        265.82        346.80       170.33 o
 -16   0  26        138.12         59.48       141.65 o
 -14   0  26       2281.33       1777.85       411.68 o
 -12   0  26       1307.20       1458.19       223.67 o
 -10   0  26        178.38         76.30        91.07 o
 -25   1  26          6.76        -50.03        97.85 o
 -23   1  26          4.16         82.04        90.18 o
 -21   1  26        107.02         89.77        90.80 o
 -19   1  26          3.40       -114.03       118.50 o
 -17   1  26        203.67        140.34        32.71 o
 -15   1  26        311.85        200.39        77.86 o
 -13   1  26        273.12        164.90        41.41 o
 -11   1  26         60.88         52.48        61.72 o
 -22   2  26        114.19          2.25        43.66 o
 -20   2  26         73.45        -50.18       121.49 o
 -18   2  26        120.70         64.00        77.55 o
 -16   2  26          1.83       -108.90        72.60 o
 -14   2  26        146.79         27.20        89.89 o
                                                
